# Supplementary material for: Disruption of hnRNP A2-mediated RNA dynamics by amyloid-β drives MBP increase in Alzheimer’s disease
Source: Cell Mol Life Sci. 2025 Aug 2;82(1):298. doi: 10.1007/s00018-025-05823-5 (PMC12317959; doi:10.1007/s00018-025-05823-5)
Supplement: Supplementary file 2 — (XLSX 401 KB) [file 18_2025_5823_MOESM2_ESM.xlsx]

## Sheet: Hoja1
	ensembl_gene_id	external_gene_name	ensembl_gene_id	gene_biotype	baseMean	log2FoldChange	lfcSE	stat	pvalue	padj
1	ENSRNOG00000002248	Fryl	ENSRNOG00000002248	protein_coding	3256.88	1.30378	0.193431	6.74032	1.58041e-11	1.92541e-07
2	ENSRNOG00000010650	Plekhh1	ENSRNOG00000010650	protein_coding	1243.28	1.30911	0.204107	6.41386	1.41877e-10	8.64241e-07
3	ENSRNOG00000016924	Acly	ENSRNOG00000016924	protein_coding	5128.03	1.2219	0.198969	6.14116	8.19225e-10	1.99612e-06
4	ENSRNOG00000025244	Trrap	ENSRNOG00000025244	protein_coding	1318.54	1.28951	0.208935	6.17185	6.74969e-10	1.99612e-06
5	ENSRNOG00000056106	Dip2b	ENSRNOG00000056106	protein_coding	6280.85	1.22817	0.199214	6.1651	7.04402e-10	1.99612e-06
6	ENSRNOG00000013718	Herc2	ENSRNOG00000013718	protein_coding	2222.51	1.3899	0.232006	5.99079	2.08827e-09	4.24023e-06
7	ENSRNOG00000001352	Hectd4	ENSRNOG00000001352	protein_coding	5320.7	1.24119	0.211727	5.86223	4.56686e-09	6.17111e-06
8	ENSRNOG00000016218	Gtf3c1	ENSRNOG00000016218	protein_coding	2667.17	1.10869	0.189681	5.84501	5.06534e-09	6.17111e-06
9	ENSRNOG00000033568	Mapk8ip3	ENSRNOG00000033568	protein_coding	4285.2	1.05988	0.179634	5.90023	3.62985e-09	6.17111e-06
10	ENSRNOG00000063496	ENSRNOG00000063496	ENSRNOG00000063496	lncRNA	592.011	1.06916	0.182526	5.85758	4.69657e-09	6.17111e-06
11	ENSRNOG00000003495	Prpf8	ENSRNOG00000003495	protein_coding	2475.24	1.38293	0.240567	5.7486	8.99871e-09	6.51309e-06
12	ENSRNOG00000004146	Coro7	ENSRNOG00000004146	protein_coding	730.258	1.19063	0.205972	5.78056	7.44527e-09	6.51309e-06
13	ENSRNOG00000004519	Atg2b	ENSRNOG00000004519	protein_coding	1927.53	1.02896	0.178822	5.75412	8.70967e-09	6.51309e-06
14	ENSRNOG00000017428	Map1b	ENSRNOG00000017428	protein_coding	6638.98	1.42221	0.247118	5.7552	8.65371e-09	6.51309e-06
15	ENSRNOG00000020134	Upf1	ENSRNOG00000020134	protein_coding	1472.49	1.15618	0.20113	5.74841	9.00882e-09	6.51309e-06
16	ENSRNOG00000023148	Col11a1	ENSRNOG00000023148	protein_coding	2257.56	1.19429	0.207026	5.76879	7.98413e-09	6.51309e-06
17	ENSRNOG00000024535	Zzef1	ENSRNOG00000024535	protein_coding	1207.44	1.14431	0.199305	5.74153	9.38264e-09	6.51309e-06
18	ENSRNOG00000025053	Lrp1	ENSRNOG00000025053	protein_coding	4116.82	1.21738	0.212189	5.73725	9.62289e-09	6.51309e-06
19	ENSRNOG00000016443	Vps13d	ENSRNOG00000016443	protein_coding	1395.87	1.04135	0.182619	5.70233	1.18183e-08	7.57805e-06
20	ENSRNOG00000008616	Ubr3	ENSRNOG00000008616	protein_coding	1473.9	1.11552	0.196903	5.66533	1.46745e-08	8.12636e-06
21	ENSRNOG00000010161	Myo10	ENSRNOG00000010161	protein_coding	1046.79	1.10693	0.195125	5.67293	1.40372e-08	8.12636e-06
22	ENSRNOG00000021237	Dnaaf9	ENSRNOG00000021237	protein_coding	4520.32	0.969413	0.171109	5.66547	1.46618e-08	8.12636e-06
23	ENSRNOG00000018434	Stab1	ENSRNOG00000018434	protein_coding	239.259	1.57055	0.277949	5.6505	1.59985e-08	8.47434e-06
24	ENSRNOG00000002468	Tnr	ENSRNOG00000002468	protein_coding	4550.81	1.17901	0.209609	5.62481	1.85714e-08	9.42733e-06
25	ENSRNOG00000001804	Itpr2	ENSRNOG00000001804	protein_coding	4557.14	1.23413	0.220294	5.60217	2.11686e-08	9.48087e-06
26	ENSRNOG00000003099	Ubqln2	ENSRNOG00000003099	protein_coding	955.927	0.899354	0.160459	5.60489	2.08393e-08	9.48087e-06
27	ENSRNOG00000011969	Dock9	ENSRNOG00000011969	protein_coding	1447.53	1.15375	0.206459	5.58827	2.29348e-08	9.48087e-06
28	ENSRNOG00000013535	Cdh6	ENSRNOG00000013535	protein_coding	1687.32	0.897782	0.160303	5.60053	2.13697e-08	9.48087e-06
29	ENSRNOG00000016212	Ankfy1	ENSRNOG00000016212	protein_coding	1664.4	0.909653	0.163036	5.57948	2.41243e-08	9.48087e-06
30	ENSRNOG00000018835	Notch2	ENSRNOG00000018835	protein_coding	2148.48	0.981309	0.175865	5.57988	2.40683e-08	9.48087e-06
31	ENSRNOG00000031081	Stat2	ENSRNOG00000031081	protein_coding	478.176	1.0835	0.194119	5.58162	2.38293e-08	9.48087e-06
32	ENSRNOG00000005193	Pfas	ENSRNOG00000005193	protein_coding	579.609	1.1213	0.202035	5.55004	2.85611e-08	9.94171e-06
33	ENSRNOG00000028834	Polr2a	ENSRNOG00000028834	protein_coding	2948.31	1.1685	0.210217	5.55852	2.72074e-08	9.94171e-06
34	ENSRNOG00000048795	Top2b	ENSRNOG00000048795	protein_coding	1855.22	1.35228	0.243497	5.55357	2.79901e-08	9.94171e-06
35	ENSRNOG00000053288	Ank3	ENSRNOG00000053288	protein_coding	5459.8	1.09766	0.197327	5.56265	2.65707e-08	9.94171e-06
36	ENSRNOG00000004823	Dock4	ENSRNOG00000004823	protein_coding	1329.73	1.08579	0.196022	5.53914	3.03964e-08	1.02867e-05
37	ENSRNOG00000024503	Nbas	ENSRNOG00000024503	protein_coding	691.126	1.17913	0.213232	5.52979	3.20609e-08	1.05567e-05
38	ENSRNOG00000005958	Rrbp1	ENSRNOG00000005958	protein_coding	3769.96	1.20688	0.218732	5.51761	3.43646e-08	1.10175e-05
39	ENSRNOG00000003041	Smg6	ENSRNOG00000003041	protein_coding	320.709	1.159	0.210329	5.51043	3.57956e-08	1.1182e-05
40	ENSRNOG00000018668	Glg1	ENSRNOG00000018668	protein_coding	1694.52	1.16334	0.2114	5.50304	3.73293e-08	1.13696e-05
41	ENSRNOG00000005602	Mthfd1	ENSRNOG00000005602	protein_coding	718.077	1.15862	0.210862	5.49467	3.91433e-08	1.13719e-05
42	ENSRNOG00000015030	Tjp2	ENSRNOG00000015030	protein_coding	1515.36	1.09638	0.199544	5.4944	3.92037e-08	1.13719e-05
43	ENSRNOG00000061731	Plxnb3	ENSRNOG00000061731	protein_coding	5775.72	1.03374	0.188398	5.48701	4.08803e-08	1.15824e-05
44	ENSRNOG00000014230	Map1a	ENSRNOG00000014230	protein_coding	18272.6	1.30768	0.238745	5.47733	4.31793e-08	1.17057e-05
45	ENSRNOG00000015813	Ubr2	ENSRNOG00000015813	protein_coding	1891.65	1.01413	0.18529	5.4732	4.41978e-08	1.17057e-05
46	ENSRNOG00000023753	Afdn	ENSRNOG00000023753	protein_coding	874.974	1.00104	0.18286	5.47437	4.39083e-08	1.17057e-05
47	ENSRNOG00000005877	Lrpprc	ENSRNOG00000005877	protein_coding	655.343	1.18967	0.217813	5.46186	4.71183e-08	1.22137e-05
48	ENSRNOG00000034242	Vcp	ENSRNOG00000034242	protein_coding	4652.54	1.14909	0.210679	5.45423	4.9185e-08	1.24838e-05
49	ENSRNOG00000021437	AABR07073181,1	ENSRNOG00000021437	protein_coding	352.299	1.09987	0.20207	5.44302	5.23836e-08	1.2978e-05
50	ENSRNOG00000021871	Gcn1	ENSRNOG00000021871	protein_coding	2665.57	1.04621	0.192316	5.44006	5.32629e-08	1.2978e-05
51	ENSRNOG00000014368	Eif4g3	ENSRNOG00000014368	protein_coding	6400.98	0.940856	0.173357	5.42726	5.7226e-08	1.36703e-05
52	ENSRNOG00000004291	Cltc	ENSRNOG00000004291	protein_coding	4475.45	1.19417	0.220263	5.42153	5.90908e-08	1.38443e-05
53	ENSRNOG00000002636	Abat	ENSRNOG00000002636	protein_coding	564.233	0.975806	0.180761	5.39833	6.72641e-08	1.39268e-05
54	ENSRNOG00000002821	Phlpp1	ENSRNOG00000002821	protein_coding	3497.6	0.962834	0.178203	5.40301	6.55309e-08	1.39268e-05
55	ENSRNOG00000011076	Ank2	ENSRNOG00000011076	protein_coding	1778.19	1.05077	0.194684	5.39732	6.76438e-08	1.39268e-05
56	ENSRNOG00000016281	Col4a1	ENSRNOG00000016281	protein_coding	701.552	1.31266	0.243317	5.39483	6.8588e-08	1.39268e-05
57	ENSRNOG00000047296	Bptf	ENSRNOG00000047296	protein_coding	2959.52	1.08329	0.200693	5.39775	6.74811e-08	1.39268e-05
58	ENSRNOG00000052894	Epg5	ENSRNOG00000052894	protein_coding	837.239	1.01952	0.188948	5.39575	6.82398e-08	1.39268e-05
59	ENSRNOG00000057626	Pgd	ENSRNOG00000057626	protein_coding	10820.4	1.09936	0.203464	5.40322	6.54533e-08	1.39268e-05
60	ENSRNOG00000057706	Kdm5c	ENSRNOG00000057706	protein_coding	2056.52	1.06003	0.196438	5.39627	6.80399e-08	1.39268e-05
61	ENSRNOG00000061121	Wdfy3	ENSRNOG00000061121	protein_coding	6631.25	1.04327	0.193897	5.38055	7.42568e-08	1.48307e-05
62	ENSRNOG00000020058	Celsr2	ENSRNOG00000020058	protein_coding	914.765	1.01752	0.189402	5.3723	7.77404e-08	1.50335e-05
63	ENSRNOG00000031890	Ncam1	ENSRNOG00000031890	protein_coding	7267.45	1.07475	0.200017	5.37331	7.73055e-08	1.50335e-05
64	ENSRNOG00000019085	Xpo5	ENSRNOG00000019085	protein_coding	914.309	1.09916	0.204763	5.36798	7.96242e-08	1.51572e-05
65	ENSRNOG00000056617	Zswim8	ENSRNOG00000056617	protein_coding	1978.22	0.985152	0.18387	5.35788	8.42027e-08	1.57822e-05
66	ENSRNOG00000016122	Hmgcr	ENSRNOG00000016122	protein_coding	7680.35	1.03821	0.194442	5.33944	9.32316e-08	1.72097e-05
67	ENSRNOG00000003538	Adamts4	ENSRNOG00000003538	protein_coding	9384.3	0.996659	0.186773	5.3362	9.4915e-08	1.7259e-05
68	ENSRNOG00000005796	Ctnna1	ENSRNOG00000005796	protein_coding	3492.89	1.0269	0.192691	5.32927	9.86098e-08	1.76671e-05
69	ENSRNOG00000023373	Sec24b	ENSRNOG00000023373	protein_coding	1543.17	1.0006	0.188318	5.31338	1.07612e-07	1.89821e-05
70	ENSRNOG00000025926	Heatr5b	ENSRNOG00000025926	protein_coding	498.437	1.2838	0.241845	5.30835	1.10624e-07	1.89821e-05
71	ENSRNOG00000027191	Birc6	ENSRNOG00000027191	protein_coding	1914.98	1.12329	0.211569	5.30935	1.1002e-07	1.89821e-05
72	ENSRNOG00000011007	Ube2o	ENSRNOG00000011007	protein_coding	895.23	1.14102	0.21526	5.30064	1.15396e-07	1.9526e-05
73	ENSRNOG00000006905	Hectd1	ENSRNOG00000006905	protein_coding	2503.1	1.17258	0.22178	5.28711	1.24264e-07	1.96611e-05
74	ENSRNOG00000016630	Tln1	ENSRNOG00000016630	protein_coding	3275.87	1.16535	0.22014	5.29366	1.19894e-07	1.96611e-05
75	ENSRNOG00000020433	Actn4	ENSRNOG00000020433	protein_coding	3016.3	1.01419	0.191487	5.2964	1.1811e-07	1.96611e-05
76	ENSRNOG00000024663	Fkbp15	ENSRNOG00000024663	protein_coding	2149.37	0.93729	0.177259	5.28768	1.2388e-07	1.96611e-05
77	ENSRNOG00000051948	Hcfc1	ENSRNOG00000051948	protein_coding	2321.4	1.07246	0.202695	5.29101	1.21645e-07	1.96611e-05
78	ENSRNOG00000018683	Dock1	ENSRNOG00000018683	pseudogene	2107.38	1.0159	0.192479	5.27796	1.30629e-07	2.04033e-05
79	ENSRNOG00000002680	Lamc1	ENSRNOG00000002680	protein_coding	1549.81	1.18699	0.225404	5.26605	1.39391e-07	2.14962e-05
80	ENSRNOG00000001272	Mcm3ap	ENSRNOG00000001272	protein_coding	1241.79	1.07026	0.203655	5.25526	1.47815e-07	2.25103e-05
81	ENSRNOG00000017919	Nup133	ENSRNOG00000017919	protein_coding	341.976	1.19492	0.227571	5.25073	1.51494e-07	2.26639e-05
82	ENSRNOG00000020430	Wdr11	ENSRNOG00000020430	protein_coding	624.004	1.13995	0.217156	5.24946	1.52544e-07	2.26639e-05
83	ENSRNOG00000011077	Tjp1	ENSRNOG00000011077	protein_coding	3353.95	1.0335	0.19718	5.2414	1.59364e-07	2.3392e-05
84	ENSRNOG00000016552	Hmgcs1	ENSRNOG00000016552	protein_coding	7472.06	1.13114	0.216317	5.22909	1.70347e-07	2.47064e-05
85	ENSRNOG00000003821	Rptor	ENSRNOG00000003821	protein_coding	640.445	1.01191	0.194152	5.21196	1.86854e-07	2.56759e-05
86	ENSRNOG00000005823	Utp20	ENSRNOG00000005823	protein_coding	467.893	1.3717	0.263004	5.21551	1.83312e-07	2.56759e-05
87	ENSRNOG00000009615	Mtor	ENSRNOG00000009615	protein_coding	1493.6	1.16118	0.222821	5.21125	1.87569e-07	2.56759e-05
88	ENSRNOG00000025011	Chd8	ENSRNOG00000025011	protein_coding	1949.08	0.925697	0.177348	5.21968	1.79236e-07	2.56759e-05
89	ENSRNOG00000058561	Srrm2	ENSRNOG00000058561	protein_coding	5392.5	1.18811	0.227828	5.21493	1.83885e-07	2.56759e-05
90	ENSRNOG00000017225	Fhip2a	ENSRNOG00000017225	protein_coding	353.768	1.12291	0.215641	5.20733	1.91574e-07	2.59327e-05
91	ENSRNOG00000016965	Anapc1	ENSRNOG00000016965	protein_coding	1416.46	1.1063	0.212906	5.19617	2.03435e-07	2.69397e-05
92	ENSRNOG00000017163	Pfkp	ENSRNOG00000017163	protein_coding	347.526	1.23417	0.237469	5.19719	2.02322e-07	2.69397e-05
93	ENSRNOG00000018309	Chd4	ENSRNOG00000018309	protein_coding	6377.89	1.04191	0.200853	5.18744	2.13204e-07	2.79297e-05
94	ENSRNOG00000021581	Rapgef2	ENSRNOG00000021581	pseudogene	1121.56	0.946185	0.182668	5.17981	2.22108e-07	2.87866e-05
95	ENSRNOG00000018991	Gsn	ENSRNOG00000018991	protein_coding	2881.44	1.05722	0.204273	5.1755	2.27304e-07	2.91499e-05
96	ENSRNOG00000018404	Aars1	ENSRNOG00000018404	protein_coding	4307.2	1.08134	0.209181	5.16937	2.34887e-07	2.97057e-05
97	ENSRNOG00000018507	Gfpt1	ENSRNOG00000018507	protein_coding	938.196	0.978818	0.189537	5.16426	2.4139e-07	2.97057e-05
98	ENSRNOG00000020185	Wdr6	ENSRNOG00000020185	protein_coding	2354.5	1.13542	0.219849	5.16454	2.41029e-07	2.97057e-05
99	ENSRNOG00000065312	Nbea	ENSRNOG00000065312	protein_coding	1864.46	0.924803	0.179064	5.16464	2.40903e-07	2.97057e-05
100	ENSRNOG00000061262	Huwe1	ENSRNOG00000061262	protein_coding	3507.33	1.02442	0.198567	5.15905	2.48203e-07	3.02386e-05
101	ENSRNOG00000019122	Sec16a	ENSRNOG00000019122	protein_coding	2826.08	0.956073	0.185668	5.14937	2.61364e-07	3.14961e-05
102	ENSRNOG00000021954	Spg11	ENSRNOG00000021954	protein_coding	891.186	1.10507	0.214672	5.1477	2.63696e-07	3.14961e-05
103	ENSRNOG00000015285	Lrp4	ENSRNOG00000015285	protein_coding	1642.22	1.01306	0.197161	5.13825	2.77305e-07	3.26334e-05
104	ENSRNOG00000043099	Ddx21	ENSRNOG00000043099	protein_coding	1032.48	1.0292	0.200336	5.13739	2.78574e-07	3.26334e-05
105	ENSRNOG00000004147	Abca8a	ENSRNOG00000004147	protein_coding	1369.02	1.00586	0.196033	5.13109	2.88071e-07	3.34245e-05
106	ENSRNOG00000006631	Sema3e	ENSRNOG00000006631	protein_coding	915.543	0.976657	0.190486	5.12718	2.94122e-07	3.38046e-05
107	ENSRNOG00000001224	Itgb2	ENSRNOG00000001224	protein_coding	669.554	1.15197	0.224856	5.12313	3.00508e-07	3.40534e-05
108	ENSRNOG00000009161	Clasp2	ENSRNOG00000009161	protein_coding	2632.99	0.941119	0.183731	5.12227	3.01877e-07	3.40534e-05
109	ENSRNOG00000003084	Parp1	ENSRNOG00000003084	protein_coding	1528.98	1.15254	0.225168	5.11858	3.07837e-07	3.40943e-05
110	ENSRNOG00000018823	Nisch	ENSRNOG00000018823	protein_coding	5787.97	0.964282	0.188387	5.11863	3.07758e-07	3.40943e-05
111	ENSRNOG00000009946	Ldlr	ENSRNOG00000009946	protein_coding	4945.25	1.04614	0.204489	5.1159	3.12256e-07	3.42722e-05
112	ENSRNOG00000017911	Tcaf1	ENSRNOG00000017911	protein_coding	790.21	1.07731	0.211193	5.10109	3.37701e-07	3.6409e-05
113	ENSRNOG00000053240	Soga1	ENSRNOG00000053240	protein_coding	4836.64	1.17689	0.230671	5.10205	3.3599e-07	3.6409e-05
114	ENSRNOG00000020804	Smarcc1	ENSRNOG00000020804	protein_coding	1991.22	0.946719	0.185835	5.09441	3.49835e-07	3.73863e-05
115	ENSRNOG00000000463	Col11a2	ENSRNOG00000000463	protein_coding	3154.1	1.12729	0.222122	5.07509	3.87309e-07	4.01758e-05
116	ENSRNOG00000004185	Mon2	ENSRNOG00000004185	protein_coding	1302.28	1.00435	0.197839	5.07659	3.84275e-07	4.01758e-05
117	ENSRNOG00000006116	Hk2	ENSRNOG00000006116	protein_coding	623.191	1.1564	0.227777	5.07692	3.83602e-07	4.01758e-05
118	ENSRNOG00000060723	AABR07071244,1	ENSRNOG00000060723	protein_coding	1735.11	1.10328	0.217429	5.0742	3.89128e-07	4.01758e-05
119	ENSRNOG00000047880	Ints1	ENSRNOG00000047880	protein_coding	1398.88	1.14463	0.225658	5.0724	3.92824e-07	4.02166e-05
120	ENSRNOG00000002735	Dhx9	ENSRNOG00000002735	protein_coding	1137.84	0.987335	0.1949	5.06586	4.0655e-07	4.1275e-05
121	ENSRNOG00000033790	Hnrnpu	ENSRNOG00000033790	protein_coding	6483.27	1.08328	0.214013	5.06178	4.15364e-07	4.18213e-05
122	ENSRNOG00000011073	Htt	ENSRNOG00000011073	protein_coding	1960.82	0.910132	0.180062	5.05454	4.31437e-07	4.30836e-05
123	ENSRNOG00000016545	Ift140	ENSRNOG00000016545	protein_coding	559.18	0.919511	0.182033	5.05135	4.38694e-07	4.34521e-05
124	ENSRNOG00000057813	AABR07063281,1	ENSRNOG00000057813	protein_coding	303.524	1.25642	0.248818	5.04955	4.42861e-07	4.35111e-05
125	ENSRNOG00000006997	App	ENSRNOG00000006997	protein_coding	17628.1	0.963903	0.190952	5.04787	4.46761e-07	4.35432e-05
126	ENSRNOG00000047513	Mdn1	ENSRNOG00000047513	protein_coding	832.008	1.0636	0.211151	5.03716	4.72498e-07	4.5686e-05
127	ENSRNOG00000025001	Pcolce	ENSRNOG00000025001	protein_coding	215.523	1.20282	0.239102	5.03057	4.89015e-07	4.69108e-05
128	ENSRNOG00000018500	Frmd4a	ENSRNOG00000018500	protein_coding	13685	0.821159	0.163415	5.02499	5.03467e-07	4.79199e-05
129	ENSRNOG00000011852	Myo6	ENSRNOG00000011852	protein_coding	2968.46	1.17138	0.233265	5.0217	5.12174e-07	4.83707e-05
130	ENSRNOG00000002021	Son	ENSRNOG00000002021	protein_coding	3540.44	1.08744	0.216641	5.01956	5.17888e-07	4.85281e-05
131	ENSRNOG00000023985	Fan1	ENSRNOG00000023985	protein_coding	250.249	1.19332	0.237803	5.01812	5.21807e-07	4.85281e-05
132	ENSRNOG00000000341	Nid2	ENSRNOG00000000341	protein_coding	2736.29	0.939852	0.187552	5.01115	5.41049e-07	4.91911e-05
133	ENSRNOG00000001285	Atp2a2	ENSRNOG00000001285	protein_coding	5069.81	0.984361	0.196393	5.01221	5.38087e-07	4.91911e-05
134	ENSRNOG00000007834	Cand1	ENSRNOG00000007834	protein_coding	1195.25	1.05546	0.210599	5.01168	5.39574e-07	4.91911e-05
135	ENSRNOG00000003243	Wdr81	ENSRNOG00000003243	protein_coding	837.054	0.88267	0.176382	5.0043	5.60641e-07	5.05947e-05
136	ENSRNOG00000017206	Igfbp5	ENSRNOG00000017206	protein_coding	1022.43	0.828314	0.165733	4.99788	5.79626e-07	5.19235e-05
137	ENSRNOG00000021441	Reln	ENSRNOG00000021441	protein_coding	616.233	1.21243	0.242958	4.99027	6.02942e-07	5.36178e-05
138	ENSRNOG00000008912	Aqr	ENSRNOG00000008912	protein_coding	468.438	1.19056	0.238789	4.98581	6.17031e-07	5.42055e-05
139	ENSRNOG00000052247	Manba	ENSRNOG00000052247	protein_coding	182.068	1.23664	0.248055	4.98537	6.18449e-07	5.42055e-05
140	ENSRNOG00000058003	Spon1	ENSRNOG00000058003	protein_coding	1854.95	1.11443	0.223747	4.98073	6.33443e-07	5.51232e-05
141	ENSRNOG00000049531	Usp19	ENSRNOG00000049531	protein_coding	1597.05	0.938261	0.188509	4.97728	6.44841e-07	5.5717e-05
142	ENSRNOG00000010733	Vps11	ENSRNOG00000010733	protein_coding	933.94	1.02802	0.206668	4.97424	6.55026e-07	5.61985e-05
143	ENSRNOG00000006816	Ubr5	ENSRNOG00000006816	protein_coding	2364.18	1.03522	0.208249	4.97107	6.65833e-07	5.67262e-05
144	ENSRNOG00000019742	Stat3	ENSRNOG00000019742	protein_coding	2845.47	0.975708	0.196431	4.96718	6.79336e-07	5.74747e-05
145	ENSRNOG00000002353	Rab3gap2	ENSRNOG00000002353	protein_coding	1308.25	0.893799	0.18025	4.95867	7.0977e-07	5.85549e-05
146	ENSRNOG00000012095	Pkia	ENSRNOG00000012095	protein_coding	1864.7	-0.772291	0.155752	-4.95846	7.10526e-07	5.85549e-05
147	ENSRNOG00000019400	Dag1	ENSRNOG00000019400	protein_coding	5366.25	0.868809	0.175225	4.95824	7.11329e-07	5.85549e-05
148	ENSRNOG00000023312	Lonrf2	ENSRNOG00000023312	protein_coding	546.576	0.953013	0.192127	4.96034	7.03715e-07	5.85549e-05
149	ENSRNOG00000020205	Agrn	ENSRNOG00000020205	protein_coding	655.841	0.983224	0.198356	4.95687	7.16369e-07	5.8574e-05
150	ENSRNOG00000007583	Pygb	ENSRNOG00000007583	protein_coding	777.38	1.1241	0.226925	4.95363	7.28418e-07	5.91621e-05
151	ENSRNOG00000009515	Pgm3	ENSRNOG00000009515	protein_coding	312.311	0.990697	0.20011	4.95077	7.39188e-07	5.96393e-05
152	ENSRNOG00000005468	Rbm28	ENSRNOG00000005468	protein_coding	452.968	1.03703	0.209738	4.94439	7.6382e-07	6.12212e-05
153	ENSRNOG00000017822	Oga	ENSRNOG00000017822	protein_coding	2007.65	0.911598	0.184581	4.93875	7.86259e-07	6.26078e-05
154	ENSRNOG00000012240	Supt6h	ENSRNOG00000012240	protein_coding	4785.69	0.987645	0.200124	4.93516	8.00848e-07	6.33554e-05
155	ENSRNOG00000034013	Acaca	ENSRNOG00000034013	protein_coding	1723.54	1.0251	0.20783	4.93239	8.12279e-07	6.38451e-05
156	ENSRNOG00000061080	Kmt2c	ENSRNOG00000061080	protein_coding	2477.1	0.901347	0.182824	4.93012	8.21787e-07	6.41784e-05
157	ENSRNOG00000002393	Eprs	ENSRNOG00000002393	protein_coding	2714.89	1.15177	0.233828	4.92572	8.40489e-07	6.42325e-05
158	ENSRNOG00000007485	Arfgef2	ENSRNOG00000007485	protein_coding	984.062	1.04701	0.212557	4.92578	8.40242e-07	6.42325e-05
159	ENSRNOG00000013160	Sash1	ENSRNOG00000013160	protein_coding	3107.93	0.8669	0.17602	4.92501	8.43569e-07	6.42325e-05
160	ENSRNOG00000019164	Uba1	ENSRNOG00000019164	protein_coding	2705.19	1.15515	0.234435	4.92736	8.33481e-07	6.42325e-05
161	ENSRNOG00000003703	Mcm6	ENSRNOG00000003703	protein_coding	561.043	1.00382	0.204022	4.92015	8.64793e-07	6.54396e-05
162	ENSRNOG00000017980	Itgal	ENSRNOG00000017980	protein_coding	1019.68	0.913838	0.185892	4.91595	8.83515e-07	6.60992e-05
163	ENSRNOG00000026319	Akap9	ENSRNOG00000026319	protein_coding	1445.94	1.11969	0.227776	4.91577	8.84361e-07	6.60992e-05
164	ENSRNOG00000002051	Synj1	ENSRNOG00000002051	protein_coding	946.747	0.886622	0.180545	4.9108	9.07073e-07	6.72724e-05
165	ENSRNOG00000007304	Herc3	ENSRNOG00000007304	protein_coding	629.735	0.998454	0.203452	4.90755	9.222e-07	6.72724e-05
166	ENSRNOG00000014791	Peg3	ENSRNOG00000014791	protein_coding	10758.8	1.05245	0.214506	4.90639	9.27667e-07	6.72724e-05
167	ENSRNOG00000016725	Elp1	ENSRNOG00000016725	protein_coding	661.724	1.12355	0.228866	4.90922	9.14409e-07	6.72724e-05
168	ENSRNOG00000020715	Ddb1	ENSRNOG00000020715	protein_coding	3022.8	1.16084	0.236589	4.90656	9.26854e-07	6.72724e-05
169	ENSRNOG00000037483	Ep400	ENSRNOG00000037483	protein_coding	3077.38	0.89987	0.183483	4.90437	9.37268e-07	6.75665e-05
170	ENSRNOG00000049221	Kdm4b	ENSRNOG00000049221	protein_coding	1103.71	0.943003	0.19233	4.90305	9.4359e-07	6.76221e-05
171	ENSRNOG00000019212	Tpp1	ENSRNOG00000019212	protein_coding	1134.13	0.920735	0.188053	4.89613	9.77403e-07	6.96356e-05
172	ENSRNOG00000006756	Maged1	ENSRNOG00000006756	protein_coding	2320.15	0.906728	0.18526	4.89436	9.86274e-07	6.98592e-05
173	ENSRNOG00000010944	Hyou1	ENSRNOG00000010944	protein_coding	2032.35	1.01981	0.20855	4.89	1.00836e-06	7.06028e-05
174	ENSRNOG00000012422	Tnik	ENSRNOG00000012422	protein_coding	3262	0.990726	0.202589	4.89033	1.00669e-06	7.06028e-05
175	ENSRNOG00000009625	Dpysl2	ENSRNOG00000009625	protein_coding	20983.4	0.83937	0.171721	4.888	1.01866e-06	7.06926e-05
176	ENSRNOG00000024629	Hadha	ENSRNOG00000024629	protein_coding	2475.24	1.05262	0.215419	4.88638	1.02705e-06	7.06926e-05
177	ENSRNOG00000030314	Golgb1	ENSRNOG00000030314	protein_coding	1008.5	1.17817	0.241064	4.88739	1.0218e-06	7.06926e-05
178	ENSRNOG00000012002	Iqgap1	ENSRNOG00000012002	protein_coding	653.324	0.930315	0.19068	4.87894	1.06658e-06	7.27104e-05
179	ENSRNOG00000023972	Col4a2	ENSRNOG00000023972	protein_coding	295.454	1.19832	0.245716	4.87684	1.078e-06	7.27104e-05
180	ENSRNOG00000034015	Capn2	ENSRNOG00000034015	protein_coding	2250.08	0.902668	0.185108	4.87643	1.08024e-06	7.27104e-05
181	ENSRNOG00000053047	Top2a	ENSRNOG00000053047	protein_coding	770.242	1.22541	0.251223	4.87779	1.07279e-06	7.27104e-05
182	ENSRNOG00000018387	Wdr7	ENSRNOG00000018387	protein_coding	1304.45	0.954433	0.196153	4.86575	1.14025e-06	7.59106e-05
183	ENSRNOG00000030705	Cpsf1	ENSRNOG00000030705	protein_coding	573.328	1.12921	0.232053	4.86619	1.1377e-06	7.59106e-05
184	ENSRNOG00000024428	Kif20a	ENSRNOG00000024428	protein_coding	284.543	0.956298	0.196584	4.86457	1.14704e-06	7.59475e-05
185	ENSRNOG00000014997	Igf2r	ENSRNOG00000014997	protein_coding	712.027	1.23625	0.254428	4.85894	1.18015e-06	7.77176e-05
186	ENSRNOG00000020845	Tyrobp	ENSRNOG00000020845	protein_coding	1367.92	-0.821229	0.16953	-4.84414	1.27164e-06	8.32923e-05
187	ENSRNOG00000013780	Nf1	ENSRNOG00000013780	protein_coding	1657.58	0.985742	0.203595	4.84169	1.2874e-06	8.38736e-05
188	ENSRNOG00000025185	Nup188	ENSRNOG00000025185	protein_coding	986.495	0.94783	0.196029	4.83514	1.33049e-06	8.62199e-05
189	ENSRNOG00000013089	Kif13b	ENSRNOG00000013089	protein_coding	1377.09	1.01942	0.211051	4.83021	1.36389e-06	8.79171e-05
190	ENSRNOG00000008331	Washc4	ENSRNOG00000008331	protein_coding	1529.05	1.00798	0.208901	4.82515	1.39898e-06	8.97041e-05
191	ENSRNOG00000018761	Eif3c	ENSRNOG00000018761	protein_coding	5093.71	1.01744	0.211177	4.81794	1.45045e-06	9.2194e-05
192	ENSRNOG00000021044	Gpatch8	ENSRNOG00000021044	protein_coding	1672.04	0.945145	0.196186	4.8176	1.45295e-06	9.2194e-05
193	ENSRNOG00000049236	Myh9	ENSRNOG00000049236	protein_coding	2847.8	1.04417	0.216896	4.81414	1.47839e-06	9.33221e-05
194	ENSRNOG00000003261	Usp9x	ENSRNOG00000003261	protein_coding	1753.86	1.23348	0.256526	4.80838	1.52156e-06	9.55521e-05
195	ENSRNOG00000015288	Dip2c	ENSRNOG00000015288	protein_coding	1974.6	0.879166	0.182906	4.80665	1.53483e-06	9.58915e-05
196	ENSRNOG00000008190	Pnpla7	ENSRNOG00000008190	protein_coding	255.652	1.26263	0.26283	4.80399	1.55532e-06	9.66755e-05
197	ENSRNOG00000030515	Nfasc	ENSRNOG00000030515	protein_coding	68917.3	0.860675	0.179448	4.79625	1.61666e-06	9.99787e-05
198	ENSRNOG00000014528	Zswim6	ENSRNOG00000014528	protein_coding	905.476	0.809769	0.169506	4.77724	1.77715e-06	0.000109349
199	ENSRNOG00000002244	Pdgfra	ENSRNOG00000002244	protein_coding	4599.45	0.919967	0.192628	4.77587	1.78934e-06	0.000109545
200	ENSRNOG00000016256	Myo9b	ENSRNOG00000016256	protein_coding	12570.7	0.861724	0.1805	4.77409	1.80521e-06	0.000109964
201	ENSRNOG00000014182	Tns1	ENSRNOG00000014182	protein_coding	2336.57	0.851949	0.17868	4.76801	1.86057e-06	0.000111358
202	ENSRNOG00000014616	Iars1	ENSRNOG00000014616	protein_coding	1525.42	0.976349	0.20472	4.7692	1.84963e-06	0.000111358
203	ENSRNOG00000016134	Msh6	ENSRNOG00000016134	protein_coding	670.207	1.0889	0.228379	4.76793	1.86124e-06	0.000111358
204	ENSRNOG00000016398	Clstn1	ENSRNOG00000016398	protein_coding	4628.35	0.816873	0.17134	4.76757	1.86464e-06	0.000111358
205	ENSRNOG00000015840	Hsd17b4	ENSRNOG00000015840	protein_coding	977.337	1.10373	0.231789	4.76178	1.91891e-06	0.000112938
206	ENSRNOG00000051671	Herc1	ENSRNOG00000051671	protein_coding	1255.23	0.973073	0.204336	4.76212	1.91565e-06	0.000112938
207	ENSRNOG00000069458	Ap1g1	ENSRNOG00000069458	protein_coding	1095.48	0.876485	0.184034	4.76264	1.91079e-06	0.000112938
208	ENSRNOG00000011066	Marchf6	ENSRNOG00000011066	protein_coding	3192.8	0.791664	0.166413	4.75722	1.96276e-06	0.000114963
209	ENSRNOG00000022482	Trappc11	ENSRNOG00000022482	protein_coding	406.546	1.11143	0.233774	4.75431	1.99122e-06	0.000116072
210	ENSRNOG00000007432	Polr3b	ENSRNOG00000007432	protein_coding	382.366	1.00043	0.210812	4.7456	2.07889e-06	0.000120605
211	ENSRNOG00000012016	Npc1	ENSRNOG00000012016	protein_coding	2300.07	0.998946	0.210616	4.74298	2.10593e-06	0.000121595
212	ENSRNOG00000019390	Klhl40	ENSRNOG00000019390	protein_coding	309.083	1.07128	0.226064	4.73886	2.14928e-06	0.000123252
213	ENSRNOG00000053405	Rpap3	ENSRNOG00000053405	protein_coding	363.966	0.993579	0.20969	4.73833	2.15485e-06	0.000123252
214	ENSRNOG00000059683	Mpp2	ENSRNOG00000059683	protein_coding	1042.3	0.746949	0.157674	4.7373	2.16587e-06	0.000123303
215	ENSRNOG00000002251	Sec31a	ENSRNOG00000002251	protein_coding	1173.5	0.9028	0.190749	4.73292	2.21316e-06	0.000124829
216	ENSRNOG00000005802	Usp24	ENSRNOG00000005802	protein_coding	1229.9	0.897827	0.189662	4.73383	2.20321e-06	0.000124829
217	ENSRNOG00000005667	Astn1	ENSRNOG00000005667	protein_coding	1527.09	0.886288	0.187377	4.72998	2.24544e-06	0.000126066
218	ENSRNOG00000026490	Dnm3	ENSRNOG00000026490	protein_coding	2498.03	0.905019	0.191485	4.72631	2.28634e-06	0.000127773
219	ENSRNOG00000053200	Dock10	ENSRNOG00000053200	protein_coding	2248.23	0.984715	0.208701	4.7183	2.37819e-06	0.000132299
220	ENSRNOG00000002940	Ankrd17	ENSRNOG00000002940	protein_coding	2276.36	1.00064	0.212121	4.71729	2.39012e-06	0.000132358
221	ENSRNOG00000011945	Cyfip1	ENSRNOG00000011945	protein_coding	701.839	1.13044	0.239765	4.71481	2.41939e-06	0.000133373
222	ENSRNOG00000020347	Nup98	ENSRNOG00000020347	protein_coding	1001.12	0.897844	0.190792	4.70588	2.52771e-06	0.000138717
223	ENSRNOG00000010479	Mycbp2	ENSRNOG00000010479	protein_coding	1553.48	1.05054	0.223541	4.69956	2.60725e-06	0.00014244
224	ENSRNOG00000012255	Ktn1	ENSRNOG00000012255	protein_coding	3948.11	1.09875	0.233865	4.69823	2.62427e-06	0.00014273
225	ENSRNOG00000027906	Ankrd11	ENSRNOG00000027906	protein_coding	5599.66	0.892948	0.190227	4.69411	2.67769e-06	0.000144988
226	ENSRNOG00000005711	Ptprd	ENSRNOG00000005711	protein_coding	2255.07	0.862191	0.183788	4.69123	2.71561e-06	0.000146391
227	ENSRNOG00000018097	Emc1	ENSRNOG00000018097	protein_coding	1111.34	1.07755	0.230108	4.68282	2.82956e-06	0.000151862
228	ENSRNOG00000066694	Mrtfb	ENSRNOG00000066694	protein_coding	813.536	0.82084	0.175341	4.68139	2.8493e-06	0.00015225
229	ENSRNOG00000054563	Selenoh	ENSRNOG00000054563	protein_coding	1055.64	-0.765364	0.163812	-4.67221	2.97978e-06	0.000158527
230	ENSRNOG00000008411	Sec23b	ENSRNOG00000008411	protein_coding	454.659	1.09317	0.234206	4.66757	3.04789e-06	0.000161445
231	ENSRNOG00000009987	Akap11	ENSRNOG00000009987	protein_coding	2349.38	0.921411	0.197478	4.66589	3.07288e-06	0.000162065
232	ENSRNOG00000003576	Ints2	ENSRNOG00000003576	protein_coding	351.478	1.0737	0.230262	4.66292	3.11748e-06	0.000163537
233	ENSRNOG00000027240	Kndc1	ENSRNOG00000027240	protein_coding	11022.7	0.880379	0.188831	4.66225	3.12765e-06	0.000163537
234	ENSRNOG00000001350	Naa25	ENSRNOG00000001350	protein_coding	596.939	0.913159	0.19615	4.6554	3.23354e-06	0.000167149
235	ENSRNOG00000012346	Epb41l2	ENSRNOG00000012346	protein_coding	3802.97	0.779481	0.167458	4.65478	3.24321e-06	0.000167149
236	ENSRNOG00000013516	Sf3b1	ENSRNOG00000013516	protein_coding	2217	0.917035	0.197017	4.65461	3.24598e-06	0.000167149
237	ENSRNOG00000025394	Tanc1	ENSRNOG00000025394	protein_coding	1350.69	0.835612	0.179537	4.65425	3.25161e-06	0.000167149
238	ENSRNOG00000000421	Skiv2l	ENSRNOG00000000421	protein_coding	520.443	1.19378	0.256723	4.65007	3.31819e-06	0.000169855
239	ENSRNOG00000013602	Usp48	ENSRNOG00000013602	protein_coding	1294.78	0.8073	0.173759	4.6461	3.38269e-06	0.000170295
240	ENSRNOG00000014450	Shprh	ENSRNOG00000014450	protein_coding	690.426	1.0501	0.226013	4.64617	3.38152e-06	0.000170295
241	ENSRNOG00000024730	Ppm1e	ENSRNOG00000024730	protein_coding	239.337	1.13255	0.243635	4.64856	3.3426e-06	0.000170295
242	ENSRNOG00000032254	Sin3a	ENSRNOG00000032254	protein_coding	1157.65	0.752612	0.161976	4.64644	3.3771e-06	0.000170295
243	ENSRNOG00000018268	Hhip	ENSRNOG00000018268	protein_coding	521.582	0.893888	0.1926	4.64117	3.4644e-06	0.00017369
244	ENSRNOG00000000924	Slc7a1	ENSRNOG00000000924	protein_coding	1671.73	0.76165	0.164189	4.63887	3.50324e-06	0.000174846
245	ENSRNOG00000050200	Kdm3b	ENSRNOG00000050200	protein_coding	2145.09	0.813271	0.175346	4.63811	3.51616e-06	0.000174846
246	ENSRNOG00000001928	Il1rap	ENSRNOG00000001928	protein_coding	725.765	0.884617	0.190878	4.63447	3.57862e-06	0.000175776
247	ENSRNOG00000007649	Dnm2	ENSRNOG00000007649	protein_coding	4931.7	0.781557	0.16873	4.632	3.62142e-06	0.000175776
248	ENSRNOG00000009049	Usp11	ENSRNOG00000009049	protein_coding	657.404	0.913746	0.197135	4.63512	3.56724e-06	0.000175776
249	ENSRNOG00000014986	Ube4b	ENSRNOG00000014986	protein_coding	2474.87	0.881315	0.19013	4.63533	3.56366e-06	0.000175776
250	ENSRNOG00000018372	Cul9	ENSRNOG00000018372	protein_coding	549.016	0.968168	0.208952	4.63344	3.59639e-06	0.000175776
251	ENSRNOG00000047386	Smg1	ENSRNOG00000047386	protein_coding	1799.56	0.987736	0.213223	4.63241	3.61431e-06	0.000175776
252	ENSRNOG00000032048	Zfp462	ENSRNOG00000032048	protein_coding	3736.99	0.89458	0.193241	4.62934	3.66833e-06	0.000176645
253	ENSRNOG00000033791	Apc2	ENSRNOG00000033791	protein_coding	3666.17	0.991914	0.214261	4.62947	3.66595e-06	0.000176645
254	ENSRNOG00000054549	Lss	ENSRNOG00000054549	protein_coding	4808.47	0.773123	0.167192	4.62415	3.76139e-06	0.000180413
255	ENSRNOG00000016863	Pnma8b	ENSRNOG00000016863	protein_coding	800.761	0.855767	0.185124	4.62268	3.78821e-06	0.000180844
256	ENSRNOG00000050543	Safb	ENSRNOG00000050543	protein_coding	2093.12	0.88796	0.192115	4.62203	3.80006e-06	0.000180844
257	ENSRNOG00000025899	Thada	ENSRNOG00000025899	protein_coding	301.119	1.01222	0.219228	4.61719	3.88977e-06	0.000184393
258	ENSRNOG00000018220	Pde4dip	ENSRNOG00000018220	protein_coding	4116.69	0.799727	0.173288	4.61501	3.93077e-06	0.000185615
259	ENSRNOG00000017938	Btaf1	ENSRNOG00000017938	protein_coding	796.547	1.02384	0.222143	4.60892	4.04769e-06	0.000190398
260	ENSRNOG00000023851	Igsf3	ENSRNOG00000023851	protein_coding	2588.42	0.80907	0.175575	4.60811	4.06345e-06	0.000190404
261	ENSRNOG00000018126	Abca1	ENSRNOG00000018126	protein_coding	2643.73	0.725639	0.157503	4.60715	4.08232e-06	0.000190555
262	ENSRNOG00000007443	Jag1	ENSRNOG00000007443	protein_coding	417.568	1.00894	0.219251	4.60175	4.18956e-06	0.000194815
263	ENSRNOG00000007921	Hnrnpm	ENSRNOG00000007921	protein_coding	2582.11	0.982615	0.213685	4.59844	4.25673e-06	0.000196358
264	ENSRNOG00000016483	Myo16	ENSRNOG00000016483	protein_coding	539.235	0.957105	0.208106	4.59912	4.24273e-06	0.000196358
265	ENSRNOG00000018704	Nolc1	ENSRNOG00000018704	protein_coding	2055.85	0.906836	0.197235	4.59773	4.27111e-06	0.000196358
266	ENSRNOG00000068743	Prrc2c	ENSRNOG00000068743	protein_coding	1519.39	0.973229	0.211765	4.59581	4.31079e-06	0.000197438
267	ENSRNOG00000047179	Aplp2	ENSRNOG00000047179	protein_coding	3580.62	0.870937	0.189757	4.58975	4.43785e-06	0.000202495
268	ENSRNOG00000071001	Trim56	ENSRNOG00000071001	protein_coding	886.407	0.854007	0.186108	4.58877	4.45862e-06	0.000202684
269	ENSRNOG00000048487	Slc12a9	ENSRNOG00000048487	protein_coding	345.297	1.11781	0.243789	4.58516	4.53636e-06	0.000205452
270	ENSRNOG00000000967	Aacs	ENSRNOG00000000967	protein_coding	1815.14	0.880118	0.192054	4.58265	4.5911e-06	0.000206396
271	ENSRNOG00000026048	Gbf1	ENSRNOG00000026048	protein_coding	1730.86	0.993878	0.216877	4.58268	4.5905e-06	0.000206396
272	ENSRNOG00000021222	Vps16	ENSRNOG00000021222	protein_coding	702.602	0.979653	0.213853	4.58097	4.62827e-06	0.000207302
273	ENSRNOG00000060464	Plxna3	ENSRNOG00000060464	protein_coding	297.34	1.13763	0.248415	4.57954	4.66004e-06	0.000207961
274	ENSRNOG00000025695	Tns3	ENSRNOG00000025695	protein_coding	16065.3	0.761478	0.166309	4.57871	4.67861e-06	0.000208027
275	ENSRNOG00000020297	Gon4l	ENSRNOG00000020297	protein_coding	1235.53	0.835216	0.182526	4.57588	4.74226e-06	0.000210091
276	ENSRNOG00000010668	Anxa6	ENSRNOG00000010668	protein_coding	1281.76	1.01089	0.220961	4.57496	4.76312e-06	0.00021025
277	ENSRNOG00000012148	Trio	ENSRNOG00000012148	protein_coding	7258.41	0.779011	0.170407	4.57148	4.84286e-06	0.000212232
278	ENSRNOG00000030790	Ctnnd1	ENSRNOG00000030790	protein_coding	1343.08	0.92271	0.201839	4.57152	4.8419e-06	0.000212232
279	ENSRNOG00000002565	Taf1	ENSRNOG00000002565	protein_coding	1054.39	0.968005	0.211994	4.56619	4.96661e-06	0.000216875
280	ENSRNOG00000004159	Flii	ENSRNOG00000004159	protein_coding	1087.07	1.01957	0.223384	4.56419	5.01421e-06	0.000218172
281	ENSRNOG00000003873	Cpd	ENSRNOG00000003873	protein_coding	1979.5	0.917982	0.201191	4.56273	5.04927e-06	0.000218916
282	ENSRNOG00000003401	AABR07029195,1	ENSRNOG00000003401	protein_coding	1640.76	-0.754681	0.16561	-4.55697	5.18957e-06	0.000220552
283	ENSRNOG00000005323	Syne2	ENSRNOG00000005323	protein_coding	1830.96	1.04513	0.229231	4.5593	5.13247e-06	0.000220552
284	ENSRNOG00000005849	Aco1	ENSRNOG00000005849	protein_coding	738.044	1.07366	0.235658	4.556	5.21374e-06	0.000220552
285	ENSRNOG00000011884	Golga2	ENSRNOG00000011884	protein_coding	2637.03	0.826622	0.181342	4.55836	5.15548e-06	0.000220552
286	ENSRNOG00000019322	Notch1	ENSRNOG00000019322	protein_coding	3487.44	0.788188	0.172929	4.55788	5.16732e-06	0.000220552
287	ENSRNOG00000020411	Sec23ip	ENSRNOG00000020411	protein_coding	1303.48	0.847279	0.185951	4.55647	5.20194e-06	0.000220552
288	ENSRNOG00000023910	Man2b1	ENSRNOG00000023910	protein_coding	848.008	0.876361	0.192268	4.55802	5.16381e-06	0.000220552
289	ENSRNOG00000051061	Prep	ENSRNOG00000051061	protein_coding	738.236	0.928284	0.203962	4.55127	5.3323e-06	0.000224787
290	ENSRNOG00000015301	Elp2	ENSRNOG00000015301	protein_coding	648.038	0.905805	0.199419	4.54221	5.56668e-06	0.000233858
291	ENSRNOG00000009275	Kpnb1	ENSRNOG00000009275	protein_coding	3392.06	0.805161	0.177365	4.53956	5.6371e-06	0.000236003
292	ENSRNOG00000004781	Crmp1	ENSRNOG00000004781	protein_coding	753.807	0.922261	0.203439	4.53335	5.80558e-06	0.000240856
293	ENSRNOG00000007905	Itga7	ENSRNOG00000007905	protein_coding	127.392	1.35144	0.298126	4.5331	5.81233e-06	0.000240856
294	ENSRNOG00000019638	Lmna	ENSRNOG00000019638	protein_coding	2796.36	0.777784	0.171571	4.5333	5.80706e-06	0.000240856
295	ENSRNOG00000006030	Ptprz1	ENSRNOG00000006030	protein_coding	5252.36	0.765247	0.168929	4.52998	5.89882e-06	0.000243611
296	ENSRNOG00000004133	Slc7a3	ENSRNOG00000004133	protein_coding	382.704	1.00737	0.222465	4.52824	5.9478e-06	0.000244804
297	ENSRNOG00000006472	Hspa2	ENSRNOG00000006472	protein_coding	1059.23	1.02524	0.226521	4.52601	6.01066e-06	0.000245731
298	ENSRNOG00000017925	Gapvd1	ENSRNOG00000017925	protein_coding	1666.49	0.959681	0.21202	4.52637	6.00067e-06	0.000245731
299	ENSRNOG00000001237	Cabin1	ENSRNOG00000001237	protein_coding	944.319	0.774253	0.171116	4.52472	6.04744e-06	0.000246364
300	ENSRNOG00000006028	Tubgcp6	ENSRNOG00000006028	protein_coding	372.457	1.00532	0.222256	4.52325	6.08967e-06	0.000246364
301	ENSRNOG00000013118	Atox1	ENSRNOG00000013118	protein_coding	1816.06	-0.884854	0.19568	-4.52195	6.12725e-06	0.000246364
302	ENSRNOG00000015409	Usp5	ENSRNOG00000015409	protein_coding	2166.81	0.946633	0.209267	4.52356	6.08069e-06	0.000246364
303	ENSRNOG00000068690	Cmc2	ENSRNOG00000068690	protein_coding	985.676	-0.759325	0.167911	-4.52218	6.12054e-06	0.000246364
304	ENSRNOG00000000902	Hsph1	ENSRNOG00000000902	protein_coding	1773.8	0.927248	0.205351	4.51542	6.31909e-06	0.000252778
305	ENSRNOG00000020776	Dhcr7	ENSRNOG00000020776	protein_coding	1817.64	0.81336	0.180142	4.51511	6.32827e-06	0.000252778
306	ENSRNOG00000007894	Mpdz	ENSRNOG00000007894	protein_coding	1531.42	0.888617	0.196896	4.51312	6.38809e-06	0.000253622
307	ENSRNOG00000014336	Mcm5	ENSRNOG00000014336	protein_coding	330.537	1.00589	0.222886	4.51302	6.39103e-06	0.000253622
308	ENSRNOG00000030840	Cadm2	ENSRNOG00000030840	protein_coding	2127.94	0.847733	0.188015	4.50887	6.51746e-06	0.0002578
309	ENSRNOG00000005330	Crebbp	ENSRNOG00000005330	protein_coding	3426.83	0.860329	0.191195	4.49975	6.80325e-06	0.000266508
310	ENSRNOG00000019724	Ganab	ENSRNOG00000019724	protein_coding	1864.51	0.994612	0.220982	4.50087	6.7675e-06	0.000266508
311	ENSRNOG00000054890	Flna	ENSRNOG00000054890	protein_coding	1548.5	0.936181	0.208032	4.50017	6.78982e-06	0.000266508
312	ENSRNOG00000009170	Dmxl2	ENSRNOG00000009170	protein_coding	546.904	0.850899	0.189199	4.49737	6.88e-06	0.000268325
313	ENSRNOG00000023176	Kidins220	ENSRNOG00000023176	protein_coding	2309.15	0.878554	0.195367	4.49694	6.89369e-06	0.000268325
314	ENSRNOG00000020191	Tbc1d17	ENSRNOG00000020191	protein_coding	421.664	0.882855	0.196417	4.49481	6.96317e-06	0.000270167
315	ENSRNOG00000020014	Myh14	ENSRNOG00000020014	protein_coding	1838.66	0.876821	0.195151	4.49304	7.02143e-06	0.000271562
316	ENSRNOG00000031643	Dchs1	ENSRNOG00000031643	protein_coding	400.813	0.895873	0.199487	4.49089	7.09276e-06	0.000272726
317	ENSRNOG00000039241	Ythdc2	ENSRNOG00000039241	protein_coding	232.197	1.24579	0.27741	4.49078	7.0963e-06	0.000272726
318	ENSRNOG00000025612	Sez6l	ENSRNOG00000025612	protein_coding	4190.43	0.814087	0.181354	4.48893	7.15818e-06	0.000274239
319	ENSRNOG00000009977	Thrap3	ENSRNOG00000009977	protein_coding	2464.16	0.827692	0.184488	4.48644	7.24245e-06	0.000276154
320	ENSRNOG00000020279	Syt11	ENSRNOG00000020279	protein_coding	9135.46	0.745218	0.166117	4.48611	7.25348e-06	0.000276154
321	ENSRNOG00000003792	Med14	ENSRNOG00000003792	protein_coding	399.385	0.969754	0.216233	4.48477	7.29925e-06	0.000277031
322	ENSRNOG00000003276	Myo1d	ENSRNOG00000003276	protein_coding	2199.65	0.820668	0.183043	4.48346	7.34428e-06	0.000277874
323	ENSRNOG00000023993	Kif1a	ENSRNOG00000023993	protein_coding	17584.3	0.964839	0.215317	4.48101	7.42895e-06	0.000280207
324	ENSRNOG00000011419	Aldh6a1	ENSRNOG00000011419	protein_coding	327.837	0.900676	0.201218	4.47613	7.60089e-06	0.000284054
325	ENSRNOG00000018681	Nes	ENSRNOG00000018681	protein_coding	1208.93	0.797906	0.178243	4.47651	7.5873e-06	0.000284054
326	ENSRNOG00000058898	Nedd4	ENSRNOG00000058898	protein_coding	7682.89	0.86392	0.192956	4.4773	7.55925e-06	0.000284054
327	ENSRNOG00000002818	Eftud2	ENSRNOG00000002818	protein_coding	1424.37	0.874745	0.195653	4.4709	7.78911e-06	0.00028756
328	ENSRNOG00000017195	Ctr9	ENSRNOG00000017195	protein_coding	1184.19	0.986991	0.220694	4.47222	7.74132e-06	0.00028756
329	ENSRNOG00000018183	Ubr4	ENSRNOG00000018183	protein_coding	5519.82	0.838557	0.187519	4.47185	7.75472e-06	0.00028756
330	ENSRNOG00000030294	Eml4	ENSRNOG00000030294	protein_coding	440.25	0.927594	0.207464	4.47111	7.78131e-06	0.00028756
331	ENSRNOG00000060544	Kdm5b	ENSRNOG00000060544	protein_coding	1109.1	1.01897	0.228114	4.46693	7.93489e-06	0.000292057
332	ENSRNOG00000030118	Msn	ENSRNOG00000030118	protein_coding	1831.5	0.958713	0.214693	4.46551	7.9878e-06	0.000292238
333	ENSRNOG00000051498	Prpf6	ENSRNOG00000051498	protein_coding	1770.75	0.810288	0.181437	4.46594	7.97172e-06	0.000292238
334	ENSRNOG00000001479	Gtf2i	ENSRNOG00000001479	protein_coding	5033.56	0.793547	0.177947	4.45946	8.21683e-06	0.000299717
335	ENSRNOG00000000195	Vwa5a	ENSRNOG00000000195	protein_coding	230.496	1.25409	0.281676	4.45224	8.49787e-06	0.000307144
336	ENSRNOG00000001129	Fbxo21	ENSRNOG00000001129	protein_coding	1405.31	0.750333	0.168548	4.45175	8.51748e-06	0.000307144
337	ENSRNOG00000012751	Tm9sf2	ENSRNOG00000012751	protein_coding	975.745	0.876268	0.19686	4.45122	8.53851e-06	0.000307144
338	ENSRNOG00000014079	Stat4	ENSRNOG00000014079	protein_coding	390.712	0.938613	0.210873	4.45108	8.54409e-06	0.000307144
339	ENSRNOG00000019791	Sipa1l2	ENSRNOG00000019791	protein_coding	2691.37	0.798105	0.179309	4.45102	8.54649e-06	0.000307144
340	ENSRNOG00000008345	Clcn6	ENSRNOG00000008345	protein_coding	2350.18	0.827347	0.185943	4.44947	8.60805e-06	0.000307926
341	ENSRNOG00000008425	Nav1	ENSRNOG00000008425	protein_coding	4219.66	0.98362	0.221109	4.44858	8.64408e-06	0.000307926
342	ENSRNOG00000014999	Tnpo1	ENSRNOG00000014999	protein_coding	1176.7	0.883809	0.198653	4.44902	8.62649e-06	0.000307926
343	ENSRNOG00000003563	Blmh	ENSRNOG00000003563	protein_coding	622.361	0.726074	0.163239	4.44792	8.67046e-06	0.000307966
344	ENSRNOG00000023393	Nup214	ENSRNOG00000023393	protein_coding	810.266	0.914342	0.205702	4.44498	8.7899e-06	0.0003113
345	ENSRNOG00000002104	Scaf4	ENSRNOG00000002104	protein_coding	1195.05	0.764764	0.172311	4.43829	9.0677e-06	0.000320208
346	ENSRNOG00000011311	Papss1	ENSRNOG00000011311	protein_coding	3498.34	0.851974	0.19216	4.43368	9.26388e-06	0.000325226
347	ENSRNOG00000020423	Apc	ENSRNOG00000020423	protein_coding	3479.47	0.852066	0.192207	4.43307	9.28987e-06	0.000325226
348	ENSRNOG00000033397	Adamts20	ENSRNOG00000033397	protein_coding	372.059	0.958217	0.216096	4.43423	9.24038e-06	0.000325226
349	ENSRNOG00000012802	Tenm3	ENSRNOG00000012802	protein_coding	856.356	0.91672	0.20691	4.43052	9.40056e-06	0.000325515
350	ENSRNOG00000023605	Ncbp1	ENSRNOG00000023605	protein_coding	947.863	0.824622	0.186063	4.43195	9.33868e-06	0.000325515
351	ENSRNOG00000027355	Wdr36	ENSRNOG00000027355	protein_coding	251.548	0.978262	0.220806	4.43042	9.40501e-06	0.000325515
352	ENSRNOG00000033100	AABR07054189,1	ENSRNOG00000033100	protein_coding	239.824	-1.15724	0.261186	-4.43073	9.39132e-06	0.000325515
353	ENSRNOG00000018992	Dpysl3	ENSRNOG00000018992	protein_coding	2153.45	0.700184	0.158106	4.42857	9.48584e-06	0.000326457
354	ENSRNOG00000058790	Fam120b	ENSRNOG00000058790	protein_coding	607.169	0.792742	0.178983	4.42914	9.461e-06	0.000326457
355	ENSRNOG00000000635	Arid5b	ENSRNOG00000000635	protein_coding	542.666	0.843503	0.190674	4.42379	9.69823e-06	0.000332827
356	ENSRNOG00000027569	Trappc9	ENSRNOG00000027569	protein_coding	508.938	0.996966	0.22542	4.4227	9.7474e-06	0.000333575
357	ENSRNOG00000002886	Myh10	ENSRNOG00000002886	protein_coding	1000.56	1.01469	0.229541	4.42054	9.84563e-06	0.000335993
358	ENSRNOG00000000571	Psap	ENSRNOG00000000571	protein_coding	13234.2	0.874623	0.198056	4.41603	1.00531e-05	0.000339362
359	ENSRNOG00000011194	Tpp2	ENSRNOG00000011194	protein_coding	604.144	0.942612	0.213495	4.41516	1.00938e-05	0.000339362
360	ENSRNOG00000013774	Lmnb1	ENSRNOG00000013774	protein_coding	1330.93	0.834209	0.188856	4.41718	9.99972e-06	0.000339362
361	ENSRNOG00000019113	Hnrnpk	ENSRNOG00000019113	protein_coding	7472.98	0.713078	0.161508	4.41511	1.00958e-05	0.000339362
362	ENSRNOG00000021240	Atrn	ENSRNOG00000021240	protein_coding	9970.54	0.855612	0.193807	4.41478	1.01115e-05	0.000339362
363	ENSRNOG00000038436	RGD1307100	ENSRNOG00000038436	protein_coding	1667.89	0.95654	0.216571	4.41676	1.00193e-05	0.000339362
364	ENSRNOG00000014509	Sacs	ENSRNOG00000014509	protein_coding	685.496	0.994925	0.225398	4.41408	1.01442e-05	0.000339524
365	ENSRNOG00000016011	Plekhg1	ENSRNOG00000016011	protein_coding	1424.05	0.757724	0.171759	4.41155	1.02635e-05	0.000342519
366	ENSRNOG00000016117	Myof	ENSRNOG00000016117	protein_coding	199.75	1.14206	0.258913	4.41099	1.02899e-05	0.000342519
367	ENSRNOG00000060539	AC120949,4	ENSRNOG00000060539	snoRNA	704.463	-0.981993	0.222789	-4.40772	1.04464e-05	0.000346781
368	ENSRNOG00000013491	Setx	ENSRNOG00000013491	protein_coding	1077.33	0.917016	0.208149	4.40557	1.05506e-05	0.000349289
369	ENSRNOG00000003953	Rab3gap1	ENSRNOG00000003953	protein_coding	1336.49	0.829364	0.188373	4.40279	1.06869e-05	0.000350353
370	ENSRNOG00000006336	Fyco1	ENSRNOG00000006336	protein_coding	714.278	0.79093	0.179633	4.40303	1.06751e-05	0.000350353
371	ENSRNOG00000011865	Ciao2b	ENSRNOG00000011865	protein_coding	1518.09	-0.792667	0.180047	-4.40257	1.06978e-05	0.000350353
372	ENSRNOG00000018561	Pprc1	ENSRNOG00000018561	protein_coding	901.021	0.763476	0.173352	4.4042	1.06176e-05	0.000350353
373	ENSRNOG00000006087	Rnf20	ENSRNOG00000006087	protein_coding	1247.35	0.890354	0.202396	4.39907	1.08717e-05	0.000355092
374	ENSRNOG00000056069	Kif11	ENSRNOG00000056069	protein_coding	279.184	1.12915	0.256752	4.39782	1.09342e-05	0.000356179
375	ENSRNOG00000066893	Bcas3	ENSRNOG00000066893	protein_coding	710.7	0.938983	0.213641	4.39514	1.10703e-05	0.000359651
376	ENSRNOG00000004464	Sel1l	ENSRNOG00000004464	protein_coding	4031.17	0.728714	0.165966	4.39073	1.1297e-05	0.000364573
377	ENSRNOG00000004810	Plcb1	ENSRNOG00000004810	protein_coding	373.38	1.09644	0.249754	4.39007	1.13314e-05	0.000364573
378	ENSRNOG00000011929	Abcd3	ENSRNOG00000011929	protein_coding	2493.86	0.801845	0.182658	4.38988	1.13415e-05	0.000364573
379	ENSRNOG00000019154	Zmynd8	ENSRNOG00000019154	protein_coding	2546.33	0.669804	0.152568	4.3902	1.13246e-05	0.000364573
380	ENSRNOG00000016596	Hspa4	ENSRNOG00000016596	protein_coding	2830.64	0.964706	0.220025	4.38454	1.16232e-05	0.00037141
381	ENSRNOG00000030954	Fat1	ENSRNOG00000030954	protein_coding	4384.2	0.73351	0.167274	4.38508	1.15944e-05	0.00037141
382	ENSRNOG00000061928	Myo1e	ENSRNOG00000061928	protein_coding	593.926	0.916222	0.208987	4.38412	1.16456e-05	0.00037141
383	ENSRNOG00000009857	Ftsj3	ENSRNOG00000009857	protein_coding	1074.69	0.9422	0.215069	4.38093	1.18176e-05	0.000374931
384	ENSRNOG00000019372	Pc	ENSRNOG00000019372	protein_coding	484.446	0.976567	0.222899	4.38121	1.1802e-05	0.000374931
385	ENSRNOG00000030019	Atp1a1	ENSRNOG00000030019	protein_coding	4194.43	0.933925	0.213233	4.37984	1.18766e-05	0.000375823
386	ENSRNOG00000001456	Nup153	ENSRNOG00000001456	protein_coding	929.792	0.903001	0.206286	4.37743	1.20089e-05	0.000377223
387	ENSRNOG00000016316	Mcm2	ENSRNOG00000016316	protein_coding	572.525	0.974525	0.222586	4.37818	1.19672e-05	0.000377223
388	ENSRNOG00000018363	Hectd3	ENSRNOG00000018363	protein_coding	731.96	0.80557	0.184032	4.37734	1.20137e-05	0.000377223
389	ENSRNOG00000010048	Dctn1	ENSRNOG00000010048	protein_coding	7892.93	0.800438	0.182886	4.37669	1.20493e-05	0.00037737
390	ENSRNOG00000008981	Pdcd6ip	ENSRNOG00000008981	protein_coding	2141.93	0.771281	0.176376	4.37293	1.22591e-05	0.000382957
391	ENSRNOG00000002708	Phf8	ENSRNOG00000002708	protein_coding	480.153	0.900466	0.205949	4.37228	1.22955e-05	0.000383109
392	ENSRNOG00000018967	Wdr59	ENSRNOG00000018967	protein_coding	425.912	0.919604	0.210438	4.36995	1.24276e-05	0.00038624
393	ENSRNOG00000002509	Gnl3l	ENSRNOG00000002509	protein_coding	901.564	0.895316	0.205258	4.36191	1.28931e-05	0.00039721
394	ENSRNOG00000006247	Copa	ENSRNOG00000006247	protein_coding	2047.93	0.987843	0.22647	4.36191	1.28931e-05	0.00039721
395	ENSRNOG00000048036	Ncan	ENSRNOG00000048036	protein_coding	13385.4	0.74375	0.170522	4.36161	1.2911e-05	0.00039721
396	ENSRNOG00000050437	Bod1l1	ENSRNOG00000050437	protein_coding	1374.65	1.11493	0.25555	4.36285	1.2838e-05	0.00039721
397	ENSRNOG00000020304	Pdcd11	ENSRNOG00000020304	protein_coding	1316.77	0.873827	0.200459	4.35912	1.30584e-05	0.000399724
398	ENSRNOG00000054172	Ctnnb1	ENSRNOG00000054172	protein_coding	2945.86	0.850839	0.195173	4.35942	1.30409e-05	0.000399724
399	ENSRNOG00000025570	Os9	ENSRNOG00000025570	protein_coding	3134.24	0.941575	0.216143	4.35627	1.323e-05	0.000403962
400	ENSRNOG00000027002	Mast4	ENSRNOG00000027002	protein_coding	953.748	0.760082	0.174555	4.35439	1.33439e-05	0.000406423
401	ENSRNOG00000037449	Pole	ENSRNOG00000037449	protein_coding	234.114	0.992106	0.227921	4.35285	1.34381e-05	0.000408271
402	ENSRNOG00000024711	Sdk2	ENSRNOG00000024711	protein_coding	813.552	0.884838	0.203556	4.3469	1.38073e-05	0.000418444
403	ENSRNOG00000008932	Ncapd3	ENSRNOG00000008932	protein_coding	277.794	0.965584	0.22217	4.34614	1.38554e-05	0.000418858
404	ENSRNOG00000049985	Gprasp1	ENSRNOG00000049985	protein_coding	495.946	1.20799	0.278148	4.34298	1.40562e-05	0.000423877
405	ENSRNOG00000014816	Slc1a1	ENSRNOG00000014816	protein_coding	2396.64	0.774686	0.178416	4.34202	1.41179e-05	0.000424687
406	ENSRNOG00000001738	Eif4g1	ENSRNOG00000001738	protein_coding	10227	0.897951	0.206912	4.33977	1.42633e-05	0.000426538
407	ENSRNOG00000003237	Tp53bp2	ENSRNOG00000003237	protein_coding	1100.8	0.741974	0.170969	4.33981	1.42606e-05	0.000426538
408	ENSRNOG00000020028	Pcdhb22	ENSRNOG00000020028	protein_coding	88.6699	1.3931	0.321057	4.3391	1.43069e-05	0.000426538
409	ENSRNOG00000053814	AC105531,1	ENSRNOG00000053814	protein_coding	2422.23	0.695096	0.160213	4.33857	1.43413e-05	0.000426538
410	ENSRNOG00000060665	Afap1	ENSRNOG00000060665	protein_coding	1628.62	0.763908	0.176082	4.33837	1.43545e-05	0.000426538
411	ENSRNOG00000051261	AABR07021536,1	ENSRNOG00000051261	lncRNA	452.832	0.863508	0.199129	4.33642	1.44824e-05	0.000429292
412	ENSRNOG00000017265	Tmem131	ENSRNOG00000017265	protein_coding	786.899	0.767151	0.17704	4.3332	1.46955e-05	0.000434551
413	ENSRNOG00000017724	Sf3b3	ENSRNOG00000017724	protein_coding	1048.62	0.819883	0.189272	4.33177	1.47915e-05	0.000436332
414	ENSRNOG00000015540	Ppp6r3	ENSRNOG00000015540	protein_coding	1660.5	0.880737	0.203435	4.32934	1.49556e-05	0.000440107
415	ENSRNOG00000008755	Acox1	ENSRNOG00000008755	protein_coding	1644.91	0.834025	0.192978	4.32188	1.54708e-05	0.000454171
416	ENSRNOG00000018295	Ccar2	ENSRNOG00000018295	protein_coding	1124.96	0.758761	0.175656	4.3196	1.56316e-05	0.000457787
417	ENSRNOG00000016396	Fbxo11	ENSRNOG00000016396	protein_coding	1175.97	0.707139	0.16373	4.31893	1.5679e-05	0.000458075
418	ENSRNOG00000010652	Dock6	ENSRNOG00000010652	protein_coding	2857.13	0.856923	0.198492	4.31717	1.58044e-05	0.000460635
419	ENSRNOG00000013331	Sdha	ENSRNOG00000013331	protein_coding	1892.43	0.823836	0.190915	4.3152	1.59458e-05	0.000463116
420	ENSRNOG00000037137	Svip	ENSRNOG00000037137	protein_coding	2405.54	-0.790014	0.183089	-4.31493	1.59656e-05	0.000463116
421	ENSRNOG00000010591	Kdm5a	ENSRNOG00000010591	protein_coding	1603.04	0.959726	0.222528	4.31283	1.61177e-05	0.000466418
422	ENSRNOG00000007202	Sema3d	ENSRNOG00000007202	protein_coding	1234.37	0.948551	0.21999	4.31178	1.61943e-05	0.000467523
423	ENSRNOG00000004438	Cntn1	ENSRNOG00000004438	protein_coding	5170.46	0.786932	0.182615	4.30925	1.63812e-05	0.000470689
424	ENSRNOG00000024703	Dock5	ENSRNOG00000024703	protein_coding	112.231	1.27566	0.296021	4.30936	1.63731e-05	0.000470689
425	ENSRNOG00000060045	Pi4ka	ENSRNOG00000060045	protein_coding	1799.67	0.782468	0.181668	4.30712	1.65391e-05	0.000474107
426	ENSRNOG00000024632	Atf6	ENSRNOG00000024632	protein_coding	835.041	0.779613	0.181037	4.30636	1.6596e-05	0.000474622
427	ENSRNOG00000017730	Psmd1	ENSRNOG00000017730	protein_coding	1740.89	0.913397	0.212291	4.30258	1.68819e-05	0.000481668
428	ENSRNOG00000003139	Smc1a	ENSRNOG00000003139	protein_coding	1062.14	1.16311	0.270383	4.30173	1.69468e-05	0.000482388
429	ENSRNOG00000065659	Ep300	ENSRNOG00000065659	protein_coding	2054.08	0.853721	0.198534	4.30013	1.70699e-05	0.000484644
430	ENSRNOG00000065784	ENSRNOG00000065784	ENSRNOG00000065784	pseudogene	146.057	-1.70971	0.397638	-4.29967	1.71055e-05	0.000484644
431	ENSRNOG00000019670	Wdr3	ENSRNOG00000019670	protein_coding	290.29	1.14155	0.265566	4.29856	1.71909e-05	0.000485776
432	ENSRNOG00000030247	Eif4ebp3	ENSRNOG00000030247	protein_coding	1017.12	0.835482	0.194383	4.29812	1.72253e-05	0.000485776
433	ENSRNOG00000037540	Tmem256	ENSRNOG00000037540	protein_coding	1702.87	-0.779389	0.181424	-4.29596	1.73936e-05	0.00048939
434	ENSRNOG00000027317	Ylpm1	ENSRNOG00000027317	protein_coding	3620.13	0.843065	0.196346	4.29376	1.7567e-05	0.000493129
435	ENSRNOG00000020412	Sf3b2	ENSRNOG00000020412	protein_coding	5157.8	0.779723	0.181738	4.29037	1.78372e-05	0.000499566
436	ENSRNOG00000018452	Unc13a	ENSRNOG00000018452	protein_coding	522.062	0.921666	0.214852	4.28978	1.78849e-05	0.000499751
437	ENSRNOG00000001992	Atp6v1a	ENSRNOG00000001992	protein_coding	1359.17	0.970937	0.22642	4.28822	1.80111e-05	0.000502126
438	ENSRNOG00000009531	Col9a3	ENSRNOG00000009531	protein_coding	1089.44	0.774035	0.180563	4.28678	1.81278e-05	0.000504227
439	ENSRNOG00000054901	Rif1	ENSRNOG00000054901	protein_coding	327.747	0.979335	0.228552	4.28495	1.82777e-05	0.000507239
440	ENSRNOG00000009271	Smarca4	ENSRNOG00000009271	protein_coding	16376.1	0.966832	0.225794	4.28192	1.85291e-05	0.000513046
441	ENSRNOG00000001256	Atxn2	ENSRNOG00000001256	protein_coding	3137.68	0.710542	0.165968	4.28119	1.85898e-05	0.000513559
442	ENSRNOG00000028292	Gart	ENSRNOG00000028292	protein_coding	739.233	0.873926	0.20434	4.27683	1.89577e-05	0.000522536
443	ENSRNOG00000016833	Ide	ENSRNOG00000016833	protein_coding	555.113	0.851374	0.199383	4.27004	1.95439e-05	0.00053748
444	ENSRNOG00000016744	Chd6	ENSRNOG00000016744	protein_coding	1114.61	0.753614	0.176558	4.26837	1.96905e-05	0.000540291
445	ENSRNOG00000008786	Ap1b1	ENSRNOG00000008786	protein_coding	904.107	1.01148	0.237079	4.26641	1.98641e-05	0.000542612
446	ENSRNOG00000009042	Sec24c	ENSRNOG00000009042	protein_coding	2030.45	0.699186	0.163865	4.26684	1.98261e-05	0.000542612
447	ENSRNOG00000064385	Ftl1	ENSRNOG00000064385	protein_coding	35548.9	-0.631401	0.148027	-4.26544	1.9951e-05	0.000543765
448	ENSRNOG00000004127	Cep170	ENSRNOG00000004127	protein_coding	2973.02	0.72753	0.170599	4.26457	2.00286e-05	0.000544476
449	ENSRNOG00000005703	Arfgef1	ENSRNOG00000005703	protein_coding	1366.04	0.854359	0.200359	4.26415	2.00664e-05	0.000544476
450	ENSRNOG00000059061	Uqcr10	ENSRNOG00000059061	protein_coding	1263.18	-0.941929	0.220944	-4.2632	2.0152e-05	0.000545583
451	ENSRNOG00000048495	Rrp12	ENSRNOG00000048495	protein_coding	374.055	1.18069	0.277061	4.26149	2.03068e-05	0.000548553
452	ENSRNOG00000011625	Tnks	ENSRNOG00000011625	protein_coding	1689.35	0.82139	0.192999	4.25594	2.08174e-05	0.000561102
453	ENSRNOG00000019624	Morc2	ENSRNOG00000019624	protein_coding	731.11	0.857826	0.201708	4.2528	2.1111e-05	0.000566511
454	ENSRNOG00000060144	Ankle2	ENSRNOG00000060144	protein_coding	883.14	0.737016	0.173292	4.25303	2.10902e-05	0.000566511
455	ENSRNOG00000027582	Dpysl4	ENSRNOG00000027582	protein_coding	6368.14	0.805577	0.189502	4.25103	2.12788e-05	0.000569758
456	ENSRNOG00000015093	Sparcl1	ENSRNOG00000015093	protein_coding	3512.74	0.825319	0.19427	4.24831	2.15389e-05	0.000574198
457	ENSRNOG00000032027	Tmem42	ENSRNOG00000032027	protein_coding	324.683	-1.01415	0.238698	-4.24867	2.15044e-05	0.000574198
458	ENSRNOG00000009550	Sqle	ENSRNOG00000009550	protein_coding	3417.92	0.736329	0.173413	4.2461	2.1752e-05	0.000578614
459	ENSRNOG00000005733	Cpsf2	ENSRNOG00000005733	protein_coding	1034.93	0.836791	0.197216	4.24303	2.20524e-05	0.000585325
460	ENSRNOG00000020862	Ptpn23	ENSRNOG00000020862	protein_coding	1201.26	0.679963	0.160368	4.24003	2.23491e-05	0.000591911
461	ENSRNOG00000019832	Bbs1	ENSRNOG00000019832	protein_coding	334.384	0.806429	0.190447	4.23441	2.29154e-05	0.000605593
462	ENSRNOG00000022305	Abcc1	ENSRNOG00000022305	protein_coding	511.13	0.874481	0.206818	4.22826	2.3551e-05	0.000619701
463	ENSRNOG00000063244	Mpeg1	ENSRNOG00000063244	protein_coding	325.227	1.01731	0.240578	4.22862	2.35127e-05	0.000619701
464	ENSRNOG00000007486	Atg7	ENSRNOG00000007486	protein_coding	276.728	0.874691	0.207043	4.22468	2.39281e-05	0.000628268
465	ENSRNOG00000006003	Ctnna2	ENSRNOG00000006003	protein_coding	321.393	0.906925	0.214733	4.22351	2.40528e-05	0.000629291
466	ENSRNOG00000024089	Fndc3b	ENSRNOG00000024089	protein_coding	556.626	0.753452	0.178402	4.22334	2.40704e-05	0.000629291
467	ENSRNOG00000047594	Heatr1	ENSRNOG00000047594	protein_coding	351.916	1.07403	0.254437	4.22118	2.4303e-05	0.000634011
468	ENSRNOG00000002376	Clasp1	ENSRNOG00000002376	protein_coding	1397.54	0.779038	0.184634	4.21936	2.44995e-05	0.000637773
469	ENSRNOG00000002368	Iars2	ENSRNOG00000002368	protein_coding	730.754	0.863712	0.204733	4.21873	2.45683e-05	0.0006382
470	ENSRNOG00000024924	Cep19	ENSRNOG00000024924	protein_coding	2549.57	-0.85771	0.203342	-4.21806	2.46414e-05	0.000638735
471	ENSRNOG00000027487	Trim28	ENSRNOG00000027487	protein_coding	2825.9	0.810146	0.192292	4.21311	2.51881e-05	0.000651521
472	ENSRNOG00000012552	Ints4	ENSRNOG00000012552	protein_coding	479.658	0.911605	0.216414	4.21231	2.52768e-05	0.000652431
473	ENSRNOG00000008870	Atf7ip	ENSRNOG00000008870	protein_coding	2171.1	0.684585	0.162598	4.21029	2.55041e-05	0.000656868
474	ENSRNOG00000012568	Madd	ENSRNOG00000012568	protein_coding	422.52	0.873612	0.207517	4.20983	2.55566e-05	0.000656868
475	ENSRNOG00000001416	Vgf	ENSRNOG00000001416	protein_coding	314.205	1.05397	0.250648	4.20498	2.61109e-05	0.000668298
476	ENSRNOG00000056703	Atrx	ENSRNOG00000056703	protein_coding	2269.28	1.07228	0.254979	4.20538	2.60646e-05	0.000668298
477	ENSRNOG00000022171	Dhx37	ENSRNOG00000022171	protein_coding	615.241	0.803422	0.191147	4.20316	2.6322e-05	0.000672286
478	ENSRNOG00000006952	Prex1	ENSRNOG00000006952	protein_coding	9363.8	0.701214	0.166862	4.20235	2.64158e-05	0.000673272
479	ENSRNOG00000019459	Oaz1	ENSRNOG00000019459	protein_coding	21131.6	-0.627167	0.149324	-4.20004	2.66863e-05	0.000678745
480	ENSRNOG00000003065	Glyr1	ENSRNOG00000003065	protein_coding	3995.44	0.669884	0.159687	4.19497	2.72907e-05	0.000692673
481	ENSRNOG00000003905	Nsf	ENSRNOG00000003905	protein_coding	478.526	0.921766	0.219761	4.19439	2.73602e-05	0.000692992
482	ENSRNOG00000047656	Gaa	ENSRNOG00000047656	protein_coding	995.73	0.868221	0.207022	4.19387	2.74238e-05	0.000693163
483	ENSRNOG00000020388	Inpp5f	ENSRNOG00000020388	protein_coding	787.029	0.826068	0.197026	4.19269	2.75662e-05	0.000695318
484	ENSRNOG00000008298	Dock7	ENSRNOG00000008298	protein_coding	1007.58	0.897739	0.214184	4.19144	2.77188e-05	0.000697724
485	ENSRNOG00000032039	Atp9b	ENSRNOG00000032039	protein_coding	1091.29	0.670918	0.160161	4.18904	2.80141e-05	0.000703703
486	ENSRNOG00000025448	Limd2	ENSRNOG00000025448	protein_coding	872.965	-0.786138	0.187703	-4.18819	2.81185e-05	0.000704872
487	ENSRNOG00000023020	Fdx2	ENSRNOG00000023020	protein_coding	1535.95	-0.754976	0.18039	-4.18524	2.84861e-05	0.00071262
488	ENSRNOG00000000954	Polr1d	ENSRNOG00000000954	protein_coding	3882.05	-0.715176	0.171047	-4.18117	2.90016e-05	0.000723291
489	ENSRNOG00000006576	Bms1	ENSRNOG00000006576	protein_coding	1204.61	0.918022	0.219573	4.18093	2.90314e-05	0.000723291
490	ENSRNOG00000047768	Lamb2	ENSRNOG00000047768	protein_coding	220.061	1.13836	0.272527	4.17706	2.95295e-05	0.0007342
491	ENSRNOG00000000977	Pnpla6	ENSRNOG00000000977	protein_coding	561.343	0.76211	0.182516	4.17557	2.97244e-05	0.00073754
492	ENSRNOG00000024671	Dmxl1	ENSRNOG00000024671	protein_coding	1032.82	0.801702	0.19221	4.17097	3.03305e-05	0.00075105
493	ENSRNOG00000001442	Por	ENSRNOG00000001442	protein_coding	1790.47	0.862358	0.207001	4.16597	3.10033e-05	0.000766153
494	ENSRNOG00000022372	Kdm1a	ENSRNOG00000022372	protein_coding	1271.62	0.750522	0.180196	4.16503	3.11308e-05	0.000767747
495	ENSRNOG00000004912	Itgav	ENSRNOG00000004912	protein_coding	2097.03	0.868209	0.208579	4.1625	3.1478e-05	0.000774739
496	ENSRNOG00000014901	Uggt1	ENSRNOG00000014901	protein_coding	934.815	0.944688	0.227057	4.16058	3.17444e-05	0.000779722
497	ENSRNOG00000011332	Clspn	ENSRNOG00000011332	protein_coding	147.788	1.50856	0.362631	4.16003	3.18202e-05	0.000780012
498	ENSRNOG00000053145	Vwa8	ENSRNOG00000053145	protein_coding	434.805	0.834995	0.200765	4.15908	3.19539e-05	0.000781715
499	ENSRNOG00000003150	Mpc2	ENSRNOG00000003150	protein_coding	1202.3	-0.730393	0.175686	-4.15737	3.21936e-05	0.000786002
500	ENSRNOG00000010534	Ankrd50	ENSRNOG00000010534	protein_coding	360.348	0.961572	0.231348	4.15639	3.23311e-05	0.00078778
501	ENSRNOG00000012950	Efr3b	ENSRNOG00000012950	protein_coding	935.325	0.727601	0.175173	4.15361	3.27278e-05	0.000795043
502	ENSRNOG00000022325	Smc2	ENSRNOG00000022325	protein_coding	339.435	1.09417	0.263469	4.15293	3.2825e-05	0.000795043
503	ENSRNOG00000031173	Snd1	ENSRNOG00000031173	protein_coding	4617.48	0.793445	0.191036	4.15338	3.27604e-05	0.000795043
504	ENSRNOG00000034240	Bcor	ENSRNOG00000034240	protein_coding	672.93	0.689454	0.166186	4.14869	3.34389e-05	0.000808306
505	ENSRNOG00000046834	C3	ENSRNOG00000046834	protein_coding	2307.55	1.03295	0.249033	4.14785	3.35614e-05	0.000809661
506	ENSRNOG00000014353	Sympk	ENSRNOG00000014353	protein_coding	1472.24	0.803591	0.19388	4.1448	3.40115e-05	0.000818897
507	ENSRNOG00000031769	Chchd7	ENSRNOG00000031769	protein_coding	342.647	-0.927231	0.223792	-4.14326	3.42399e-05	0.000822771
508	ENSRNOG00000028215	Nup160	ENSRNOG00000028215	protein_coding	275.871	0.895835	0.216263	4.14235	3.43766e-05	0.000822809
509	ENSRNOG00000031544	Larp1	ENSRNOG00000031544	protein_coding	3684.59	0.682151	0.164677	4.14237	3.43735e-05	0.000822809
510	ENSRNOG00000005130	Ogdh	ENSRNOG00000005130	protein_coding	1739.59	0.756264	0.182751	4.13821	3.50021e-05	0.000836139
511	ENSRNOG00000009675	Cdc42bpb	ENSRNOG00000009675	protein_coding	3256.09	0.715451	0.173009	4.13533	3.54442e-05	0.000844089
512	ENSRNOG00000018149	Smarca5	ENSRNOG00000018149	protein_coding	1189.2	0.933143	0.225667	4.13505	3.54881e-05	0.000844089
513	ENSRNOG00000023383	Ddx3x	ENSRNOG00000023383	protein_coding	4362.28	0.765285	0.185089	4.13469	3.55428e-05	0.000844089
514	ENSRNOG00000024025	Edc4	ENSRNOG00000024025	protein_coding	690.973	0.815378	0.197375	4.13111	3.61014e-05	0.000855688
515	ENSRNOG00000000565	Sgpl1	ENSRNOG00000000565	protein_coding	1066.04	0.825986	0.199977	4.13041	3.62116e-05	0.000856411
516	ENSRNOG00000061543	Ap2b1	ENSRNOG00000061543	protein_coding	1674.5	0.773881	0.187379	4.13002	3.62725e-05	0.000856411
517	ENSRNOG00000020182	Mvp	ENSRNOG00000020182	protein_coding	616.736	0.908514	0.220053	4.12862	3.64952e-05	0.000860001
518	ENSRNOG00000013720	Aebp1	ENSRNOG00000013720	protein_coding	269.464	1.18858	0.287973	4.12741	3.66872e-05	0.000862857
519	ENSRNOG00000011157	Jak1	ENSRNOG00000011157	protein_coding	987.232	0.888876	0.215383	4.12695	3.67603e-05	0.00086291
520	ENSRNOG00000024603	Rps15	ENSRNOG00000024603	protein_coding	7667.54	-0.64136	0.155425	-4.1265	3.68326e-05	0.000862946
521	ENSRNOG00000001214	Pfkl	ENSRNOG00000001214	protein_coding	1078.24	0.838106	0.203303	4.12245	3.74858e-05	0.000869452
522	ENSRNOG00000012543	Mcm3	ENSRNOG00000012543	protein_coding	291.436	0.991458	0.240529	4.12198	3.75623e-05	0.000869452
523	ENSRNOG00000018960	Syne1	ENSRNOG00000018960	protein_coding	531.41	0.877635	0.212886	4.12256	3.74678e-05	0.000869452
524	ENSRNOG00000020772	Dhx8	ENSRNOG00000020772	protein_coding	789.725	0.793576	0.192448	4.12359	3.73006e-05	0.000869452
525	ENSRNOG00000022619	Fth1	ENSRNOG00000022619	protein_coding	53083.5	-0.820699	0.199105	-4.12194	3.7569e-05	0.000869452
526	ENSRNOG00000026833	Ube4a	ENSRNOG00000026833	protein_coding	1509.67	0.702697	0.170488	4.12169	3.76099e-05	0.000869452
527	ENSRNOG00000070835	Ndufc1	ENSRNOG00000070835	protein_coding	1113.79	-0.907233	0.220057	-4.12272	3.74429e-05	0.000869452
528	ENSRNOG00000022202	Trappc8	ENSRNOG00000022202	protein_coding	686.261	0.810421	0.196686	4.12038	3.78242e-05	0.000872747
529	ENSRNOG00000046769	Mms19	ENSRNOG00000046769	protein_coding	288.142	0.906329	0.219986	4.11995	3.78957e-05	0.000872747
530	ENSRNOG00000007326	Prepl	ENSRNOG00000007326	protein_coding	377.179	0.915103	0.222275	4.11699	3.83857e-05	0.000882364
531	ENSRNOG00000005355	Ncstn	ENSRNOG00000005355	protein_coding	1480.28	0.684393	0.166256	4.11651	3.84657e-05	0.000882538
532	ENSRNOG00000011339	Slk	ENSRNOG00000011339	protein_coding	568.408	0.901697	0.219147	4.11457	3.87899e-05	0.000888303
533	ENSRNOG00000013707	Spata13	ENSRNOG00000013707	protein_coding	1703.06	0.643083	0.156325	4.11375	3.89285e-05	0.000889805
534	ENSRNOG00000000397	Ccar1	ENSRNOG00000000397	protein_coding	1498.49	0.873298	0.212438	4.11084	3.94225e-05	0.00089941
535	ENSRNOG00000009039	Trappc12	ENSRNOG00000009039	protein_coding	442.65	0.860612	0.209761	4.10282	4.08143e-05	0.000929421
536	ENSRNOG00000015971	Slc12a2	ENSRNOG00000015971	protein_coding	6978.68	0.725871	0.176941	4.10232	4.09021e-05	0.000929684
537	ENSRNOG00000004489	Adgre5	ENSRNOG00000004489	protein_coding	661.474	0.969921	0.236652	4.09851	4.15814e-05	0.000943364
538	ENSRNOG00000022922	Slc25a12	ENSRNOG00000022922	protein_coding	638.793	0.747696	0.182565	4.09551	4.21247e-05	0.000953914
539	ENSRNOG00000000470	Vps52	ENSRNOG00000000470	protein_coding	1599.33	0.694637	0.169704	4.09323	4.25409e-05	0.000961551
540	ENSRNOG00000001098	Pds5b	ENSRNOG00000001098	protein_coding	977.323	0.851146	0.208018	4.09169	4.2824e-05	0.000966157
541	ENSRNOG00000055300	Ncapd2	ENSRNOG00000055300	protein_coding	913.345	0.788745	0.192795	4.09111	4.29314e-05	0.00096679
542	ENSRNOG00000009470	Flnb	ENSRNOG00000009470	protein_coding	273.152	1.16121	0.284033	4.0883	4.3454e-05	0.000975039
543	ENSRNOG00000054374	Smim29	ENSRNOG00000054374	protein_coding	1079.5	-0.830586	0.203163	-4.08828	4.34578e-05	0.000975039
544	ENSRNOG00000026963	Hsp90b1	ENSRNOG00000026963	protein_coding	4361.38	0.911563	0.223	4.08772	4.35636e-05	0.000975617
545	ENSRNOG00000013261	Vax2	ENSRNOG00000013261	protein_coding	362.473	-0.954514	0.23356	-4.08681	4.37344e-05	0.000977644
546	ENSRNOG00000063828	Pcdh7	ENSRNOG00000063828	protein_coding	2873.06	0.925246	0.226533	4.08438	4.41946e-05	0.000986122
547	ENSRNOG00000026754	Usp47	ENSRNOG00000026754	protein_coding	1455.6	0.768003	0.188083	4.08332	4.43968e-05	0.000988822
548	ENSRNOG00000024402	Focad	ENSRNOG00000024402	protein_coding	763.971	0.774218	0.189691	4.08148	4.475e-05	0.000994872
549	ENSRNOG00000007682	Gria3	ENSRNOG00000007682	protein_coding	329.005	0.984947	0.241394	4.08024	4.49895e-05	0.000996559
550	ENSRNOG00000067979	Uqcrq	ENSRNOG00000067979	protein_coding	6033.61	-0.76103	0.186498	-4.08064	4.49123e-05	0.000996559
551	ENSRNOG00000011953	Supt16h	ENSRNOG00000011953	protein_coding	1216.06	1.02845	0.252147	4.07877	4.52748e-05	0.00100106
552	ENSRNOG00000012046	Prmt5	ENSRNOG00000012046	protein_coding	483.937	0.907491	0.222698	4.07499	4.60171e-05	0.00101563
553	ENSRNOG00000004292	Sptssa	ENSRNOG00000004292	protein_coding	1746.42	-0.733523	0.18018	-4.07105	4.68019e-05	0.00103062
554	ENSRNOG00000017725	Pnlip	ENSRNOG00000017725	protein_coding	4516.71	0.735758	0.180743	4.07073	4.68656e-05	0.00103062
555	ENSRNOG00000056907	Nipbl	ENSRNOG00000056907	protein_coding	1993.13	0.931574	0.228872	4.07028	4.69569e-05	0.00103077
556	ENSRNOG00000018755	Acss2	ENSRNOG00000018755	protein_coding	1852.57	0.791199	0.194476	4.06836	4.7345e-05	0.00103742
557	ENSRNOG00000068445	Rplp2	ENSRNOG00000068445	protein_coding	27002.3	-0.714674	0.175752	-4.06637	4.77515e-05	0.00104445
558	ENSRNOG00000019525	Hspa9	ENSRNOG00000019525	protein_coding	3073.86	0.761318	0.187365	4.06329	4.8385e-05	0.00105641
559	ENSRNOG00000002669	Cluh	ENSRNOG00000002669	protein_coding	1461.12	0.699386	0.172203	4.0614	4.87793e-05	0.00106311
560	ENSRNOG00000006483	Heatr5a	ENSRNOG00000006483	protein_coding	541.618	0.807145	0.198782	4.06046	4.89771e-05	0.00106479
561	ENSRNOG00000019023	Tars1	ENSRNOG00000019023	protein_coding	1965.44	0.791967	0.195056	4.0602	4.90312e-05	0.00106479
562	ENSRNOG00000014317	Arpc5l	ENSRNOG00000014317	protein_coding	1091.3	-0.674494	0.166234	-4.05751	4.95991e-05	0.00107396
563	ENSRNOG00000014434	Chd1	ENSRNOG00000014434	protein_coding	1589.54	0.739255	0.182201	4.05736	4.963e-05	0.00107396
564	ENSRNOG00000028411	Pcnp	ENSRNOG00000028411	protein_coding	4948.47	-0.579534	0.142885	-4.05593	4.99345e-05	0.00107864
565	ENSRNOG00000009152	Caprin1	ENSRNOG00000009152	protein_coding	6230.41	0.721872	0.178018	4.05506	5.01219e-05	0.00108077
566	ENSRNOG00000019152	Trpc4ap	ENSRNOG00000019152	protein_coding	1710.45	0.830924	0.205056	4.05217	5.07449e-05	0.00109227
567	ENSRNOG00000011830	Plekha3	ENSRNOG00000011830	protein_coding	1165.11	-0.671585	0.165864	-4.049	5.14365e-05	0.00110521
568	ENSRNOG00000001064	Sbno1	ENSRNOG00000001064	protein_coding	3692.16	0.763249	0.188622	4.04645	5.20007e-05	0.00111536
569	ENSRNOG00000014836	Ralgapb	ENSRNOG00000014836	protein_coding	1725.83	0.73634	0.182133	4.04287	5.28002e-05	0.00112854
570	ENSRNOG00000040281	Zc3h10	ENSRNOG00000040281	protein_coding	15068.9	-0.710096	0.175627	-4.0432	5.27261e-05	0.00112854
571	ENSRNOG00000006932	AABR07029272,1	ENSRNOG00000006932	protein_coding	171.767	1.12846	0.27918	4.04204	5.29879e-05	0.00113056
572	ENSRNOG00000021151	Ppp1r14b	ENSRNOG00000021151	protein_coding	9333.85	-0.575049	0.142393	-4.03847	5.38019e-05	0.00114592
573	ENSRNOG00000060750	Rnf111	ENSRNOG00000060750	protein_coding	1494.12	0.611426	0.151496	4.03593	5.43855e-05	0.00115633
574	ENSRNOG00000026880	Usp38	ENSRNOG00000026880	protein_coding	440.689	0.801687	0.198671	4.03524	5.45455e-05	0.00115771
575	ENSRNOG00000017030	Arid1b	ENSRNOG00000017030	protein_coding	4520.85	0.608586	0.150871	4.03382	5.48781e-05	0.00116123
576	ENSRNOG00000029658	Rnf213	ENSRNOG00000029658	protein_coding	488.981	0.851809	0.211172	4.03372	5.49016e-05	0.00116123
577	ENSRNOG00000011663	Rnf7	ENSRNOG00000011663	protein_coding	1561.99	-0.71851	0.1783	-4.02979	5.58271e-05	0.00117468
578	ENSRNOG00000031479	Hdlbp	ENSRNOG00000031479	protein_coding	3827.22	0.663338	0.164596	4.03011	5.57502e-05	0.00117468
579	ENSRNOG00000043128	Armcx4	ENSRNOG00000043128	protein_coding	1631.85	0.750574	0.186232	4.03033	5.56993e-05	0.00117468
580	ENSRNOG00000047988	Bola2	ENSRNOG00000047988	protein_coding	2720.73	-0.729994	0.181178	-4.02915	5.59779e-05	0.00117583
581	ENSRNOG00000010922	Ppp2r1b	ENSRNOG00000010922	protein_coding	1948.57	0.611725	0.15184	4.02875	5.60747e-05	0.00117583
582	ENSRNOG00000026853	Urb2	ENSRNOG00000026853	protein_coding	339.691	0.823629	0.204557	4.02641	5.66356e-05	0.00118555
583	ENSRNOG00000015511	Atic	ENSRNOG00000015511	protein_coding	951.569	0.798954	0.198456	4.02585	5.67691e-05	0.00118617
584	ENSRNOG00000019328	Phgdh	ENSRNOG00000019328	protein_coding	900.229	0.863713	0.214562	4.02548	5.68598e-05	0.00118617
585	ENSRNOG00000016640	Dner	ENSRNOG00000016640	protein_coding	48.2989	1.67397	0.416155	4.02248	5.75881e-05	0.00119522
586	ENSRNOG00000029510	Plxnb1	ENSRNOG00000029510	protein_coding	1039.59	0.69236	0.17211	4.02279	5.75132e-05	0.00119522
587	ENSRNOG00000069627	ENSRNOG00000069627	ENSRNOG00000069627	protein_coding	849.039	-0.707902	0.175977	-4.0227	5.75357e-05	0.00119522
588	ENSRNOG00000056721	Fancm	ENSRNOG00000056721	protein_coding	260.572	0.845713	0.210493	4.01777	5.87524e-05	0.00121731
589	ENSRNOG00000023150	Gpi	ENSRNOG00000023150	protein_coding	2178.42	0.796065	0.198469	4.01103	6.04549e-05	0.00125046
590	ENSRNOG00000014597	Irs1	ENSRNOG00000014597	protein_coding	1461.09	0.719006	0.179382	4.00823	6.11743e-05	0.00126106
591	ENSRNOG00000014872	Sec24d	ENSRNOG00000014872	protein_coding	238.218	1.02234	0.255042	4.00851	6.11022e-05	0.00126106
592	ENSRNOG00000014530	Nav2	ENSRNOG00000014530	protein_coding	4490.85	0.688005	0.171728	4.00636	6.16611e-05	0.00126895
593	ENSRNOG00000002061	Ptpn13	ENSRNOG00000002061	protein_coding	278.106	0.93686	0.233913	4.00517	6.19729e-05	0.00127107
594	ENSRNOG00000018610	Pde6d	ENSRNOG00000018610	protein_coding	1482.86	-0.653905	0.163263	-4.00523	6.19561e-05	0.00127107
595	ENSRNOG00000008277	Bag1	ENSRNOG00000008277	protein_coding	2854.44	-0.687549	0.171731	-4.00364	6.23763e-05	0.00127719
596	ENSRNOG00000003611	Dynlt3	ENSRNOG00000003611	protein_coding	1420.89	-0.7221	0.180438	-4.00192	6.2831e-05	0.00128435
597	ENSRNOG00000001719	Psmd2	ENSRNOG00000001719	protein_coding	4706.52	0.775357	0.193864	3.99949	6.348e-05	0.00129544
598	ENSRNOG00000001989	Alcam	ENSRNOG00000001989	protein_coding	1391.43	0.810089	0.202602	3.99842	6.3768e-05	0.00129914
599	ENSRNOG00000019955	Ogdhl	ENSRNOG00000019955	protein_coding	174.242	1.00691	0.251883	3.99753	6.40057e-05	0.0013018
600	ENSRNOG00000021164	Stip1	ENSRNOG00000021164	protein_coding	1858.94	0.71337	0.178633	3.9935	6.51039e-05	0.00132194
601	ENSRNOG00000004964	Erbb3	ENSRNOG00000004964	protein_coding	3168.12	0.622627	0.155972	3.99192	6.55399e-05	0.00132271
602	ENSRNOG00000012820	Add3	ENSRNOG00000012820	protein_coding	1383.97	0.735693	0.184279	3.99228	6.54402e-05	0.00132271
603	ENSRNOG00000016047	Macf1	ENSRNOG00000016047	protein_coding	10107.4	0.737755	0.184818	3.99179	6.55765e-05	0.00132271
604	ENSRNOG00000017164	Afap1l2	ENSRNOG00000017164	protein_coding	1799.71	0.601416	0.150636	3.99252	6.53759e-05	0.00132271
605	ENSRNOG00000011156	Clstn3	ENSRNOG00000011156	protein_coding	134.256	1.08007	0.270619	3.99111	6.57644e-05	0.00132431
606	ENSRNOG00000017208	Cspg4	ENSRNOG00000017208	protein_coding	305.21	1.03995	0.260694	3.98916	6.63071e-05	0.00133084
607	ENSRNOG00000019555	Arap1	ENSRNOG00000019555	protein_coding	1408.69	0.637305	0.159752	3.98934	6.62577e-05	0.00133084
608	ENSRNOG00000058522	Fam214a	ENSRNOG00000058522	protein_coding	2181.84	0.704803	0.176773	3.98705	6.69002e-05	0.00134054
609	ENSRNOG00000018798	Bcan	ENSRNOG00000018798	protein_coding	11529.6	0.698121	0.17522	3.98425	6.76926e-05	0.00135419
610	ENSRNOG00000000611	Ube2d1	ENSRNOG00000000611	protein_coding	1205.5	-0.63572	0.159723	-3.98015	6.88719e-05	0.00137327
611	ENSRNOG00000022593	Pdpr	ENSRNOG00000022593	protein_coding	870.838	0.659692	0.165737	3.98036	6.88105e-05	0.00137327
612	ENSRNOG00000065236	U1	ENSRNOG00000065236	snRNA	187.776	-1.47897	0.37187	-3.97711	6.97583e-05	0.00138867
613	ENSRNOG00000001199	Pop5	ENSRNOG00000001199	protein_coding	377.836	-0.881241	0.221624	-3.97628	7.00018e-05	0.00139124
614	ENSRNOG00000059408	Prr12	ENSRNOG00000059408	protein_coding	3288.86	0.582069	0.146492	3.97339	7.08576e-05	0.00140596
615	ENSRNOG00000030704	ENSRNOG00000030704	ENSRNOG00000030704	pseudogene	424.906	0.912175	0.229627	3.97242	7.11447e-05	0.00140707
616	ENSRNOG00000061989	Nkrf	ENSRNOG00000061989	protein_coding	200.182	1.06765	0.26875	3.97265	7.10766e-05	0.00140707
617	ENSRNOG00000001158	Abcg1	ENSRNOG00000001158	protein_coding	601.069	0.800791	0.201621	3.97177	7.13397e-05	0.00140864
618	ENSRNOG00000031052	ENSRNOG00000031052	ENSRNOG00000031052	protein_coding	297.284	-1.08319	0.272767	-3.9711	7.15413e-05	0.00141034
619	ENSRNOG00000001482	Gtf2ird2	ENSRNOG00000001482	protein_coding	539.706	0.726335	0.182947	3.97018	7.18172e-05	0.00141285
620	ENSRNOG00000022943	Dgka	ENSRNOG00000022943	protein_coding	1493.18	0.723212	0.182174	3.96991	7.19007e-05	0.00141285
621	ENSRNOG00000013669	Pik3r4	ENSRNOG00000013669	protein_coding	374.455	0.954608	0.240516	3.969	7.21743e-05	0.00141594
622	ENSRNOG00000010852	Nup205	ENSRNOG00000010852	protein_coding	614.062	0.870129	0.219293	3.96789	7.25125e-05	0.00141908
623	ENSRNOG00000055257	Selenof	ENSRNOG00000055257	protein_coding	8309.78	-0.703701	0.177357	-3.96771	7.25672e-05	0.00141908
624	ENSRNOG00000057623	Copb1	ENSRNOG00000057623	protein_coding	644.462	0.922665	0.232598	3.96678	7.2849e-05	0.00142231
625	ENSRNOG00000019987	Scand1	ENSRNOG00000019987	protein_coding	3279.92	-0.703025	0.177291	-3.96536	7.32843e-05	0.00142852
626	ENSRNOG00000012271	Cnot1	ENSRNOG00000012271	protein_coding	2029.03	0.729851	0.184086	3.96473	7.34801e-05	0.00143005
627	ENSRNOG00000053927	Gm22009	ENSRNOG00000053927	scaRNA	3861.62	-0.720765	0.181865	-3.9632	7.39532e-05	0.00143696
628	ENSRNOG00000020394	Mcmbp	ENSRNOG00000020394	protein_coding	505.231	0.770252	0.194421	3.96178	7.43928e-05	0.0014432
629	ENSRNOG00000010719	Exosc10	ENSRNOG00000010719	protein_coding	863.067	0.759907	0.191871	3.96051	7.47895e-05	0.00144415
630	ENSRNOG00000030213	Vps13c	ENSRNOG00000030213	protein_coding	1229.58	0.881353	0.222536	3.96049	7.47973e-05	0.00144415
631	ENSRNOG00000031789	Rangap1	ENSRNOG00000031789	protein_coding	2310.4	0.715662	0.180699	3.96052	7.47865e-05	0.00144415
632	ENSRNOG00000026985	Phldb1	ENSRNOG00000026985	protein_coding	12627.1	0.639306	0.161503	3.95847	7.543e-05	0.00145406
633	ENSRNOG00000057367	Glud1	ENSRNOG00000057367	protein_coding	2701.02	0.675907	0.170811	3.95704	7.58857e-05	0.00146053
634	ENSRNOG00000015177	Sun2	ENSRNOG00000015177	protein_coding	998.312	0.747028	0.188805	3.95662	7.60192e-05	0.00146079
635	ENSRNOG00000031485	Dpp3	ENSRNOG00000031485	protein_coding	861.643	0.773045	0.195446	3.95529	7.64407e-05	0.00146658
636	ENSRNOG00000011661	Hnrnph2	ENSRNOG00000011661	protein_coding	1194.51	0.770545	0.194846	3.95463	7.66516e-05	0.00146831
637	ENSRNOG00000004310	Caskin2	ENSRNOG00000004310	protein_coding	1307.34	0.738352	0.186776	3.95314	7.71326e-05	0.00147521
638	ENSRNOG00000002320	Commd8	ENSRNOG00000002320	protein_coding	2890	-0.644184	0.163106	-3.94948	7.83224e-05	0.00149561
639	ENSRNOG00000030151	Thsd7a	ENSRNOG00000030151	protein_coding	472.781	0.783371	0.198489	3.94667	7.92472e-05	0.00151091
640	ENSRNOG00000008364	Cat	ENSRNOG00000008364	protein_coding	1149.97	0.762293	0.1932	3.94562	7.95924e-05	0.00151512
641	ENSRNOG00000031475	Col16a1	ENSRNOG00000031475	protein_coding	2877.95	0.718142	0.182093	3.94382	8.01929e-05	0.00152417
642	ENSRNOG00000003123	Rpa1	ENSRNOG00000003123	protein_coding	410.016	0.857467	0.217661	3.93945	8.16678e-05	0.00154509
643	ENSRNOG00000016067	Ckap5	ENSRNOG00000016067	protein_coding	1049.6	0.86848	0.220458	3.93943	8.16744e-05	0.00154509
644	ENSRNOG00000057562	U5	ENSRNOG00000057562	snRNA	73.9749	-1.43408	0.363965	-3.94017	8.14222e-05	0.00154509
645	ENSRNOG00000070422	Cstf2t	ENSRNOG00000070422	protein_coding	1017.72	0.749494	0.190332	3.93783	8.22205e-05	0.00155301
646	ENSRNOG00000025496	Usp7	ENSRNOG00000025496	protein_coding	2090.95	0.613079	0.15571	3.93732	8.2395e-05	0.0015539
647	ENSRNOG00000009936	Dido1	ENSRNOG00000009936	protein_coding	2467.61	0.702041	0.178476	3.93352	8.37092e-05	0.00157624
648	ENSRNOG00000032590	Ttc28	ENSRNOG00000032590	protein_coding	486.082	0.893826	0.227263	3.933	8.38916e-05	0.00157724
649	ENSRNOG00000021150	Plcb3	ENSRNOG00000021150	protein_coding	448.213	0.82111	0.208841	3.93175	8.43302e-05	0.00158061
650	ENSRNOG00000039859	Dnmt1	ENSRNOG00000039859	protein_coding	1218.69	0.790705	0.201096	3.93198	8.42507e-05	0.00158061
651	ENSRNOG00000015124	Gpam	ENSRNOG00000015124	protein_coding	1594.64	0.692699	0.176277	3.92961	8.50827e-05	0.00159226
652	ENSRNOG00000026108	Tcof1	ENSRNOG00000026108	protein_coding	594.018	0.830527	0.211383	3.92902	8.52922e-05	0.00159373
653	ENSRNOG00000010409	Nol6	ENSRNOG00000010409	protein_coding	623.723	0.964272	0.245591	3.92634	8.62479e-05	0.00160912
654	ENSRNOG00000045752	Rrm1	ENSRNOG00000045752	protein_coding	557.96	0.936125	0.238452	3.92585	8.64257e-05	0.00160998
655	ENSRNOG00000011323	Lgi3	ENSRNOG00000011323	protein_coding	2369.62	0.693267	0.176652	3.92449	8.69146e-05	0.00161262
656	ENSRNOG00000031092	Rock1	ENSRNOG00000031092	protein_coding	1252.27	0.918321	0.233989	3.92463	8.68626e-05	0.00161262
657	ENSRNOG00000043219	Fbn2	ENSRNOG00000043219	protein_coding	199.883	1.20795	0.307894	3.92325	8.73618e-05	0.00161262
658	ENSRNOG00000045819	H2aj	ENSRNOG00000045819	protein_coding	2346.07	-0.762003	0.194217	-3.92346	8.72855e-05	0.00161262
659	ENSRNOG00000061367	Atp7a	ENSRNOG00000061367	protein_coding	929.995	0.778067	0.19829	3.92389	8.71297e-05	0.00161262
660	ENSRNOG00000070871	U1	ENSRNOG00000070871	snRNA	4678.9	-0.892151	0.227385	-3.92352	8.72637e-05	0.00161262
661	ENSRNOG00000024907	Tnrc6b	ENSRNOG00000024907	protein_coding	3468.11	0.774373	0.197434	3.92219	8.77478e-05	0.00161729
662	ENSRNOG00000015158	Pikfyve	ENSRNOG00000015158	protein_coding	2350.8	0.684738	0.174707	3.91936	8.87837e-05	0.00163198
663	ENSRNOG00000028717	Ndufb7	ENSRNOG00000028717	protein_coding	2769.03	-0.683444	0.17438	-3.91928	8.88124e-05	0.00163198
664	ENSRNOG00000034234	Mt-co1	ENSRNOG00000034234	protein_coding	385584	-0.813492	0.207718	-3.91634	8.99036e-05	0.00164954
665	ENSRNOG00000001453	Baz1b	ENSRNOG00000001453	protein_coding	2530.7	0.772084	0.197232	3.9146	9.05536e-05	0.00165841
666	ENSRNOG00000009339	Cenpe	ENSRNOG00000009339	protein_coding	317.064	1.2166	0.310826	3.91408	9.07485e-05	0.00165841
667	ENSRNOG00000016220	Rpl12	ENSRNOG00000016220	protein_coding	11190.5	-0.699076	0.178622	-3.91372	9.08855e-05	0.00165841
668	ENSRNOG00000047931	ENSRNOG00000047931	ENSRNOG00000047931	protein_coding	29646	-0.760055	0.194209	-3.9136	9.09317e-05	0.00165841
669	ENSRNOG00000015528	Pja2	ENSRNOG00000015528	protein_coding	1771.08	0.745545	0.190663	3.91027	9.21917e-05	0.00167388
670	ENSRNOG00000030183	Plod2	ENSRNOG00000030183	protein_coding	103.851	1.19119	0.304579	3.91095	9.19329e-05	0.00167388
671	ENSRNOG00000067988	Slc5a3	ENSRNOG00000067988	protein_coding	758.461	0.839883	0.214788	3.91028	9.2189e-05	0.00167388
672	ENSRNOG00000021057	Osbp	ENSRNOG00000021057	protein_coding	1584.76	0.612559	0.156782	3.90707	9.34225e-05	0.00169118
673	ENSRNOG00000029178	Abcc5	ENSRNOG00000029178	protein_coding	1301.1	0.692917	0.177348	3.90711	9.3406e-05	0.00169118
674	ENSRNOG00000015229	Zc3h4	ENSRNOG00000015229	protein_coding	2162.85	0.661111	0.169283	3.90536	9.40842e-05	0.00170063
675	ENSRNOG00000016963	Trip12	ENSRNOG00000016963	protein_coding	3781.18	0.699065	0.179018	3.905	9.42237e-05	0.00170063
676	ENSRNOG00000018294	Hspa5	ENSRNOG00000018294	protein_coding	4204.67	0.898217	0.230081	3.90393	9.46449e-05	0.00170571
677	ENSRNOG00000006178	Dync1h1	ENSRNOG00000006178	protein_coding	5054.68	0.776224	0.198876	3.90306	9.49848e-05	0.00170931
678	ENSRNOG00000023197	Zfp608	ENSRNOG00000023197	protein_coding	2727.03	0.614759	0.157546	3.90208	9.53701e-05	0.00171371
679	ENSRNOG00000019936	Anapc15	ENSRNOG00000019936	protein_coding	1462.02	-0.831225	0.213045	-3.90164	9.55421e-05	0.00171427
680	ENSRNOG00000070474	ENSRNOG00000070474	ENSRNOG00000070474	protein_coding	250.467	-1.34469	0.344795	-3.89997	9.62033e-05	0.0017236
681	ENSRNOG00000018262	Ampd3	ENSRNOG00000018262	protein_coding	478.664	0.795861	0.204105	3.89927	9.64831e-05	0.00172607
682	ENSRNOG00000011599	Gldc	ENSRNOG00000011599	protein_coding	277.964	0.96346	0.247218	3.89721	9.73058e-05	0.00173824
683	ENSRNOG00000004883	Erh	ENSRNOG00000004883	protein_coding	3760.37	-0.676523	0.173754	-3.89358	9.87774e-05	0.00175968
684	ENSRNOG00000006490	Neo1	ENSRNOG00000006490	protein_coding	3578.91	0.695238	0.178562	3.89353	9.87952e-05	0.00175968
685	ENSRNOG00000026573	Ophn1	ENSRNOG00000026573	protein_coding	363.741	0.799653	0.20541	3.89296	9.90299e-05	0.00176129
686	ENSRNOG00000032441	Pan2	ENSRNOG00000032441	protein_coding	263.068	0.918142	0.236038	3.88981	0.000100324	0.0017817
687	ENSRNOG00000004206	Glrx5	ENSRNOG00000004206	protein_coding	2315.26	-0.673179	0.17311	-3.88873	0.000100768	0.00178454
688	ENSRNOG00000010989	Ipo5	ENSRNOG00000010989	protein_coding	2988.85	0.759544	0.19532	3.88871	0.000100777	0.00178454
689	ENSRNOG00000013841	Dcaf1	ENSRNOG00000013841	protein_coding	625.709	0.917281	0.235964	3.88737	0.000101336	0.00178923
690	ENSRNOG00000018007	Gtf2h5	ENSRNOG00000018007	protein_coding	730.892	-0.79844	0.205388	-3.88747	0.000101295	0.00178923
691	ENSRNOG00000037508	Hscb	ENSRNOG00000037508	protein_coding	238.216	-0.84165	0.216687	-3.88417	0.000102681	0.00181037
692	ENSRNOG00000046005	Scd2	ENSRNOG00000046005	protein_coding	110402	0.652371	0.167999	3.88319	0.000103096	0.00181506
693	ENSRNOG00000003213	Helz	ENSRNOG00000003213	protein_coding	873.741	0.696306	0.179449	3.88024	0.000104356	0.00183458
694	ENSRNOG00000001236	Brat1	ENSRNOG00000001236	protein_coding	321.935	0.73752	0.190137	3.87888	0.000104937	0.00184215
695	ENSRNOG00000011282	Ppp2r1a	ENSRNOG00000011282	protein_coding	3781.16	0.64658	0.166813	3.87607	0.000106157	0.00185554
696	ENSRNOG00000043098	Mt2A	ENSRNOG00000043098	protein_coding	279.149	-0.990006	0.255408	-3.87618	0.00010611	0.00185554
697	ENSRNOG00000046794	Khdrbs1	ENSRNOG00000046794	protein_coding	1871.27	0.665019	0.171549	3.87655	0.000105947	0.00185554
698	ENSRNOG00000047628	Khsrp	ENSRNOG00000047628	protein_coding	2863.81	0.600579	0.155009	3.87448	0.000106852	0.001865
699	ENSRNOG00000016469	Fxyd2	ENSRNOG00000016469	protein_coding	2615.62	-0.794006	0.205225	-3.86895	0.000109304	0.00190422
700	ENSRNOG00000019491	Stard10	ENSRNOG00000019491	protein_coding	480.177	-0.742102	0.191821	-3.86871	0.000109411	0.00190422
701	ENSRNOG00000009836	Rbm26	ENSRNOG00000009836	protein_coding	863.011	0.764145	0.197667	3.86581	0.000110719	0.00192424
702	ENSRNOG00000004841	Akap6	ENSRNOG00000004841	protein_coding	936.306	0.710315	0.183799	3.86464	0.000111255	0.00192514
703	ENSRNOG00000007349	Ascc2	ENSRNOG00000007349	protein_coding	993.819	0.651001	0.168429	3.86513	0.000111029	0.00192514
704	ENSRNOG00000011014	Copg2	ENSRNOG00000011014	protein_coding	995.062	0.862749	0.223259	3.86434	0.000111389	0.00192514
705	ENSRNOG00000018304	Lars1	ENSRNOG00000018304	protein_coding	1366.66	0.942348	0.243859	3.86431	0.000111403	0.00192514
706	ENSRNOG00000015162	Lonp2	ENSRNOG00000015162	protein_coding	397.09	0.912486	0.236239	3.86256	0.000112206	0.00192807
707	ENSRNOG00000017230	Cox15	ENSRNOG00000017230	protein_coding	730.072	0.671932	0.173935	3.86312	0.00011195	0.00192807
708	ENSRNOG00000042592	Rgs10	ENSRNOG00000042592	protein_coding	423.988	-0.741523	0.191961	-3.86287	0.000112062	0.00192807
709	ENSRNOG00000046891	Hk1	ENSRNOG00000046891	protein_coding	1146.2	0.801759	0.207553	3.86291	0.000112046	0.00192807
710	ENSRNOG00000013101	Pcdh8	ENSRNOG00000013101	protein_coding	145.604	1.17318	0.303781	3.86193	0.000112495	0.00193031
711	ENSRNOG00000019552	Lsm7	ENSRNOG00000019552	protein_coding	1638.61	-0.758939	0.196554	-3.86122	0.000112824	0.00193325
712	ENSRNOG00000023807	Ccnyl1	ENSRNOG00000023807	protein_coding	2211.49	-0.61977	0.16055	-3.86028	0.000113256	0.00193793
713	ENSRNOG00000013620	Cdk13	ENSRNOG00000013620	protein_coding	1434.55	0.685465	0.177764	3.85604	0.000115241	0.00196911
714	ENSRNOG00000066252	Vps13b	ENSRNOG00000066252	protein_coding	473.367	0.77711	0.201581	3.85508	0.000115693	0.00197407
715	ENSRNOG00000019268	Pelp1	ENSRNOG00000019268	protein_coding	800.937	0.743295	0.192945	3.85236	0.000116984	0.00199331
716	ENSRNOG00000010765	Vcl	ENSRNOG00000010765	protein_coding	405.397	0.888421	0.230644	3.85192	0.000117196	0.00199413
717	ENSRNOG00000004760	Lars2	ENSRNOG00000004760	protein_coding	357.317	0.756011	0.196298	3.85134	0.000117475	0.00199609
718	ENSRNOG00000058461	Sfpq	ENSRNOG00000058461	protein_coding	3540.1	0.763195	0.198196	3.85071	0.000117777	0.00199844
719	ENSRNOG00000001518	Itga6	ENSRNOG00000001518	protein_coding	817.37	0.770218	0.200128	3.84862	0.000118783	0.00201271
720	ENSRNOG00000006305	Slc38a2	ENSRNOG00000006305	protein_coding	3349.85	0.741587	0.192716	3.84808	0.000119046	0.00201436
721	ENSRNOG00000004925	Ppp1r12a	ENSRNOG00000004925	protein_coding	1919.04	0.78567	0.2042	3.84755	0.000119304	0.00201592
722	ENSRNOG00000002645	Gemin5	ENSRNOG00000002645	protein_coding	499.818	0.787552	0.204719	3.84698	0.000119581	0.0020178
723	ENSRNOG00000007227	Mien1	ENSRNOG00000007227	protein_coding	3489.32	-0.604533	0.157191	-3.84586	0.000120131	0.00202228
724	ENSRNOG00000007284	Slc2a1	ENSRNOG00000007284	protein_coding	1241.37	0.660436	0.171731	3.84576	0.000120178	0.00202228
725	ENSRNOG00000069581	Rpl22	ENSRNOG00000069581	protein_coding	6332.32	-0.574207	0.149374	-3.84407	0.000121008	0.00203344
726	ENSRNOG00000018194	Srrm1	ENSRNOG00000018194	protein_coding	2423.22	0.667526	0.173725	3.84242	0.000121825	0.00204435
727	ENSRNOG00000033835	Dnm1	ENSRNOG00000033835	protein_coding	508.599	0.76224	0.198414	3.84167	0.000122201	0.00204783
728	ENSRNOG00000013874	Rplp1	ENSRNOG00000013874	protein_coding	28470.4	-0.796602	0.207517	-3.83873	0.000123671	0.00206679
729	ENSRNOG00000052273	RGD1305713	ENSRNOG00000052273	protein_coding	764.53	-0.674027	0.175581	-3.83884	0.000123617	0.00206679
730	ENSRNOG00000014664	Virma	ENSRNOG00000014664	protein_coding	841.076	0.853524	0.222398	3.83783	0.000124129	0.00207159
731	ENSRNOG00000009019	Slc6a6	ENSRNOG00000009019	protein_coding	8393.6	0.582355	0.151759	3.83736	0.000124362	0.00207264
732	ENSRNOG00000004196	Rps29	ENSRNOG00000004196	protein_coding	7267.37	-0.697466	0.181784	-3.83678	0.000124656	0.00207471
733	ENSRNOG00000027654	Appbp2	ENSRNOG00000027654	protein_coding	1615.87	0.612035	0.159573	3.83547	0.000125326	0.00208301
734	ENSRNOG00000019996	Slc16a1	ENSRNOG00000019996	protein_coding	898.166	0.690596	0.180084	3.83485	0.000125639	0.00208537
735	ENSRNOG00000033101	Myo18a	ENSRNOG00000033101	protein_coding	8453.57	0.672744	0.17545	3.83439	0.000125876	0.00208646
736	ENSRNOG00000003707	Zmym3	ENSRNOG00000003707	protein_coding	643.38	0.726286	0.189442	3.83382	0.000126169	0.00208803
737	ENSRNOG00000005758	Btbd11	ENSRNOG00000005758	protein_coding	78.6593	1.26549	0.330111	3.83354	0.000126314	0.00208803
738	ENSRNOG00000001782	Osbpl11	ENSRNOG00000001782	protein_coding	444.537	0.723858	0.188952	3.8309	0.000127673	0.00209982
739	ENSRNOG00000012873	Gfm1	ENSRNOG00000012873	protein_coding	437.718	0.819645	0.213952	3.83097	0.00012764	0.00209982
740	ENSRNOG00000020871	Ltbp4	ENSRNOG00000020871	protein_coding	993.808	0.69525	0.181451	3.83161	0.000127309	0.00209982
741	ENSRNOG00000050169	Pet100	ENSRNOG00000050169	protein_coding	2018.42	-0.696413	0.181792	-3.83082	0.000127716	0.00209982
742	ENSRNOG00000001602	Ltn1	ENSRNOG00000001602	protein_coding	514.779	0.748631	0.195453	3.83024	0.00012802	0.00210197
743	ENSRNOG00000063103	Arpp19	ENSRNOG00000063103	protein_coding	5686.91	-0.547278	0.142906	-3.82964	0.000128328	0.0021042
744	ENSRNOG00000014180	Prickle4	ENSRNOG00000014180	protein_coding	3314.83	-0.634161	0.165749	-3.82603	0.000130224	0.00212956
745	ENSRNOG00000052429	Stard3nl	ENSRNOG00000052429	protein_coding	1932.76	-0.604603	0.158015	-3.82624	0.000130116	0.00212956
746	ENSRNOG00000014415	Hsbp1	ENSRNOG00000014415	protein_coding	8315.68	-0.761831	0.199145	-3.82552	0.000130498	0.00213117
747	ENSRNOG00000008711	Med24	ENSRNOG00000008711	protein_coding	518.677	0.698343	0.182574	3.82499	0.000130776	0.00213286
748	ENSRNOG00000019100	Kif2c	ENSRNOG00000019100	protein_coding	185.2	0.89013	0.232756	3.8243	0.000131145	0.00213601
749	ENSRNOG00000013689	Vps18	ENSRNOG00000013689	protein_coding	522.829	0.910853	0.23837	3.82116	0.000132823	0.00216046
750	ENSRNOG00000007769	Marchf2	ENSRNOG00000007769	protein_coding	2993.91	-0.65215	0.170706	-3.82031	0.000133286	0.0021651
751	ENSRNOG00000055994	AABR07029741,3	ENSRNOG00000055994	protein_coding	266.388	-1.07111	0.280645	-3.81658	0.000135315	0.00219513
752	ENSRNOG00000003063	Phka1	ENSRNOG00000003063	protein_coding	173.883	1.01229	0.265276	3.81598	0.000135643	0.00219752
753	ENSRNOG00000011491	Dnajc13	ENSRNOG00000011491	protein_coding	994.557	0.829478	0.217394	3.81555	0.000135882	0.00219847
754	ENSRNOG00000001004	Ncor2	ENSRNOG00000001004	protein_coding	13006.7	0.69175	0.181383	3.81376	0.000136868	0.00220856
755	ENSRNOG00000001170	Cox6a1	ENSRNOG00000001170	protein_coding	4479.03	-0.642423	0.16844	-3.81396	0.000136757	0.00220856
756	ENSRNOG00000004813	Rtcb	ENSRNOG00000004813	protein_coding	1088.49	0.716074	0.187894	3.81105	0.000138378	0.00222998
757	ENSRNOG00000011535	Gcsh	ENSRNOG00000011535	protein_coding	4210.65	-0.649481	0.170468	-3.80998	0.000138978	0.00223669
758	ENSRNOG00000020060	Atf5	ENSRNOG00000020060	protein_coding	1894.34	-0.630598	0.165693	-3.80583	0.000141331	0.00227156
759	ENSRNOG00000055531	Hps5	ENSRNOG00000055531	protein_coding	1086.13	0.760452	0.199876	3.80462	0.00014202	0.00227961
760	ENSRNOG00000008292	Hif1a	ENSRNOG00000008292	protein_coding	2007.58	0.763177	0.200652	3.80349	0.00014267	0.00228704
761	ENSRNOG00000010117	Eif3a	ENSRNOG00000010117	protein_coding	7124.74	0.852226	0.224129	3.80239	0.000143308	0.00229424
762	ENSRNOG00000018778	Cadm1	ENSRNOG00000018778	protein_coding	2713.95	0.645207	0.16986	3.79846	0.000145595	0.0023278
763	ENSRNOG00000031232	Nrp2	ENSRNOG00000031232	protein_coding	557.263	0.729415	0.192051	3.79802	0.000145854	0.00232888
764	ENSRNOG00000011295	Anapc2	ENSRNOG00000011295	protein_coding	1628.45	0.694132	0.182833	3.79654	0.000146728	0.00233978
765	ENSRNOG00000013948	Zc3hav1	ENSRNOG00000013948	protein_coding	429.472	0.712935	0.187816	3.79592	0.000147096	0.00234257
766	ENSRNOG00000032224	ENSRNOG00000032224	ENSRNOG00000032224	protein_coding	1239.1	-0.713508	0.187997	-3.79533	0.00014745	0.00234515
767	ENSRNOG00000046023	Exoc4	ENSRNOG00000046023	protein_coding	630.353	0.700536	0.184654	3.79378	0.00014837	0.0023567
768	ENSRNOG00000014844	Kif21a	ENSRNOG00000014844	protein_coding	6288.3	0.805799	0.212425	3.79333	0.00014864	0.00235792
769	ENSRNOG00000008652	Phip	ENSRNOG00000008652	protein_coding	846.655	0.846387	0.223147	3.79295	0.000148868	0.00235847
770	ENSRNOG00000003949	AABR07037995,1	ENSRNOG00000003949	protein_coding	69.4028	1.34995	0.356051	3.79144	0.000149774	0.00236438
771	ENSRNOG00000019578	Rps16	ENSRNOG00000019578	protein_coding	9090.42	-0.653127	0.172267	-3.79136	0.000149824	0.00236438
772	ENSRNOG00000053060	Zfc3h1	ENSRNOG00000053060	protein_coding	995.345	0.807266	0.212914	3.79151	0.000149737	0.00236438
773	ENSRNOG00000012415	Mpc1	ENSRNOG00000012415	protein_coding	5720.45	-0.608241	0.160587	-3.78761	0.0001521	0.00239411
774	ENSRNOG00000060449	Rps21	ENSRNOG00000060449	protein_coding	3348.35	-0.770529	0.203426	-3.78777	0.000152008	0.00239411
775	ENSRNOG00000002748	Ccdc43	ENSRNOG00000002748	protein_coding	1993.59	-0.647348	0.171086	-3.78377	0.000154473	0.00241896
776	ENSRNOG00000018414	Csf1r	ENSRNOG00000018414	protein_coding	462.854	0.899665	0.237753	3.78403	0.00015431	0.00241896
777	ENSRNOG00000020618	AC099450,1	ENSRNOG00000020618	protein_coding	31850.3	-0.620772	0.164028	-3.78454	0.000153991	0.00241896
778	ENSRNOG00000043387	Cpe	ENSRNOG00000043387	protein_coding	2166.65	0.669713	0.176982	3.78407	0.000154283	0.00241896
779	ENSRNOG00000010217	Prrc2b	ENSRNOG00000010217	protein_coding	6596.51	0.633738	0.16751	3.78328	0.000154775	0.00242057
780	ENSRNOG00000060098	Ptms	ENSRNOG00000060098	protein_coding	31383	-0.540335	0.142854	-3.78242	0.000155312	0.00242586
781	ENSRNOG00000007665	Cse1l	ENSRNOG00000007665	protein_coding	378.956	0.973168	0.257351	3.78148	0.000155901	0.00242895
782	ENSRNOG00000019340	Cep250	ENSRNOG00000019340	protein_coding	986.063	0.642004	0.169784	3.78129	0.000156018	0.00242895
783	ENSRNOG00000024779	Polr2b	ENSRNOG00000024779	protein_coding	816.363	0.95436	0.2524	3.78115	0.000156108	0.00242895
784	ENSRNOG00000009945	Pls1	ENSRNOG00000009945	protein_coding	628.71	0.823637	0.218117	3.77612	0.000159287	0.00247525
785	ENSRNOG00000018627	Plekhb1	ENSRNOG00000018627	protein_coding	1144.68	-0.624564	0.165414	-3.77576	0.000159519	0.0024757
786	ENSRNOG00000009097	Immt	ENSRNOG00000009097	protein_coding	1568.88	0.764128	0.202397	3.77539	0.000159756	0.00247622
787	ENSRNOG00000002407	Pdxdc1	ENSRNOG00000002407	protein_coding	1469.72	0.612649	0.162355	3.77352	0.000160962	0.00248858
788	ENSRNOG00000006126	Nup88	ENSRNOG00000006126	protein_coding	571.065	0.770742	0.204249	3.77354	0.000160949	0.00248858
789	ENSRNOG00000003812	Nlgn3	ENSRNOG00000003812	protein_coding	1206.94	0.598127	0.158538	3.77277	0.000161444	0.00249286
790	ENSRNOG00000003594	Tmem183a	ENSRNOG00000003594	protein_coding	3430.53	-0.639568	0.169583	-3.77142	0.000162323	0.00250327
791	ENSRNOG00000017243	Bnip3	ENSRNOG00000017243	protein_coding	3747.52	-0.639707	0.169658	-3.77057	0.000162876	0.00250863
792	ENSRNOG00000020950	Syvn1	ENSRNOG00000020950	protein_coding	1043.81	0.639709	0.169717	3.76927	0.000163727	0.0025122
793	ENSRNOG00000028703	Slc39a6	ENSRNOG00000028703	protein_coding	1120.24	0.67482	0.17903	3.76932	0.000163696	0.0025122
794	ENSRNOG00000052418	Cpsf3	ENSRNOG00000052418	protein_coding	946.836	0.771219	0.204594	3.7695	0.000163572	0.0025122
795	ENSRNOG00000017571	Ndufa2	ENSRNOG00000017571	protein_coding	981.353	-0.668063	0.177271	-3.76859	0.000164171	0.00251584
796	ENSRNOG00000021143	Setdb1	ENSRNOG00000021143	protein_coding	789.883	0.735729	0.195307	3.76705	0.000165189	0.00252827
797	ENSRNOG00000000852	Prrc2a	ENSRNOG00000000852	protein_coding	10919.3	0.695238	0.184683	3.76449	0.000166888	0.00255106
798	ENSRNOG00000005390	Nup210	ENSRNOG00000005390	protein_coding	531.449	0.74011	0.196636	3.76386	0.000167314	0.00255436
799	ENSRNOG00000006000	Cdk12	ENSRNOG00000006000	protein_coding	1215.32	0.767347	0.203946	3.76249	0.000168227	0.00256509
800	ENSRNOG00000008444	Cbl	ENSRNOG00000008444	protein_coding	1004.32	0.673713	0.179092	3.76182	0.000168678	0.00256876
801	ENSRNOG00000028659	Szt2	ENSRNOG00000028659	protein_coding	823.373	0.686065	0.182438	3.76053	0.00016955	0.00257882
802	ENSRNOG00000008555	Rps20	ENSRNOG00000008555	protein_coding	4399.36	-0.613427	0.163151	-3.75987	0.000170002	0.00258247
803	ENSRNOG00000070201	Exoc7	ENSRNOG00000070201	protein_coding	585.997	0.68514	0.182267	3.759	0.000170593	0.00258821
804	ENSRNOG00000055371	Sptbn4	ENSRNOG00000055371	protein_coding	429.152	0.825507	0.219646	3.75835	0.000171034	0.00259168
805	ENSRNOG00000005263	Scaf11	ENSRNOG00000005263	protein_coding	2166.4	0.760792	0.202541	3.75623	0.00017249	0.00260402
806	ENSRNOG00000007792	Gcc1	ENSRNOG00000007792	protein_coding	1032.1	0.64096	0.170636	3.7563	0.000172446	0.00260402
807	ENSRNOG00000057988	Pfkm	ENSRNOG00000057988	protein_coding	550.323	0.75378	0.200654	3.75662	0.000172225	0.00260402
808	ENSRNOG00000010434	Dync1li1	ENSRNOG00000010434	protein_coding	1065.07	0.612505	0.163109	3.75519	0.000173212	0.00261169
809	ENSRNOG00000019802	Zfp428	ENSRNOG00000019802	protein_coding	956.564	-0.618445	0.164721	-3.7545	0.00017369	0.00261566
810	ENSRNOG00000020464	Mrpl54	ENSRNOG00000020464	protein_coding	1900.32	-0.680445	0.181265	-3.75386	0.000174133	0.00261909
811	ENSRNOG00000005024	Cdkn2aipnl	ENSRNOG00000005024	protein_coding	1771.15	-0.647398	0.172492	-3.75321	0.000174583	0.00261939
812	ENSRNOG00000011008	Bet1	ENSRNOG00000011008	protein_coding	1156.28	-0.590624	0.157353	-3.7535	0.000174386	0.00261939
813	ENSRNOG00000014044	Pank4	ENSRNOG00000014044	protein_coding	200.744	0.977158	0.260399	3.75255	0.000175048	0.00262314
814	ENSRNOG00000030680	Ddx5	ENSRNOG00000030680	protein_coding	6964.53	0.751225	0.200321	3.75011	0.000176759	0.00264552
815	ENSRNOG00000002342	Aldh3a2	ENSRNOG00000002342	protein_coding	573.721	0.822601	0.219434	3.74874	0.000177722	0.00265341
816	ENSRNOG00000064200	ENSRNOG00000064200	ENSRNOG00000064200	lncRNA	8046.88	-0.713572	0.190338	-3.74898	0.000177559	0.00265341
817	ENSRNOG00000054385	Rhebl1	ENSRNOG00000054385	protein_coding	66.008	-1.62227	0.432862	-3.74777	0.000178411	0.00266044
818	ENSRNOG00000020982	Fau	ENSRNOG00000020982	protein_coding	9646.15	-0.65128	0.173817	-3.74693	0.000179013	0.00266616
819	ENSRNOG00000024039	Serinc5	ENSRNOG00000024039	protein_coding	12672.3	0.566536	0.151265	3.74531	0.000180168	0.00268008
820	ENSRNOG00000004280	Tcn2	ENSRNOG00000004280	protein_coding	770.77	0.741124	0.197935	3.74429	0.000180906	0.0026859
821	ENSRNOG00000011329	Pkm	ENSRNOG00000011329	protein_coding	2868.03	0.751583	0.200735	3.74416	0.000181	0.0026859
822	ENSRNOG00000007726	Mcam	ENSRNOG00000007726	protein_coding	5360.56	0.682884	0.182581	3.74016	0.0001839	0.00271885
823	ENSRNOG00000010776	Atp13a1	ENSRNOG00000010776	protein_coding	1034.63	0.757941	0.202636	3.74042	0.000183716	0.00271885
824	ENSRNOG00000027463	Adamts3	ENSRNOG00000027463	protein_coding	213.116	0.871166	0.23294	3.73987	0.000184113	0.00271885
825	ENSRNOG00000060817	Stam	ENSRNOG00000060817	protein_coding	1368.43	0.69308	0.185315	3.74001	0.000184015	0.00271885
826	ENSRNOG00000069648	ENSRNOG00000069648	ENSRNOG00000069648	protein_coding	1018.03	-0.726866	0.194374	-3.73952	0.000184373	0.00271939
827	ENSRNOG00000009811	Cnih1	ENSRNOG00000009811	protein_coding	2289.25	-0.597483	0.159833	-3.73816	0.000185372	0.00273081
828	ENSRNOG00000014155	Spart	ENSRNOG00000014155	protein_coding	1101.85	0.671896	0.179791	3.73709	0.000186164	0.00273587
829	ENSRNOG00000065226	Ufm1	ENSRNOG00000065226	lncRNA	1341.04	-0.665597	0.178097	-3.73728	0.000186024	0.00273587
830	ENSRNOG00000007242	Ehmt1	ENSRNOG00000007242	protein_coding	1726.18	0.570627	0.152797	3.73454	0.000188059	0.00274542
831	ENSRNOG00000009506	Mre11	ENSRNOG00000009506	protein_coding	290.327	0.882396	0.236289	3.7344	0.000188166	0.00274542
832	ENSRNOG00000016488	Pltp	ENSRNOG00000016488	protein_coding	243.951	0.935612	0.250478	3.7353	0.000187491	0.00274542
833	ENSRNOG00000019766	Exoc8	ENSRNOG00000019766	protein_coding	1844.14	0.60019	0.160692	3.73504	0.000187684	0.00274542
834	ENSRNOG00000045555	Romo1	ENSRNOG00000045555	protein_coding	2517.85	-0.712542	0.190789	-3.73471	0.000187931	0.00274542
835	ENSRNOG00000060522	Metazoa_SRP	ENSRNOG00000060522	misc_RNA	1896.96	-0.778135	0.208305	-3.73556	0.000187295	0.00274542
836	ENSRNOG00000013963	Il6st	ENSRNOG00000013963	protein_coding	3123.09	0.643106	0.172243	3.73372	0.000188675	0.00274955
837	ENSRNOG00000053456	ENSRNOG00000053456	ENSRNOG00000053456	protein_coding	805.496	-0.772702	0.207036	-3.73221	0.000189809	0.00276278
838	ENSRNOG00000010319	Lcp1	ENSRNOG00000010319	protein_coding	444.967	0.765401	0.205099	3.73185	0.000190078	0.00276339
839	ENSRNOG00000048738	Hdac6	ENSRNOG00000048738	protein_coding	243.971	0.890333	0.238612	3.73129	0.0001905	0.00276622
840	ENSRNOG00000010420	Sem1	ENSRNOG00000010420	protein_coding	5877.34	-0.635474	0.170379	-3.72978	0.00019165	0.00277961
841	ENSRNOG00000012550	Uqcrh	ENSRNOG00000012550	protein_coding	5682.48	-0.76108	0.204095	-3.72905	0.0001922	0.00278427
842	ENSRNOG00000016411	Rps12	ENSRNOG00000016411	protein_coding	6141.63	-0.618232	0.165838	-3.72793	0.000193058	0.00279007
843	ENSRNOG00000060614	Pxdn	ENSRNOG00000060614	protein_coding	249.919	0.855605	0.229506	3.72803	0.000192986	0.00279007
844	ENSRNOG00000015020	Idh1	ENSRNOG00000015020	protein_coding	3255.65	0.638861	0.171419	3.7269	0.000193847	0.00279484
845	ENSRNOG00000048969	Nom1	ENSRNOG00000048969	protein_coding	761.71	0.730556	0.196011	3.72711	0.000193688	0.00279484
846	ENSRNOG00000049281	Gba	ENSRNOG00000049281	protein_coding	1460.83	0.554338	0.148764	3.72628	0.00019433	0.00279848
847	ENSRNOG00000049912	ENSRNOG00000049912	ENSRNOG00000049912	protein_coding	2238.77	-0.690073	0.185338	-3.72331	0.000196625	0.00282819
848	ENSRNOG00000064090	Tmsb10	ENSRNOG00000064090	protein_coding	4008.1	-0.686508	0.184473	-3.72146	0.000198073	0.00284567
849	ENSRNOG00000036686	Npb	ENSRNOG00000036686	protein_coding	1498.29	-0.599589	0.161134	-3.72105	0.000198394	0.00284692
850	ENSRNOG00000045885	Rps17	ENSRNOG00000045885	protein_coding	57.7654	-1.67679	0.450892	-3.71882	0.000200153	0.00286878
851	ENSRNOG00000014179	Rps2	ENSRNOG00000014179	protein_coding	26608.6	-0.716763	0.192756	-3.71849	0.000200414	0.00286914
852	ENSRNOG00000060956	ENSRNOG00000060956	ENSRNOG00000060956	protein_coding	11468.9	-0.554862	0.149332	-3.71562	0.000202704	0.00289852
853	ENSRNOG00000000663	Tfip11	ENSRNOG00000000663	protein_coding	583.886	0.815344	0.219572	3.71334	0.000204546	0.00291873
854	ENSRNOG00000043212	Dip2a	ENSRNOG00000043212	protein_coding	1930.51	0.654983	0.17639	3.71327	0.000204596	0.00291873
855	ENSRNOG00000017852	Nars1	ENSRNOG00000017852	protein_coding	2283.11	0.772564	0.208242	3.70994	0.00020731	0.00294756
856	ENSRNOG00000031814	Sort1	ENSRNOG00000031814	protein_coding	4421.72	0.576161	0.155313	3.70969	0.000207517	0.00294756
857	ENSRNOG00000060707	Atg2a	ENSRNOG00000060707	protein_coding	1155.25	0.75178	0.202658	3.7096	0.000207585	0.00294756
858	ENSRNOG00000069856	ENSRNOG00000069856	ENSRNOG00000069856	protein_coding	54.5581	-1.69879	0.457845	-3.71042	0.000206919	0.00294756
859	ENSRNOG00000017671	Rasa3	ENSRNOG00000017671	protein_coding	2700.35	0.634388	0.171092	3.70789	0.000208996	0.00296414
860	ENSRNOG00000018774	Rps14	ENSRNOG00000018774	protein_coding	3272.7	-0.592257	0.159866	-3.70471	0.000211631	0.00299803
861	ENSRNOG00000014581	Trappc2l	ENSRNOG00000014581	protein_coding	811.019	-0.689299	0.186101	-3.70389	0.000212317	0.00300425
862	ENSRNOG00000000471	Rps18	ENSRNOG00000000471	protein_coding	7348.33	-0.665615	0.17979	-3.70218	0.000213758	0.00301413
863	ENSRNOG00000014241	Ece1	ENSRNOG00000014241	protein_coding	2205.74	0.677478	0.182982	3.70244	0.000213536	0.00301413
864	ENSRNOG00000016507	Snrpg	ENSRNOG00000016507	protein_coding	698.402	-0.8374	0.226174	-3.70246	0.000213519	0.00301413
865	ENSRNOG00000007418	Ipo9	ENSRNOG00000007418	protein_coding	2967.21	0.620427	0.167715	3.69929	0.000216202	0.00303806
866	ENSRNOG00000012156	Ostf1	ENSRNOG00000012156	protein_coding	1839.26	-0.542232	0.146572	-3.69943	0.000216082	0.00303806
867	ENSRNOG00000060340	Psme4	ENSRNOG00000060340	protein_coding	1623.42	0.64914	0.175472	3.6994	0.000216107	0.00303806
868	ENSRNOG00000042419	Acyp2	ENSRNOG00000042419	protein_coding	1019.35	-0.60149	0.162616	-3.69884	0.000216585	0.00303993
869	ENSRNOG00000006689	Chd7	ENSRNOG00000006689	protein_coding	10314.5	0.604475	0.163449	3.69825	0.000217088	0.00303998
870	ENSRNOG00000051190	AABR07015507,1	ENSRNOG00000051190	protein_coding	1048.99	-0.733112	0.198222	-3.69844	0.000216928	0.00303998
871	ENSRNOG00000003853	Scoc	ENSRNOG00000003853	protein_coding	6084.41	-0.519287	0.140497	-3.69608	0.000218951	0.00306254
872	ENSRNOG00000011777	Spag5	ENSRNOG00000011777	protein_coding	208.304	0.982789	0.265929	3.69568	0.000219302	0.00306394
873	ENSRNOG00000056984	Baz2b	ENSRNOG00000056984	protein_coding	1663.21	0.774767	0.209664	3.69527	0.000219651	0.0030653
874	ENSRNOG00000013388	Pgap1	ENSRNOG00000013388	protein_coding	288.666	0.81113	0.219542	3.69465	0.000220193	0.00306935
875	ENSRNOG00000012503	Dnajc16	ENSRNOG00000012503	protein_coding	562.228	0.682419	0.184803	3.69269	0.000221892	0.0030772
876	ENSRNOG00000015294	Paxx	ENSRNOG00000015294	protein_coding	885.922	-0.687775	0.186275	-3.69226	0.000222272	0.0030772
877	ENSRNOG00000017144	Mea1	ENSRNOG00000017144	protein_coding	5523.17	-0.677518	0.183461	-3.69298	0.000221638	0.0030772
878	ENSRNOG00000028097	Slc7a14	ENSRNOG00000028097	protein_coding	126.591	1.09678	0.296972	3.6932	0.000221452	0.0030772
879	ENSRNOG00000043114	Tomm7	ENSRNOG00000043114	protein_coding	2209.97	-0.669369	0.181278	-3.69251	0.000222052	0.0030772
880	ENSRNOG00000053599	Pogz	ENSRNOG00000053599	protein_coding	1370.46	0.615117	0.166592	3.69235	0.000222189	0.0030772
881	ENSRNOG00000007831	Ufl1	ENSRNOG00000007831	protein_coding	354.109	0.956043	0.259039	3.69073	0.000223608	0.00308495
882	ENSRNOG00000013422	Med23	ENSRNOG00000013422	protein_coding	345.653	0.839946	0.227599	3.69047	0.000223844	0.00308495
883	ENSRNOG00000021161	Fermt3	ENSRNOG00000021161	protein_coding	215.679	0.859879	0.232988	3.69066	0.000223676	0.00308495
884	ENSRNOG00000060753	Esyt1	ENSRNOG00000060753	protein_coding	235.611	0.789963	0.214028	3.69094	0.000223431	0.00308495
885	ENSRNOG00000014362	Nudt14	ENSRNOG00000014362	protein_coding	114.235	-1.09216	0.296037	-3.68927	0.000224899	0.00309248
886	ENSRNOG00000053991	P3h1	ENSRNOG00000053991	protein_coding	575.337	0.673402	0.182521	3.68945	0.000224742	0.00309248
887	ENSRNOG00000011763	Serp1	ENSRNOG00000011763	protein_coding	9262.31	-0.547738	0.148509	-3.68826	0.000225795	0.00310131
888	ENSRNOG00000005418	Trap1	ENSRNOG00000005418	protein_coding	1151.29	0.725909	0.196931	3.6861	0.000227716	0.00312152
889	ENSRNOG00000053172	Ssr4	ENSRNOG00000053172	protein_coding	1564.18	-0.663371	0.179969	-3.68603	0.000227779	0.00312152
890	ENSRNOG00000004814	Elob	ENSRNOG00000004814	protein_coding	3869.28	-0.654563	0.177745	-3.68259	0.00023088	0.00315692
891	ENSRNOG00000028415	Cdc20	ENSRNOG00000028415	protein_coding	396.193	0.79792	0.216668	3.68268	0.000230791	0.00315692
892	ENSRNOG00000068342	Coa4	ENSRNOG00000068342	protein_coding	785.722	-0.706715	0.192017	-3.68048	0.000232794	0.00317951
893	ENSRNOG00000016254	Sema4c	ENSRNOG00000016254	protein_coding	4436.17	0.525589	0.142834	3.67972	0.000233488	0.00318543
894	ENSRNOG00000021637	Ddx46	ENSRNOG00000021637	protein_coding	1601.09	0.76161	0.207027	3.67879	0.000234345	0.00319355
895	ENSRNOG00000008663	Nat10	ENSRNOG00000008663	protein_coding	490.933	0.840687	0.228559	3.6782	0.000234883	0.00319562
896	ENSRNOG00000023356	Eif5b	ENSRNOG00000023356	protein_coding	887.903	0.971419	0.264112	3.67805	0.000235022	0.00319562
897	ENSRNOG00000023280	Als2	ENSRNOG00000023280	protein_coding	724.098	0.728676	0.198132	3.67772	0.000235324	0.00319616
898	ENSRNOG00000057761	Ttf2	ENSRNOG00000057761	protein_coding	280.481	0.882781	0.240126	3.67632	0.000236624	0.00321023
899	ENSRNOG00000014034	Olfml2a	ENSRNOG00000014034	protein_coding	94.7367	1.2222	0.332608	3.67461	0.000238216	0.00322465
900	ENSRNOG00000016576	Carmil1	ENSRNOG00000016576	protein_coding	4051.48	0.543577	0.147923	3.67474	0.000238092	0.00322465
901	ENSRNOG00000003840	Slit2	ENSRNOG00000003840	protein_coding	139.11	1.12076	0.305132	3.67302	0.000239697	0.00323354
902	ENSRNOG00000004563	Sec24a	ENSRNOG00000004563	protein_coding	1461.59	0.649368	0.176768	3.67356	0.000239191	0.00323354
903	ENSRNOG00000009033	Cntn2	ENSRNOG00000009033	protein_coding	208	0.971859	0.264578	3.67324	0.000239491	0.00323354
904	ENSRNOG00000016580	Rps23	ENSRNOG00000016580	protein_coding	17455.1	-0.673397	0.183349	-3.67277	0.000239934	0.00323354
905	ENSRNOG00000061152	Mphosph8	ENSRNOG00000061152	protein_coding	1190.81	0.850938	0.231737	3.672	0.000240655	0.00323967
906	ENSRNOG00000013741	Ube2d3	ENSRNOG00000013741	protein_coding	6820.71	-0.529132	0.144142	-3.67091	0.000241686	0.00324637
907	ENSRNOG00000018397	Dnph1	ENSRNOG00000018397	protein_coding	1018.57	-0.58208	0.158566	-3.67091	0.000241685	0.00324637
908	ENSRNOG00000020076	Borcs7	ENSRNOG00000020076	protein_coding	1666.38	-0.589159	0.16053	-3.6701	0.000242456	0.00325312
909	ENSRNOG00000048812	Gpx1	ENSRNOG00000048812	protein_coding	4256.92	-0.67399	0.183661	-3.66974	0.000242798	0.00325413
910	ENSRNOG00000027309	AABR07026805,1	ENSRNOG00000027309	protein_coding	132.876	0.945485	0.25771	3.66879	0.000243697	0.00326259
911	ENSRNOG00000008246	Emilin1	ENSRNOG00000008246	protein_coding	382.855	0.767975	0.209413	3.66728	0.000245147	0.0032784
912	ENSRNOG00000000610	Cisd1	ENSRNOG00000000610	protein_coding	2759.63	-0.639949	0.174563	-3.666	0.000246372	0.00328817
913	ENSRNOG00000002301	Uso1	ENSRNOG00000002301	protein_coding	1503.71	0.681047	0.185805	3.6654	0.000246957	0.00328817
914	ENSRNOG00000009281	ENSRNOG00000009281	ENSRNOG00000009281	protein_coding	3585.58	-0.541958	0.147854	-3.6655	0.000246851	0.00328817
915	ENSRNOG00000039877	Smim11a	ENSRNOG00000039877	protein_coding	1452.66	-0.637725	0.173966	-3.66579	0.000246573	0.00328817
916	ENSRNOG00000015133	Kmt2a	ENSRNOG00000015133	protein_coding	1646.08	0.715497	0.195248	3.66456	0.000247768	0.00329177
917	ENSRNOG00000020897	Prpf19	ENSRNOG00000020897	protein_coding	2046.77	0.595067	0.162373	3.66482	0.000247511	0.00329177
918	ENSRNOG00000000988	Xab2	ENSRNOG00000000988	protein_coding	915.489	0.750646	0.204886	3.66373	0.000248569	0.00329881
919	ENSRNOG00000010306	H2az1	ENSRNOG00000010306	protein_coding	2809.45	-0.621172	0.169581	-3.66297	0.000249306	0.003305
920	ENSRNOG00000064520	Hist3h2a	ENSRNOG00000064520	protein_coding	2937.61	-0.622828	0.170127	-3.66097	0.000251262	0.00332731
921	ENSRNOG00000002093	Tgfbr3	ENSRNOG00000002093	protein_coding	2018.17	0.585466	0.159994	3.6593	0.000252906	0.00333148
922	ENSRNOG00000007515	Kif3a	ENSRNOG00000007515	protein_coding	447.135	0.916748	0.250479	3.65998	0.00025223	0.00333148
923	ENSRNOG00000007775	Cmpk1	ENSRNOG00000007775	protein_coding	2417.83	-0.60136	0.164309	-3.65993	0.000252284	0.00333148
924	ENSRNOG00000019908	Lamtor2	ENSRNOG00000019908	protein_coding	4805.16	-0.765632	0.209231	-3.65926	0.000252944	0.00333148
925	ENSRNOG00000042886	Rps28	ENSRNOG00000042886	protein_coding	4192.31	-0.801048	0.218877	-3.6598	0.000252408	0.00333148
926	ENSRNOG00000050343	Jmy	ENSRNOG00000050343	protein_coding	2387.1	0.699656	0.191266	3.65802	0.000254172	0.00334403
927	ENSRNOG00000003858	Atp6ap2	ENSRNOG00000003858	protein_coding	427.515	0.748146	0.204606	3.65652	0.00025566	0.00335998
928	ENSRNOG00000071124	U2	ENSRNOG00000071124	snRNA	504.525	-1.02922	0.28166	-3.65412	0.000258069	0.00338799
929	ENSRNOG00000011561	Nln	ENSRNOG00000011561	protein_coding	567.562	0.80275	0.219809	3.65203	0.000260174	0.00340487
930	ENSRNOG00000016313	Ctnnbip1	ENSRNOG00000016313	protein_coding	7982.78	-0.577415	0.158091	-3.65242	0.000259784	0.00340487
931	ENSRNOG00000032659	Plcl1	ENSRNOG00000032659	protein_coding	2620.35	0.641418	0.175634	3.65201	0.000260193	0.00340487
932	ENSRNOG00000001877	Med15	ENSRNOG00000001877	protein_coding	1142.47	0.671498	0.183929	3.65085	0.000261372	0.00341662
933	ENSRNOG00000020813	Ltbp3	ENSRNOG00000020813	protein_coding	1472.89	0.676597	0.185342	3.65053	0.000261701	0.00341726
934	ENSRNOG00000062713	ENSRNOG00000062713	ENSRNOG00000062713	lncRNA	329.655	0.886026	0.242743	3.65005	0.00026219	0.00341997
935	ENSRNOG00000042944	Cenpw	ENSRNOG00000042944	protein_coding	179.565	-1.01305	0.277578	-3.6496	0.000262649	0.0034223
936	ENSRNOG00000006762	Snu13	ENSRNOG00000006762	protein_coding	1528.08	-0.639088	0.175128	-3.64926	0.000262998	0.00342318
937	ENSRNOG00000028534	Zfp518b	ENSRNOG00000028534	protein_coding	671.589	0.728302	0.199746	3.64615	0.000266202	0.00346119
938	ENSRNOG00000065497	ENSRNOG00000065497	ENSRNOG00000065497	lncRNA	222.431	-0.993432	0.272484	-3.64583	0.000266526	0.00346171
939	ENSRNOG00000011213	Blm	ENSRNOG00000011213	protein_coding	117.59	1.24813	0.342534	3.64381	0.000268635	0.00348539
940	ENSRNOG00000052354	Arhgef40	ENSRNOG00000052354	protein_coding	669.984	0.626692	0.172101	3.64142	0.000271142	0.00351094
941	ENSRNOG00000068955	Rps13	ENSRNOG00000068955	protein_coding	2669.39	-0.590196	0.16208	-3.64138	0.000271181	0.00351094
942	ENSRNOG00000000417	Numa1	ENSRNOG00000000417	protein_coding	3477.37	0.546371	0.150088	3.64033	0.000272285	0.00351531
943	ENSRNOG00000008025	Bend5	ENSRNOG00000008025	protein_coding	153.125	-0.957684	0.263045	-3.64076	0.000271834	0.00351531
944	ENSRNOG00000061603	Asxl1	ENSRNOG00000061603	protein_coding	1163.9	0.631619	0.17351	3.64024	0.000272384	0.00351531
945	ENSRNOG00000010474	Hmces	ENSRNOG00000010474	protein_coding	1930.73	0.760469	0.208929	3.63984	0.000272803	0.003517
946	ENSRNOG00000017466	Kif5b	ENSRNOG00000017466	protein_coding	4405.57	0.755996	0.207746	3.63905	0.000273648	0.00351961
947	ENSRNOG00000017895	Eno1	ENSRNOG00000017895	protein_coding	4777.2	0.689714	0.189521	3.63925	0.000273433	0.00351961
948	ENSRNOG00000028227	Pbrm1	ENSRNOG00000028227	protein_coding	1662.77	0.673642	0.185126	3.63884	0.000273873	0.00351961
949	ENSRNOG00000011222	Dynll1	ENSRNOG00000011222	protein_coding	22396.6	-0.565229	0.155358	-3.63825	0.000274502	0.00352027
950	ENSRNOG00000045561	Uqcc3	ENSRNOG00000045561	protein_coding	1755.53	-0.642838	0.176681	-3.6384	0.000274335	0.00352027
951	ENSRNOG00000002238	Sema5b	ENSRNOG00000002238	protein_coding	1905.13	0.654447	0.179912	3.6376	0.000275191	0.00352539
952	ENSRNOG00000005203	Sec61g	ENSRNOG00000005203	protein_coding	1063.43	-0.675279	0.185688	-3.63664	0.000276221	0.00352746
953	ENSRNOG00000012835	Espl1	ENSRNOG00000012835	protein_coding	225.844	0.908643	0.249846	3.63681	0.000276037	0.00352746
954	ENSRNOG00000047611	Top1	ENSRNOG00000047611	protein_coding	1950.36	0.852205	0.234335	3.63669	0.000276164	0.00352746
955	ENSRNOG00000007687	Sema7a	ENSRNOG00000007687	protein_coding	1869.37	0.665025	0.182935	3.63531	0.000277645	0.00353823
956	ENSRNOG00000051615	Hmgn2	ENSRNOG00000051615	protein_coding	8976.18	-0.62378	0.171589	-3.63533	0.000277629	0.00353823
957	ENSRNOG00000054045	Metazoa_SRP	ENSRNOG00000054045	misc_RNA	650.025	-0.864219	0.237768	-3.63472	0.000278279	0.00354261
958	ENSRNOG00000005102	Washc3	ENSRNOG00000005102	protein_coding	491.506	-0.771892	0.212386	-3.63439	0.000278643	0.00354353
959	ENSRNOG00000017879	Gab1	ENSRNOG00000017879	protein_coding	6929.3	0.534705	0.147157	3.63357	0.000279526	0.00355106
960	ENSRNOG00000034198	Tceal9	ENSRNOG00000034198	protein_coding	2385.6	-0.706524	0.194532	-3.63192	0.000281316	0.00357008
961	ENSRNOG00000003211	Srp9	ENSRNOG00000003211	protein_coding	1653.73	-0.67813	0.186736	-3.63148	0.000281799	0.00357221
962	ENSRNOG00000012323	Cherp	ENSRNOG00000012323	protein_coding	1297.47	0.571335	0.157339	3.63123	0.000282071	0.00357221
963	ENSRNOG00000016023	Kank1	ENSRNOG00000016023	protein_coding	2824.13	0.593808	0.163652	3.62848	0.000285095	0.00360676
964	ENSRNOG00000069578	Hist1h2bq	ENSRNOG00000069578	protein_coding	14418.8	-0.584609	0.16113	-3.62819	0.000285413	0.00360704
965	ENSRNOG00000002080	Urb1	ENSRNOG00000002080	protein_coding	430.59	0.706555	0.194818	3.62673	0.00028703	0.00362372
966	ENSRNOG00000036695	Mrpl12	ENSRNOG00000036695	protein_coding	2994.49	-0.600107	0.165483	-3.62641	0.000287389	0.0036245
967	ENSRNOG00000010947	Mmp14	ENSRNOG00000010947	protein_coding	587.051	0.660755	0.182331	3.62392	0.000290168	0.00365575
968	ENSRNOG00000002126	Ncam2	ENSRNOG00000002126	protein_coding	1042.77	0.60636	0.167351	3.62327	0.000290899	0.00366117
969	ENSRNOG00000027791	AABR07015346,1	ENSRNOG00000027791	protein_coding	343.404	-0.942256	0.260105	-3.6226	0.000291661	0.00366698
970	ENSRNOG00000045636	Fasn	ENSRNOG00000045636	protein_coding	6472.5	1.46035	0.403257	3.62139	0.000293025	0.00367654
971	ENSRNOG00000060946	Cask	ENSRNOG00000060946	protein_coding	2093.01	0.621947	0.171742	3.62141	0.000293004	0.00367654
972	ENSRNOG00000053086	Selenop	ENSRNOG00000053086	protein_coding	1822.59	-0.548373	0.151479	-3.62012	0.000294463	0.00369078
973	ENSRNOG00000055344	Trnau1ap	ENSRNOG00000055344	protein_coding	1751.95	-0.659372	0.182177	-3.6194	0.000295283	0.00369725
974	ENSRNOG00000009910	Swap70	ENSRNOG00000009910	protein_coding	547.483	0.73309	0.202572	3.61891	0.000295851	0.00370056
975	ENSRNOG00000011542	Coa8	ENSRNOG00000011542	protein_coding	1153.83	-0.726609	0.200879	-3.61715	0.000297868	0.00372197
976	ENSRNOG00000020110	B4gat1	ENSRNOG00000020110	protein_coding	437.994	0.632254	0.174834	3.61632	0.000298823	0.00373008
977	ENSRNOG00000038597	Dlg1	ENSRNOG00000038597	protein_coding	2630.74	0.655011	0.18115	3.61586	0.000299354	0.00373288
978	ENSRNOG00000018741	Zfp318	ENSRNOG00000018741	protein_coding	672.869	0.723245	0.200082	3.61475	0.000300641	0.00374511
979	ENSRNOG00000046705	Snx3	ENSRNOG00000046705	protein_coding	14888.3	-0.57488	0.15907	-3.614	0.000301514	0.00375214
980	ENSRNOG00000063293	Pdrg1	ENSRNOG00000063293	lncRNA	2650.03	-0.607685	0.168177	-3.61336	0.000302256	0.00375754
981	ENSRNOG00000001880	Dgcr6	ENSRNOG00000001880	protein_coding	1592.49	-0.62233	0.172254	-3.61286	0.00030284	0.00375979
982	ENSRNOG00000004657	Sec23a	ENSRNOG00000004657	protein_coding	1075.2	0.650516	0.180065	3.61267	0.000303055	0.00375979
983	ENSRNOG00000017552	ENSRNOG00000017552	ENSRNOG00000017552	protein_coding	952.863	-0.649298	0.179754	-3.61215	0.000303674	0.00376364
984	ENSRNOG00000012318	Aspm	ENSRNOG00000012318	protein_coding	368.773	0.846291	0.23431	3.61185	0.000304023	0.00376413
985	ENSRNOG00000001607	Adamts1	ENSRNOG00000001607	protein_coding	980.525	0.680185	0.188346	3.61135	0.000304604	0.0037675
986	ENSRNOG00000047023	Aldh1l1	ENSRNOG00000047023	protein_coding	117.556	1.02153	0.282892	3.61103	0.00030498	0.00376833
987	ENSRNOG00000019496	Stat5a	ENSRNOG00000019496	protein_coding	156.485	0.928886	0.257272	3.61052	0.000305585	0.00377198
988	ENSRNOG00000019956	Kdm4a	ENSRNOG00000019956	protein_coding	2894.38	0.619778	0.171737	3.60889	0.00030751	0.00378806
989	ENSRNOG00000060410	Pcdh1	ENSRNOG00000060410	protein_coding	3480.8	0.597399	0.165529	3.60903	0.000307338	0.00378806
990	ENSRNOG00000009781	Dync1i2	ENSRNOG00000009781	protein_coding	2173.34	0.689881	0.191224	3.60771	0.00030891	0.00380146
991	ENSRNOG00000017299	Phrf1	ENSRNOG00000017299	protein_coding	1896.95	0.673209	0.186639	3.607	0.000309758	0.00380805
992	ENSRNOG00000018781	Map1s	ENSRNOG00000018781	protein_coding	1286.86	0.637094	0.176648	3.60658	0.000310261	0.00381039
993	ENSRNOG00000013039	Add1	ENSRNOG00000013039	protein_coding	17057.6	0.596909	0.165556	3.60549	0.000311568	0.00382259
994	ENSRNOG00000013459	Ints9	ENSRNOG00000013459	protein_coding	489.594	0.688873	0.19109	3.60497	0.000312193	0.00382641
995	ENSRNOG00000010634	Megf11	ENSRNOG00000010634	protein_coding	587.233	0.629293	0.174634	3.6035	0.00031396	0.0038442
996	ENSRNOG00000049302	Chd9	ENSRNOG00000049302	protein_coding	1228.32	0.661448	0.183585	3.60296	0.00031462	0.0038484
997	ENSRNOG00000009812	Sbf2	ENSRNOG00000009812	protein_coding	2133.75	0.628511	0.174466	3.60249	0.000315184	0.00385144
998	ENSRNOG00000053574	Tarbp1	ENSRNOG00000053574	protein_coding	128.091	1.26085	0.35013	3.60109	0.000316891	0.00386842
999	ENSRNOG00000019693	Clpb	ENSRNOG00000019693	protein_coding	503.12	0.750082	0.208314	3.60072	0.000317333	0.00386994
1000	ENSRNOG00000007033	Sorcs2	ENSRNOG00000007033	protein_coding	174.406	1.04411	0.290057	3.59968	0.000318605	0.00387213
1001	ENSRNOG00000008757	Tmem218	ENSRNOG00000008757	protein_coding	356.888	-0.727657	0.202133	-3.59989	0.000318351	0.00387213
1002	ENSRNOG00000011237	Zc3h13	ENSRNOG00000011237	protein_coding	2588.91	0.645575	0.179349	3.59954	0.000318784	0.00387213
1003	ENSRNOG00000016511	Pitrm1	ENSRNOG00000016511	protein_coding	743.083	0.581313	0.161485	3.59978	0.000318481	0.00387213
1004	ENSRNOG00000019913	Mta2	ENSRNOG00000019913	protein_coding	2346.31	0.578638	0.160766	3.59925	0.000319131	0.00387248
1005	ENSRNOG00000001592	Cct8	ENSRNOG00000001592	protein_coding	1450.51	0.779467	0.216656	3.59773	0.000321012	0.00389144
1006	ENSRNOG00000025742	Lmnb2	ENSRNOG00000025742	protein_coding	697.255	0.58433	0.162452	3.59693	0.000321999	0.00389951
1007	ENSRNOG00000004603	Srgap1	ENSRNOG00000004603	protein_coding	943.468	0.567002	0.157655	3.59648	0.000322551	0.00390073
1008	ENSRNOG00000017801	Atf4	ENSRNOG00000017801	protein_coding	15356.2	-0.530079	0.147395	-3.59633	0.00032274	0.00390073
1009	ENSRNOG00000006802	Lrrn1	ENSRNOG00000006802	protein_coding	1158.48	0.608623	0.169306	3.5948	0.00032464	0.00391981
1010	ENSRNOG00000025459	Mars1	ENSRNOG00000025459	protein_coding	1452.82	0.73331	0.204134	3.5923	0.000327778	0.00395378
1011	ENSRNOG00000024796	Lrrc47	ENSRNOG00000024796	protein_coding	1259.76	0.64265	0.178911	3.592	0.00032815	0.00395436
1012	ENSRNOG00000019553	Ipo4	ENSRNOG00000019553	protein_coding	906.86	0.727526	0.202572	3.59145	0.000328843	0.00395488
1013	ENSRNOG00000026528	Mrps33	ENSRNOG00000026528	protein_coding	615.94	-0.722669	0.201216	-3.59152	0.000328759	0.00395488
1014	ENSRNOG00000065502	U1	ENSRNOG00000065502	snRNA	694.798	-0.937729	0.261193	-3.59017	0.000330456	0.00397036
1015	ENSRNOG00000012210	Sptlc2	ENSRNOG00000012210	protein_coding	1153.24	0.660494	0.184032	3.58902	0.000331928	0.00398412
1016	ENSRNOG00000054272	Dhx57	ENSRNOG00000054272	protein_coding	647.545	0.672668	0.187452	3.58849	0.000332601	0.00398826
1017	ENSRNOG00000067122	Pigbos1	ENSRNOG00000067122	protein_coding	268.93	-0.911524	0.254034	-3.58819	0.000332979	0.00398887
1018	ENSRNOG00000012659	ENSRNOG00000012659	ENSRNOG00000012659	protein_coding	1527.56	-0.628783	0.17531	-3.5867	0.000334887	0.00400778
1019	ENSRNOG00000016948	Nhlrc2	ENSRNOG00000016948	protein_coding	660.007	0.680955	0.189925	3.58539	0.000336579	0.00402408
1020	ENSRNOG00000043300	Enho	ENSRNOG00000043300	protein_coding	324.914	-0.845342	0.235878	-3.58382	0.000338608	0.00404438
1021	ENSRNOG00000016143	P3h3	ENSRNOG00000016143	protein_coding	1769.08	0.747522	0.208649	3.58268	0.00034009	0.0040581
1022	ENSRNOG00000023407	Mrpl36	ENSRNOG00000023407	protein_coding	979.995	-0.661125	0.184565	-3.58207	0.000340877	0.00406351
1023	ENSRNOG00000037661	ENSRNOG00000037661	ENSRNOG00000037661	protein_coding	1687.29	-0.808842	0.225943	-3.57984	0.000343802	0.00409437
1024	ENSRNOG00000001770	Ehhadh	ENSRNOG00000001770	protein_coding	330.709	0.764309	0.213565	3.57882	0.000345155	0.00410647
1025	ENSRNOG00000003742	Cdkl5	ENSRNOG00000003742	protein_coding	301.006	0.882792	0.246715	3.57818	0.00034599	0.00411238
1026	ENSRNOG00000003269	ENSRNOG00000003269	ENSRNOG00000003269	protein_coding	1088.97	-0.632314	0.176777	-3.57691	0.000347685	0.0041285
1027	ENSRNOG00000001070	Cdk2ap1	ENSRNOG00000001070	protein_coding	19947.5	-0.6741	0.188482	-3.57647	0.000348271	0.00413067
1028	ENSRNOG00000067799	Selenow	ENSRNOG00000067799	lncRNA	12450.9	-0.703415	0.19669	-3.57626	0.000348545	0.00413067
1029	ENSRNOG00000047019	Bbip1	ENSRNOG00000047019	protein_coding	279.877	-0.779161	0.217986	-3.57437	0.000351074	0.00415256
1030	ENSRNOG00000052140	Ogg1	ENSRNOG00000052140	protein_coding	232.725	-0.844331	0.236212	-3.57446	0.000350954	0.00415256
1031	ENSRNOG00000002139	Cracd	ENSRNOG00000002139	protein_coding	1429.19	0.703075	0.196741	3.5736	0.000352102	0.00415821
1032	ENSRNOG00000003359	Ogt	ENSRNOG00000003359	protein_coding	1167.94	0.637171	0.178304	3.5735	0.000352235	0.00415821
1033	ENSRNOG00000013397	Foxo1	ENSRNOG00000013397	protein_coding	837.944	0.625555	0.175087	3.57283	0.000353148	0.00416495
1034	ENSRNOG00000009102	Fermt2	ENSRNOG00000009102	protein_coding	3244.94	0.597666	0.16731	3.5722	0.000353996	0.00416996
1035	ENSRNOG00000070706	ENSRNOG00000070706	ENSRNOG00000070706	protein_coding	421.915	-0.734159	0.205531	-3.57201	0.000354256	0.00416996
1036	ENSRNOG00000054176	Mogs	ENSRNOG00000054176	protein_coding	402.655	0.692236	0.193811	3.57171	0.000354664	0.00417072
1037	ENSRNOG00000004130	Anapc4	ENSRNOG00000004130	protein_coding	417.246	0.806709	0.225932	3.57059	0.000356176	0.00418447
1038	ENSRNOG00000053945	Daam2	ENSRNOG00000053945	protein_coding	250.71	0.904176	0.253294	3.56968	0.000357423	0.00419507
1039	ENSRNOG00000004901	Slc4a1ap	ENSRNOG00000004901	protein_coding	541.223	0.658631	0.18453	3.56924	0.000358018	0.00419801
1040	ENSRNOG00000013072	Plxna4	ENSRNOG00000013072	protein_coding	253.321	0.848439	0.237749	3.56863	0.000358859	0.00420383
1041	ENSRNOG00000006548	Mrc2	ENSRNOG00000006548	protein_coding	55.6096	1.24265	0.348478	3.56593	0.000362564	0.00424141
1042	ENSRNOG00000016372	Slc12a7	ENSRNOG00000016372	protein_coding	1115.81	0.594968	0.166855	3.56579	0.000362764	0.00424141
1043	ENSRNOG00000014582	Mrpl18	ENSRNOG00000014582	protein_coding	716.421	-0.645114	0.181008	-3.56401	0.000365229	0.00426614
1044	ENSRNOG00000037897	Rps19	ENSRNOG00000037897	protein_coding	6557.45	-0.622959	0.174818	-3.56348	0.000365976	0.00427077
1045	ENSRNOG00000063418	ENSRNOG00000063418	ENSRNOG00000063418	protein_coding	4143.62	-0.6111	0.171569	-3.56184	0.000368272	0.00429345
1046	ENSRNOG00000020475	Sart1	ENSRNOG00000020475	protein_coding	1741.5	0.630688	0.177097	3.56126	0.000369084	0.00429691
1047	ENSRNOG00000059202	Mia3	ENSRNOG00000059202	protein_coding	2118.81	0.784467	0.220286	3.56112	0.000369274	0.00429691
1048	ENSRNOG00000028837	AC128207,1	ENSRNOG00000028837	protein_coding	324.738	-0.803126	0.225603	-3.55991	0.000370987	0.00431272
1049	ENSRNOG00000001764	Vps8	ENSRNOG00000001764	protein_coding	943.083	0.691742	0.194329	3.55965	0.000371353	0.00431287
1050	ENSRNOG00000029212	Vcan	ENSRNOG00000029212	protein_coding	1945.48	0.640491	0.179951	3.55926	0.000371902	0.00431512
1051	ENSRNOG00000017496	Cnp	ENSRNOG00000017496	protein_coding	47408.9	0.600773	0.168892	3.55715	0.000374898	0.00434439
1052	ENSRNOG00000037080	Adamts17	ENSRNOG00000037080	protein_coding	83.832	1.23185	0.346319	3.55698	0.000375138	0.00434439
1053	ENSRNOG00000015459	Heatr3	ENSRNOG00000015459	protein_coding	598.613	0.64119	0.180345	3.55535	0.000377482	0.0043674
1054	ENSRNOG00000047491	AABR07037520,1	ENSRNOG00000047491	protein_coding	82.2683	1.20566	0.339183	3.5546	0.000378556	0.00437566
1055	ENSRNOG00000001049	Tpt1	ENSRNOG00000001049	protein_coding	12871.1	-0.532789	0.149965	-3.55275	0.000381233	0.00440243
1056	ENSRNOG00000010235	Pkig	ENSRNOG00000010235	protein_coding	3985.08	-0.633764	0.178424	-3.55201	0.000382295	0.00440827
1057	ENSRNOG00000051889	Usp34	ENSRNOG00000051889	protein_coding	2432.38	0.659781	0.185755	3.5519	0.000382462	0.00440827
1058	ENSRNOG00000014718	Acsl3	ENSRNOG00000014718	protein_coding	7562.49	0.659861	0.185859	3.55033	0.000384754	0.00443049
1059	ENSRNOG00000001884	Ranbp1	ENSRNOG00000001884	protein_coding	5098.84	-0.567001	0.159756	-3.54917	0.000386452	0.00443682
1060	ENSRNOG00000009963	Ctps1	ENSRNOG00000009963	protein_coding	2669.89	0.565984	0.159479	3.54896	0.00038676	0.00443682
1061	ENSRNOG00000046254	Adgre1	ENSRNOG00000046254	protein_coding	2390.79	0.683197	0.192493	3.54921	0.000386389	0.00443682
1062	ENSRNOG00000058724	Thap6	ENSRNOG00000058724	protein_coding	555.889	-0.664226	0.187141	-3.54934	0.000386205	0.00443682
1063	ENSRNOG00000010284	St3gal5	ENSRNOG00000010284	protein_coding	3048.62	-0.592124	0.16691	-3.54756	0.000388823	0.00445628
1064	ENSRNOG00000020876	Bax	ENSRNOG00000020876	protein_coding	3097.76	-0.595904	0.168061	-3.54576	0.000391486	0.00448259
1065	ENSRNOG00000015153	Ints3	ENSRNOG00000015153	protein_coding	1316.14	0.658781	0.18588	3.54411	0.00039394	0.00450223
1066	ENSRNOG00000056596	Alas1	ENSRNOG00000056596	protein_coding	1058.3	0.748505	0.211185	3.5443	0.000393656	0.00450223
1067	ENSRNOG00000011785	Xrn2	ENSRNOG00000011785	protein_coding	655.697	0.861477	0.243091	3.54384	0.000394343	0.00450261
1068	ENSRNOG00000023095	Npepps	ENSRNOG00000023095	protein_coding	1056.17	0.711479	0.200805	3.54313	0.000395403	0.00451048
1069	ENSRNOG00000010966	Itgb1	ENSRNOG00000010966	protein_coding	3005.06	0.638038	0.180232	3.54009	0.000399986	0.0045585
1070	ENSRNOG00000011831	Nudt18	ENSRNOG00000011831	protein_coding	704.161	-0.635811	0.179658	-3.53901	0.000401633	0.00456871
1071	ENSRNOG00000021815	Lig3	ENSRNOG00000021815	protein_coding	1889.7	0.632393	0.178684	3.53918	0.000401373	0.00456871
1072	ENSRNOG00000038035	Kif4a	ENSRNOG00000038035	protein_coding	173.813	1.07088	0.302678	3.53803	0.000403129	0.00457718
1073	ENSRNOG00000070277	ENSRNOG00000070277	ENSRNOG00000070277	lncRNA	316.465	-0.74506	0.210585	-3.53805	0.000403089	0.00457718
1074	ENSRNOG00000055525	Kmt2b	ENSRNOG00000055525	protein_coding	2019.6	0.568237	0.16063	3.53756	0.000403848	0.00458108
1075	ENSRNOG00000000796	Ranbp2	ENSRNOG00000000796	protein_coding	1478.56	0.754896	0.213411	3.53728	0.000404265	0.00458154
1076	ENSRNOG00000005957	Slc4a7	ENSRNOG00000005957	protein_coding	427.173	0.852612	0.241136	3.53581	0.000406525	0.0045986
1077	ENSRNOG00000009104	AABR07029605,1	ENSRNOG00000009104	protein_coding	2203.26	0.679635	0.192204	3.53601	0.000406221	0.0045986
1078	ENSRNOG00000053562	Arx	ENSRNOG00000053562	protein_coding	255.724	0.852287	0.241087	3.53519	0.000407485	0.00460518
1079	ENSRNOG00000008510	Abtb2	ENSRNOG00000008510	protein_coding	1667	0.657452	0.186068	3.5334	0.000410246	0.00463209
1080	ENSRNOG00000007290	Atp1a2	ENSRNOG00000007290	protein_coding	1158.06	0.702455	0.198863	3.53236	0.000411865	0.00464083
1081	ENSRNOG00000010975	Adnp	ENSRNOG00000010975	protein_coding	2733.67	0.554362	0.156946	3.53217	0.000412162	0.00464083
1082	ENSRNOG00000014000	Kif2a	ENSRNOG00000014000	protein_coding	996.041	0.627613	0.177675	3.53237	0.000411851	0.00464083
1083	ENSRNOG00000002291	Brwd3	ENSRNOG00000002291	protein_coding	483.946	0.793221	0.224661	3.53074	0.000414399	0.0046617
1084	ENSRNOG00000000111	Coprs	ENSRNOG00000000111	protein_coding	1670.57	-0.608329	0.17242	-3.52819	0.000418408	0.00468518
1085	ENSRNOG00000000702	Sart3	ENSRNOG00000000702	protein_coding	1250.91	0.646983	0.183367	3.52834	0.000418176	0.00468518
1086	ENSRNOG00000004362	Rps6ka5	ENSRNOG00000004362	protein_coding	664.257	0.719525	0.203901	3.5288	0.000417451	0.00468518
1087	ENSRNOG00000025808	Aars2	ENSRNOG00000025808	protein_coding	158.578	0.980623	0.277935	3.52824	0.000418332	0.00468518
1088	ENSRNOG00000065724	Mycbp	ENSRNOG00000065724	protein_coding	763.267	-0.587156	0.166377	-3.52907	0.000417017	0.00468518
1089	ENSRNOG00000013777	Rnf166	ENSRNOG00000013777	protein_coding	980.184	-0.630326	0.178773	-3.52584	0.000422143	0.00472265
1090	ENSRNOG00000010109	Nol9	ENSRNOG00000010109	protein_coding	747.968	0.616405	0.174861	3.52511	0.000423306	0.00473132
1091	ENSRNOG00000004263	Ints7	ENSRNOG00000004263	protein_coding	1232.4	0.587079	0.166578	3.52434	0.000424537	0.00473639
1092	ENSRNOG00000024689	Hopx	ENSRNOG00000024689	protein_coding	463.892	-0.821698	0.233146	-3.52439	0.000424455	0.00473639
1093	ENSRNOG00000062108	Tomm5	ENSRNOG00000062108	protein_coding	1421.94	-0.621199	0.176315	-3.52323	0.000426317	0.0047519
1094	ENSRNOG00000003848	Med12	ENSRNOG00000003848	protein_coding	642.035	0.681199	0.193455	3.52123	0.000429553	0.00478359
1095	ENSRNOG00000004842	Dnajc24	ENSRNOG00000004842	protein_coding	244.504	-0.881091	0.250305	-3.52007	0.000431431	0.00479573
1096	ENSRNOG00000062531	ENSRNOG00000062531	ENSRNOG00000062531	protein_coding	2583.88	-0.652831	0.185457	-3.52013	0.000431337	0.00479573
1097	ENSRNOG00000028350	Arse	ENSRNOG00000028350	protein_coding	284.536	0.788927	0.224185	3.51908	0.000433039	0.00480484
1098	ENSRNOG00000046883	Mydgf	ENSRNOG00000046883	protein_coding	1967.26	-0.615894	0.175008	-3.51924	0.000432784	0.00480484
1099	ENSRNOG00000016921	Klhl11	ENSRNOG00000016921	protein_coding	494.092	0.805368	0.22895	3.51766	0.000435368	0.00482628
1100	ENSRNOG00000029773	Atm	ENSRNOG00000029773	protein_coding	672.248	0.744521	0.211713	3.51666	0.000437018	0.00484018
1101	ENSRNOG00000014599	Dhx36	ENSRNOG00000014599	protein_coding	718.727	0.786884	0.22381	3.51586	0.00043834	0.004846
1102	ENSRNOG00000050231	Gng12	ENSRNOG00000050231	protein_coding	21172.3	-0.496692	0.141271	-3.51589	0.000438275	0.004846
1103	ENSRNOG00000004773	Yaf2	ENSRNOG00000004773	protein_coding	3506.16	-0.617354	0.175657	-3.51454	0.000440523	0.00486572
1104	ENSRNOG00000007030	Epha7	ENSRNOG00000007030	protein_coding	264.951	0.899385	0.255956	3.51382	0.000441706	0.00486996
1105	ENSRNOG00000036814	Atp6v0a1	ENSRNOG00000036814	protein_coding	2092.7	0.64639	0.183948	3.51399	0.000441434	0.00486996
1106	ENSRNOG00000061876	Aldh4a1	ENSRNOG00000061876	protein_coding	1544.67	0.535715	0.15247	3.51358	0.000442108	0.00486999
1107	ENSRNOG00000028783	Wdr35	ENSRNOG00000028783	protein_coding	301.568	0.77431	0.220394	3.5133	0.000442576	0.00487073
1108	ENSRNOG00000007584	Ehd4	ENSRNOG00000007584	protein_coding	727.579	0.626111	0.178227	3.51299	0.000443096	0.00487205
1109	ENSRNOG00000017965	Afg3l2	ENSRNOG00000017965	protein_coding	669.969	0.720341	0.205072	3.51263	0.000443696	0.00487425
1110	ENSRNOG00000013969	Ahi1	ENSRNOG00000013969	protein_coding	980.088	0.686563	0.195516	3.51155	0.000445508	0.00488975
1111	ENSRNOG00000000495	Uhrf1bp1	ENSRNOG00000000495	protein_coding	1087.73	0.661307	0.188382	3.51045	0.000447355	0.00489239
1112	ENSRNOG00000005357	Ctc1	ENSRNOG00000005357	protein_coding	324.667	0.903609	0.257394	3.5106	0.00044709	0.00489239
1113	ENSRNOG00000006733	Srgap2	ENSRNOG00000006733	protein_coding	1905.72	0.568237	0.161866	3.51054	0.000447201	0.00489239
1114	ENSRNOG00000016541	Enc1	ENSRNOG00000016541	protein_coding	1163.86	0.679286	0.193465	3.51116	0.000446154	0.00489239
1115	ENSRNOG00000000867	Vars1	ENSRNOG00000000867	protein_coding	1902.46	0.666391	0.189935	3.50851	0.000450619	0.00491908
1116	ENSRNOG00000008373	Colec11	ENSRNOG00000008373	protein_coding	7191.16	-0.553235	0.157705	-3.50805	0.00045141	0.00491908
1117	ENSRNOG00000021156	Vegfb	ENSRNOG00000021156	protein_coding	3899.35	-0.54274	0.154703	-3.50827	0.000451033	0.00491908
1118	ENSRNOG00000060436	Vti1b	ENSRNOG00000060436	protein_coding	2435.33	-0.618699	0.176342	-3.50851	0.000450623	0.00491908
1119	ENSRNOG00000011653	Washc2c	ENSRNOG00000011653	protein_coding	2667.08	0.603555	0.172099	3.50702	0.00045316	0.00493374
1120	ENSRNOG00000034200	Atp8a1	ENSRNOG00000034200	protein_coding	713.593	0.663423	0.189194	3.50657	0.000453916	0.00493755
1121	ENSRNOG00000063748	U5	ENSRNOG00000063748	snRNA	135.043	-1.14994	0.327965	-3.5063	0.00045438	0.00493819
1122	ENSRNOG00000008944	Ext2	ENSRNOG00000008944	protein_coding	974.981	0.615512	0.175598	3.50522	0.000456224	0.00495381
1123	ENSRNOG00000019063	Fbxo38	ENSRNOG00000019063	protein_coding	639.074	0.665757	0.189955	3.50482	0.000456916	0.00495691
1124	ENSRNOG00000016591	Utp15	ENSRNOG00000016591	protein_coding	565.337	0.653763	0.186573	3.50406	0.000458215	0.00496657
1125	ENSRNOG00000014890	Mrpl43	ENSRNOG00000014890	protein_coding	2265.58	-0.588152	0.167887	-3.50326	0.000459606	0.00497723
1126	ENSRNOG00000060846	Morc4	ENSRNOG00000060846	protein_coding	92.9271	1.39083	0.397161	3.50192	0.000461923	0.00499788
1127	ENSRNOG00000016815	Tmem135	ENSRNOG00000016815	protein_coding	299.191	0.761858	0.21762	3.50087	0.00046375	0.00501319
1128	ENSRNOG00000013604	Gpx4	ENSRNOG00000013604	protein_coding	7628.26	-0.646025	0.184576	-3.50005	0.000465171	0.0050241
1129	ENSRNOG00000017417	Gabarap	ENSRNOG00000017417	protein_coding	6036.16	-0.611883	0.174868	-3.49912	0.000466805	0.00503282
1130	ENSRNOG00000019953	Ube2f	ENSRNOG00000019953	protein_coding	1110.39	-0.592148	0.169217	-3.49935	0.000466401	0.00503282
1131	ENSRNOG00000013211	Chchd3	ENSRNOG00000013211	protein_coding	3169.33	-0.540398	0.154465	-3.49851	0.000467873	0.00503987
1132	ENSRNOG00000008329	Ndufb11	ENSRNOG00000008329	protein_coding	3166.84	-0.583705	0.166902	-3.4973	0.00047	0.00505385
1133	ENSRNOG00000019316	Sh3bp4	ENSRNOG00000019316	protein_coding	3270.16	0.593498	0.169691	3.49752	0.000469604	0.00505385
1134	ENSRNOG00000008996	Dpysl5	ENSRNOG00000008996	protein_coding	191.393	0.899126	0.25712	3.49691	0.000470683	0.00505673
1135	ENSRNOG00000049075	ENSRNOG00000049075	ENSRNOG00000049075	protein_coding	39810.8	-0.579698	0.165796	-3.49645	0.000471499	0.00506103
1136	ENSRNOG00000012157	Snrnp200	ENSRNOG00000012157	protein_coding	1799.39	1.42595	0.4079	3.49584	0.000472574	0.00506446
1137	ENSRNOG00000018317	Aak1	ENSRNOG00000018317	protein_coding	2656.33	0.566265	0.161984	3.4958	0.000472649	0.00506446
1138	ENSRNOG00000009195	Tnks1bp1	ENSRNOG00000009195	protein_coding	494.004	0.674979	0.193128	3.49498	0.000474099	0.0050739
1139	ENSRNOG00000066251	ENSRNOG00000066251	ENSRNOG00000066251	snoRNA	6704.9	-0.729803	0.208824	-3.49483	0.000474364	0.0050739
1140	ENSRNOG00000014078	Ndufb8	ENSRNOG00000014078	protein_coding	4007.35	-0.629111	0.180045	-3.49418	0.000475513	0.00508174
1141	ENSRNOG00000020130	Arhgef1	ENSRNOG00000020130	protein_coding	1019.22	0.610298	0.174685	3.49371	0.000476359	0.00508631
1142	ENSRNOG00000006946	Arhgap9	ENSRNOG00000006946	protein_coding	179.726	-0.933127	0.267216	-3.49203	0.00047936	0.0051007
1143	ENSRNOG00000013520	Mat2a	ENSRNOG00000013520	protein_coding	3475.22	0.59556	0.17056	3.49179	0.0004798	0.0051007
1144	ENSRNOG00000018349	Polr1b	ENSRNOG00000018349	protein_coding	205.941	0.954541	0.273356	3.49194	0.00047953	0.0051007
1145	ENSRNOG00000018564	Nup93	ENSRNOG00000018564	protein_coding	344.911	0.747512	0.214063	3.49202	0.000479381	0.0051007
1146	ENSRNOG00000018945	Nutf2	ENSRNOG00000018945	protein_coding	3410.26	-0.55924	0.160122	-3.4926	0.000478347	0.0051007
1147	ENSRNOG00000012324	Soga3	ENSRNOG00000012324	protein_coding	1244.39	0.74755	0.214163	3.49056	0.000482001	0.00511963
1148	ENSRNOG00000007261	Gli2	ENSRNOG00000007261	protein_coding	134.009	0.973004	0.278915	3.48853	0.000485676	0.00512829
1149	ENSRNOG00000007764	Frmd4b	ENSRNOG00000007764	protein_coding	3098.87	0.518216	0.148494	3.4898	0.000483374	0.00512829
1150	ENSRNOG00000010005	Ndufb2	ENSRNOG00000010005	protein_coding	2287.13	-0.615871	0.176514	-3.48908	0.000484688	0.00512829
1151	ENSRNOG00000011348	Snx14	ENSRNOG00000011348	protein_coding	378.902	0.759772	0.217779	3.48874	0.000485311	0.00512829
1152	ENSRNOG00000015602	Cdh2	ENSRNOG00000015602	protein_coding	2894.85	0.563118	0.161422	3.48849	0.000485763	0.00512829
1153	ENSRNOG00000016358	Apba2	ENSRNOG00000016358	protein_coding	3801.08	0.531219	0.152248	3.48917	0.00048452	0.00512829
1154	ENSRNOG00000017745	Cog4	ENSRNOG00000017745	protein_coding	882.364	0.69515	0.199262	3.48862	0.000485529	0.00512829
1155	ENSRNOG00000009264	Erc1	ENSRNOG00000009264	protein_coding	1346.86	0.649031	0.186099	3.48756	0.000487446	0.0051416
1156	ENSRNOG00000015440	Wrn	ENSRNOG00000015440	protein_coding	420.787	0.792996	0.227475	3.48607	0.000490169	0.00516586
1157	ENSRNOG00000012147	Nop14	ENSRNOG00000012147	protein_coding	1231.8	0.639824	0.183568	3.48549	0.000491232	0.00517259
1158	ENSRNOG00000003256	Ccng1	ENSRNOG00000003256	protein_coding	13283.9	-0.500168	0.143648	-3.4819	0.000497877	0.00523803
1159	ENSRNOG00000004621	Rtn4	ENSRNOG00000004621	protein_coding	11147.3	0.5673	0.163011	3.48014	0.000501155	0.00526797
1160	ENSRNOG00000004680	Kif5c	ENSRNOG00000004680	protein_coding	1565.16	0.610225	0.175382	3.47941	0.000502516	0.00527318
1161	ENSRNOG00000025539	Vps13a	ENSRNOG00000025539	protein_coding	490.774	0.891278	0.256153	3.47948	0.000502397	0.00527318
1162	ENSRNOG00000004917	Rasal2	ENSRNOG00000004917	protein_coding	471.685	0.676107	0.194343	3.47894	0.000503402	0.00527792
1163	ENSRNOG00000021384	Ankrd44	ENSRNOG00000021384	protein_coding	2803.57	0.531924	0.152939	3.47801	0.000505147	0.00529166
1164	ENSRNOG00000010711	Dicer1	ENSRNOG00000010711	protein_coding	2031.6	0.573017	0.164774	3.4776	0.000505927	0.00529529
1165	ENSRNOG00000006228	Pdia4	ENSRNOG00000006228	protein_coding	2582.99	0.652938	0.187813	3.47653	0.000507947	0.005307
1166	ENSRNOG00000009006	Ccdc47	ENSRNOG00000009006	protein_coding	3258.91	0.687954	0.197922	3.47588	0.000509183	0.005307
1167	ENSRNOG00000013674	Megf10	ENSRNOG00000013674	protein_coding	648.138	0.7486	0.215318	3.47672	0.00050759	0.005307
1168	ENSRNOG00000017506	Cltb	ENSRNOG00000017506	protein_coding	5460.63	-0.569696	0.163897	-3.47594	0.00050907	0.005307
1169	ENSRNOG00000020744	Adar	ENSRNOG00000020744	protein_coding	1108.7	0.604317	0.173861	3.47586	0.000509225	0.005307
1170	ENSRNOG00000009402	Rabgap1	ENSRNOG00000009402	protein_coding	1347.93	0.603373	0.173605	3.47556	0.000509793	0.00530838
1171	ENSRNOG00000036592	Zfp518a	ENSRNOG00000036592	protein_coding	312.496	0.732279	0.210745	3.47471	0.000511403	0.0053206
1172	ENSRNOG00000018815	Plk1	ENSRNOG00000018815	protein_coding	340.054	0.738788	0.212662	3.474	0.000512755	0.00532104
1173	ENSRNOG00000019749	Ube2j2	ENSRNOG00000019749	protein_coding	2012.34	-0.561523	0.161631	-3.4741	0.000512572	0.00532104
1174	ENSRNOG00000032609	AY172581,18	ENSRNOG00000032609	Mt_tRNA	72.1519	-1.29958	0.374046	-3.47437	0.000512045	0.00532104
1175	ENSRNOG00000019708	Ctsf	ENSRNOG00000019708	protein_coding	736.683	0.684334	0.197049	3.47291	0.000514839	0.00533811
1176	ENSRNOG00000001397	Rbm19	ENSRNOG00000001397	protein_coding	498.056	0.764326	0.220101	3.47262	0.000515407	0.00533946
1177	ENSRNOG00000016559	Tm2d2	ENSRNOG00000016559	protein_coding	1942.93	-0.571078	0.164469	-3.47225	0.000516119	0.00534229
1178	ENSRNOG00000016680	Nsd1	ENSRNOG00000016680	protein_coding	2148.66	0.620163	0.178646	3.47146	0.00051763	0.00535338
1179	ENSRNOG00000064025	ENSRNOG00000064025	ENSRNOG00000064025	protein_coding	2767.17	-0.720519	0.207737	-3.46842	0.000523537	0.00540989
1180	ENSRNOG00000009406	Tm9sf4	ENSRNOG00000009406	protein_coding	1325.67	0.627075	0.180823	3.4679	0.000524534	0.00541559
1181	ENSRNOG00000003491	Prkca	ENSRNOG00000003491	protein_coding	1036.44	0.59183	0.170864	3.46374	0.000532712	0.00549537
1182	ENSRNOG00000017752	Mccc2	ENSRNOG00000017752	protein_coding	725.509	0.609398	0.175973	3.46301	0.000534164	0.00550569
1183	ENSRNOG00000017333	Syt4	ENSRNOG00000017333	protein_coding	3671.83	0.622779	0.179869	3.4624	0.000535385	0.00550921
1184	ENSRNOG00000064794	Ptpdc1	ENSRNOG00000064794	pseudogene	679.593	0.61252	0.176907	3.46238	0.000535411	0.00550921
1185	ENSRNOG00000004359	Wars1	ENSRNOG00000004359	protein_coding	1988.74	0.543043	0.156959	3.45977	0.000540644	0.00555837
1186	ENSRNOG00000008400	Pml	ENSRNOG00000008400	protein_coding	252.773	0.705071	0.203805	3.45953	0.000541111	0.00555847
1187	ENSRNOG00000004608	Pam16	ENSRNOG00000004608	protein_coding	665.319	-0.681945	0.197138	-3.45923	0.000541714	0.00555999
1188	ENSRNOG00000002225	Scarb2	ENSRNOG00000002225	protein_coding	5020.41	0.589007	0.170307	3.45849	0.000543212	0.0055613
1189	ENSRNOG00000008064	Naga	ENSRNOG00000008064	protein_coding	439.282	0.715856	0.20696	3.4589	0.000542386	0.0055613
1190	ENSRNOG00000046002	Micos13	ENSRNOG00000046002	protein_coding	2341.11	-0.60624	0.175281	-3.45868	0.000542836	0.0055613
1191	ENSRNOG00000048411	Uhrf1	ENSRNOG00000048411	protein_coding	335.197	0.721492	0.208713	3.45686	0.000546504	0.00559031
1192	ENSRNOG00000006828	Baz1a	ENSRNOG00000006828	protein_coding	1102.52	0.601268	0.17398	3.45596	0.000548327	0.00559914
1193	ENSRNOG00000022938	Ap4e1	ENSRNOG00000022938	protein_coding	308.728	0.746839	0.216114	3.45576	0.000548746	0.00559914
1194	ENSRNOG00000067262	Aldh18a1	ENSRNOG00000067262	protein_coding	593.339	0.713559	0.206479	3.45585	0.00054856	0.00559914
1195	ENSRNOG00000068218	ENSRNOG00000068218	ENSRNOG00000068218	lncRNA	750.403	-0.827378	0.239441	-3.45546	0.00054935	0.00560061
1196	ENSRNOG00000004482	Ccdc88c	ENSRNOG00000004482	protein_coding	1495.95	0.65915	0.190787	3.45491	0.000550484	0.00560279
1197	ENSRNOG00000007739	Rars1	ENSRNOG00000007739	protein_coding	595.65	0.791965	0.229216	3.45511	0.000550069	0.00560279
1198	ENSRNOG00000067358	ENSRNOG00000067358	ENSRNOG00000067358	lncRNA	4243	-0.525398	0.152091	-3.4545	0.000551305	0.00560647
1199	ENSRNOG00000007574	Padi2	ENSRNOG00000007574	protein_coding	2184.39	0.620343	0.179666	3.45277	0.000554871	0.00562864
1200	ENSRNOG00000010232	Enpp5	ENSRNOG00000010232	protein_coding	853.08	0.621443	0.17998	3.45284	0.000554721	0.00562864
1201	ENSRNOG00000031653	Mix23	ENSRNOG00000031653	protein_coding	409.695	-0.698536	0.202287	-3.4532	0.000553977	0.00562864
1202	ENSRNOG00000001072	Cers4	ENSRNOG00000001072	protein_coding	485.289	0.783799	0.227069	3.45182	0.000556829	0.0056438
1203	ENSRNOG00000012053	S100a16	ENSRNOG00000012053	protein_coding	529.439	-0.793712	0.229981	-3.4512	0.000558099	0.00565197
1204	ENSRNOG00000006378	Mga	ENSRNOG00000006378	protein_coding	1279.52	0.721593	0.209138	3.45032	0.000559912	0.00566562
1205	ENSRNOG00000011214	Polr2f	ENSRNOG00000011214	protein_coding	2135.13	-0.654509	0.189733	-3.44964	0.00056133	0.00567526
1206	ENSRNOG00000001126	Fbxw8	ENSRNOG00000001126	protein_coding	819.078	0.688321	0.199584	3.44877	0.00056314	0.00568412
1207	ENSRNOG00000004805	Stac2	ENSRNOG00000004805	protein_coding	403.449	-0.815792	0.236531	-3.44899	0.000562683	0.00568412
1208	ENSRNOG00000031801	Ephb3	ENSRNOG00000031801	protein_coding	326.515	0.790904	0.229555	3.44538	0.000570261	0.00575123
1209	ENSRNOG00000000851	Bag6	ENSRNOG00000000851	protein_coding	4233.75	0.619123	0.179721	3.44491	0.000571243	0.00575161
1210	ENSRNOG00000039297	Mrpl52	ENSRNOG00000039297	lncRNA	1591.57	-0.629844	0.182829	-3.445	0.000571063	0.00575161
1211	ENSRNOG00000010617	Scube1	ENSRNOG00000010617	protein_coding	1740.19	0.67635	0.196386	3.44398	0.000573226	0.00575834
1212	ENSRNOG00000018485	Gpr155	ENSRNOG00000018485	protein_coding	295.951	0.725671	0.210724	3.4437	0.000573802	0.00575834
1213	ENSRNOG00000060266	Exoc2	ENSRNOG00000060266	protein_coding	766.617	0.656604	0.190661	3.44384	0.000573524	0.00575834
1214	ENSRNOG00000063261	ENSRNOG00000063261	ENSRNOG00000063261	lncRNA	190.426	-0.885048	0.256971	-3.44415	0.00057286	0.00575834
1215	ENSRNOG00000007088	Xpot	ENSRNOG00000007088	protein_coding	1367.81	0.541353	0.15724	3.44284	0.000575642	0.00577205
1216	ENSRNOG00000017558	Tubb2a	ENSRNOG00000017558	protein_coding	1046.64	0.547544	0.159053	3.44253	0.000576296	0.00577386
1217	ENSRNOG00000019977	Ptprf	ENSRNOG00000019977	protein_coding	1919.8	0.588653	0.17118	3.4388	0.000584308	0.00584932
1218	ENSRNOG00000020392	Stxbp3	ENSRNOG00000020392	protein_coding	1702.83	0.630099	0.183257	3.43834	0.000585287	0.00585389
1219	ENSRNOG00000021904	Tecpr2	ENSRNOG00000021904	protein_coding	582.138	0.65989	0.191932	3.43814	0.000585725	0.00585389
1220	ENSRNOG00000002433	G3bp2	ENSRNOG00000002433	protein_coding	3260.93	0.735089	0.213922	3.43624	0.000589839	0.00589017
1221	ENSRNOG00000033824	Gpd2	ENSRNOG00000033824	protein_coding	355.145	0.671695	0.195487	3.436	0.000590361	0.00589055
1222	ENSRNOG00000030120	Ormdl2	ENSRNOG00000030120	protein_coding	970.351	-0.575174	0.167417	-3.43558	0.00059129	0.005895
1223	ENSRNOG00000001148	Rplp0	ENSRNOG00000001148	protein_coding	30716.4	-0.682156	0.198615	-3.43456	0.000593525	0.00591244
1224	ENSRNOG00000011441	Tpd52	ENSRNOG00000011441	protein_coding	9796.93	-0.529595	0.154256	-3.43322	0.000596449	0.00593187
1225	ENSRNOG00000014619	Dhx38	ENSRNOG00000014619	protein_coding	1212.33	0.649257	0.189104	3.43332	0.000596227	0.00593187
1226	ENSRNOG00000003942	Asnsd1	ENSRNOG00000003942	protein_coding	3016.04	-0.550917	0.160522	-3.43203	0.000599074	0.00594826
1227	ENSRNOG00000021289	Rbbp5	ENSRNOG00000021289	protein_coding	1343.11	0.594777	0.173295	3.43217	0.000598771	0.00594826
1228	ENSRNOG00000019572	Lsm4	ENSRNOG00000019572	protein_coding	1989.65	-0.543073	0.15829	-3.43087	0.000601657	0.00596905
1229	ENSRNOG00000007241	Fnbp4	ENSRNOG00000007241	protein_coding	1076.53	0.559833	0.163243	3.42943	0.000604841	0.00599264
1230	ENSRNOG00000017854	Ucp2	ENSRNOG00000017854	protein_coding	1013.84	-0.61823	0.180276	-3.42935	0.000605019	0.00599264
1231	ENSRNOG00000012962	Nudt16	ENSRNOG00000012962	protein_coding	430.731	-0.630461	0.183868	-3.42887	0.000606091	0.00599838
1232	ENSRNOG00000004217	Stk10	ENSRNOG00000004217	protein_coding	1067.04	0.636847	0.185789	3.42779	0.000608518	0.00601063
1233	ENSRNOG00000012263	Cnot7	ENSRNOG00000012263	protein_coding	2241.28	-0.521756	0.152229	-3.42744	0.000609302	0.00601063
1234	ENSRNOG00000048109	ENSRNOG00000048109	ENSRNOG00000048109	protein_coding	104.097	-1.06562	0.31089	-3.42765	0.00060884	0.00601063
1235	ENSRNOG00000061845	Cttnbp2	ENSRNOG00000061845	protein_coding	2042.93	0.635341	0.18534	3.42798	0.000608091	0.00601063
1236	ENSRNOG00000015396	Sptan1	ENSRNOG00000015396	protein_coding	3539.62	0.663905	0.193811	3.42553	0.000613595	0.00604808
1237	ENSRNOG00000052025	Tle5	ENSRNOG00000052025	protein_coding	13098.5	-0.66386	0.19381	-3.42531	0.000614091	0.00604808
1238	ENSRNOG00000000800	Man1a1	ENSRNOG00000000800	protein_coding	2498.04	0.6344	0.185398	3.42183	0.000622002	0.00612104
1239	ENSRNOG00000010807	Cox6c	ENSRNOG00000010807	protein_coding	8007.66	-0.741626	0.216843	-3.4201	0.000625987	0.00614344
1240	ENSRNOG00000014142	Ogfrl1	ENSRNOG00000014142	protein_coding	1629.82	-0.521424	0.152461	-3.42004	0.000626111	0.00614344
1241	ENSRNOG00000031730	Eloc	ENSRNOG00000031730	protein_coding	956.853	-0.707796	0.206937	-3.42035	0.000625406	0.00614344
1242	ENSRNOG00000038012	Commd6	ENSRNOG00000038012	protein_coding	1099.31	-0.588352	0.172034	-3.41996	0.000626295	0.00614344
1243	ENSRNOG00000019924	Thop1	ENSRNOG00000019924	protein_coding	874.89	0.694865	0.203214	3.41938	0.000627649	0.00615177
1244	ENSRNOG00000039265	Psmg4	ENSRNOG00000039265	protein_coding	326.579	-0.706987	0.206795	-3.41878	0.000629019	0.00616024
1245	ENSRNOG00000016770	Calm1	ENSRNOG00000016770	protein_coding	11246.1	-0.543708	0.159053	-3.41841	0.000629871	0.00616363
1246	ENSRNOG00000023541	Ahctf1	ENSRNOG00000023541	protein_coding	806.01	0.788269	0.230697	3.4169	0.000633393	0.00619312
1247	ENSRNOG00000025042	Pde3a	ENSRNOG00000025042	protein_coding	732.21	0.610516	0.178723	3.416	0.000635491	0.00620865
1248	ENSRNOG00000007781	Stau1	ENSRNOG00000007781	protein_coding	1615.88	0.519591	0.15215	3.41498	0.000637867	0.00621691
1249	ENSRNOG00000010303	Trim32	ENSRNOG00000010303	protein_coding	625.124	0.657316	0.192475	3.41508	0.000637639	0.00621691
1250	ENSRNOG00000071176	Ndufa1	ENSRNOG00000071176	protein_coding	2227.24	-0.609704	0.178537	-3.41501	0.0006378	0.00621691
1251	ENSRNOG00000008569	Ndufa6	ENSRNOG00000008569	protein_coding	2409.03	-0.667985	0.195685	-3.41358	0.000641163	0.00623456
1252	ENSRNOG00000045843	Rusc2	ENSRNOG00000045843	protein_coding	1941.54	0.662038	0.193944	3.41355	0.000641214	0.00623456
1253	ENSRNOG00000066919	H2bu1	ENSRNOG00000066919	protein_coding	178.251	-0.830238	0.243196	-3.41387	0.000640476	0.00623456
1254	ENSRNOG00000015437	Tmem14c	ENSRNOG00000015437	protein_coding	1195.55	-0.589947	0.172903	-3.41202	0.000644829	0.00625972
1255	ENSRNOG00000017127	Rpl28	ENSRNOG00000017127	protein_coding	5249.09	-0.581919	0.170549	-3.41204	0.000644783	0.00625972
1256	ENSRNOG00000058050	Bclaf1	ENSRNOG00000058050	protein_coding	1613.07	0.620078	0.181748	3.41175	0.000645465	0.00626091
1257	ENSRNOG00000018207	Dynlt1	ENSRNOG00000018207	protein_coding	3230	-0.571967	0.167692	-3.41081	0.00064769	0.0062775
1258	ENSRNOG00000012722	Ppdpf	ENSRNOG00000012722	protein_coding	1788.74	-0.540013	0.158361	-3.41001	0.000649601	0.0062892
1259	ENSRNOG00000067873	ENSRNOG00000067873	ENSRNOG00000067873	lncRNA	1539.44	-0.689109	0.202092	-3.40987	0.00064993	0.0062892
1260	ENSRNOG00000005783	Dlg5	ENSRNOG00000005783	protein_coding	1346.8	0.635147	0.186297	3.40932	0.000651252	0.00629194
1261	ENSRNOG00000010524	Cryab	ENSRNOG00000010524	protein_coding	553.822	-0.757814	0.222311	-3.4088	0.000652501	0.00629194
1262	ENSRNOG00000010980	Proser1	ENSRNOG00000010980	protein_coding	388.22	0.664296	0.194838	3.40948	0.000650871	0.00629194
1263	ENSRNOG00000014058	Tomm22	ENSRNOG00000014058	protein_coding	3441.68	-0.573539	0.16826	-3.40864	0.000652872	0.00629194
1264	ENSRNOG00000022268	Pnpla3	ENSRNOG00000022268	protein_coding	161.215	0.963524	0.282644	3.40897	0.000652086	0.00629194
1265	ENSRNOG00000068602	ENSRNOG00000068602	ENSRNOG00000068602	protein_coding	3870.42	-0.685174	0.201022	-3.40846	0.000653313	0.00629194
1266	ENSRNOG00000016164	Fcrl2	ENSRNOG00000016164	protein_coding	2915.16	0.626963	0.183996	3.40747	0.000655671	0.00630967
1267	ENSRNOG00000016932	Simc1	ENSRNOG00000016932	protein_coding	334.934	0.726654	0.21337	3.4056	0.000660177	0.00634802
1268	ENSRNOG00000009997	Erap1	ENSRNOG00000009997	protein_coding	268.446	0.822483	0.241527	3.40534	0.00066081	0.00634909
1269	ENSRNOG00000020479	Pik3c2a	ENSRNOG00000020479	protein_coding	864.224	0.69601	0.204472	3.40394	0.000664207	0.00636667
1270	ENSRNOG00000023548	Sned1	ENSRNOG00000023548	protein_coding	487.422	0.716039	0.21035	3.40404	0.000663972	0.00636667
1271	ENSRNOG00000043197	ENSRNOG00000043197	ENSRNOG00000043197	protein_coding	386.606	-0.773743	0.227306	-3.40398	0.000664127	0.00636667
1272	ENSRNOG00000063197	Atp6v1g1	ENSRNOG00000063197	protein_coding	15087.9	-0.596854	0.175384	-3.40313	0.000666194	0.0063807
1273	ENSRNOG00000006052	Sulf2	ENSRNOG00000006052	protein_coding	7187.92	0.559322	0.164402	3.40216	0.000668553	0.00639825
1274	ENSRNOG00000001101	Rnf216	ENSRNOG00000001101	protein_coding	1145.94	0.596969	0.175523	3.40108	0.000671201	0.00641855
1275	ENSRNOG00000013712	Tex261	ENSRNOG00000013712	protein_coding	3084.06	-0.542416	0.159534	-3.4	0.000673858	0.00643409
1276	ENSRNOG00000036658	Tbcd	ENSRNOG00000036658	protein_coding	938.345	0.708958	0.208518	3.39999	0.000673882	0.00643409
1277	ENSRNOG00000019776	Sh3gl3	ENSRNOG00000019776	protein_coding	23776.6	-0.514629	0.1514	-3.39913	0.000676018	0.00644943
1278	ENSRNOG00000016961	Rps27	ENSRNOG00000016961	protein_coding	3676.82	-0.711009	0.209259	-3.39774	0.000679442	0.00647703
1279	ENSRNOG00000006340	Memo1	ENSRNOG00000006340	protein_coding	1081.43	-0.571731	0.1683	-3.3971	0.00068104	0.00647706
1280	ENSRNOG00000011308	Uhrf2	ENSRNOG00000011308	protein_coding	690	0.718071	0.211363	3.39733	0.000680465	0.00647706
1281	ENSRNOG00000028884	Atp5mg	ENSRNOG00000028884	protein_coding	4711.6	-0.714958	0.210459	-3.39713	0.000680965	0.00647706
1282	ENSRNOG00000043370	Fubp1	ENSRNOG00000043370	protein_coding	1305.2	0.658806	0.193962	3.39657	0.000682366	0.00648461
1283	ENSRNOG00000000894	Fry	ENSRNOG00000000894	protein_coding	100.298	1.0725	0.315784	3.39629	0.000683056	0.0064861
1284	ENSRNOG00000026716	Rpl9	ENSRNOG00000026716	protein_coding	4000.04	-0.697879	0.205501	-3.39598	0.000683824	0.00648834
1285	ENSRNOG00000003863	Trir	ENSRNOG00000003863	protein_coding	8716.92	-0.567888	0.167277	-3.39489	0.000686563	0.00650926
1286	ENSRNOG00000060528	Cacna1g	ENSRNOG00000060528	protein_coding	49.5783	1.51111	0.445268	3.39371	0.000689537	0.00653237
1287	ENSRNOG00000042245	Dcaf7	ENSRNOG00000042245	protein_coding	1908.21	0.517186	0.152412	3.39334	0.00069046	0.00653603
1288	ENSRNOG00000011979	Mrps24	ENSRNOG00000011979	protein_coding	886.55	-0.60126	0.177232	-3.3925	0.000692576	0.00655097
1289	ENSRNOG00000030639	Usp13	ENSRNOG00000030639	protein_coding	371.383	0.71367	0.210414	3.39174	0.0006945	0.00656407
1290	ENSRNOG00000011560	Mtmr9	ENSRNOG00000011560	protein_coding	287.835	0.669864	0.197561	3.39066	0.000697237	0.00658343
1291	ENSRNOG00000027028	Lamtor4	ENSRNOG00000027028	protein_coding	1376.95	-0.605523	0.178594	-3.39051	0.000697628	0.00658343
1292	ENSRNOG00000063852	Tmem80	ENSRNOG00000063852	protein_coding	798.504	-0.613347	0.180937	-3.38984	0.000699339	0.00659446
1293	ENSRNOG00000002542	Heatr6	ENSRNOG00000002542	protein_coding	302.186	0.705027	0.208064	3.38851	0.000702729	0.00661108
1294	ENSRNOG00000019834	Hsp90ab1	ENSRNOG00000019834	protein_coding	27315.2	0.678891	0.200347	3.38858	0.000702562	0.00661108
1295	ENSRNOG00000028832	Sorcs3	ENSRNOG00000028832	protein_coding	127.962	0.932862	0.275291	3.38864	0.000702391	0.00661108
1296	ENSRNOG00000018198	Dapk1	ENSRNOG00000018198	protein_coding	93.9758	1.03151	0.304447	3.38813	0.000703698	0.00661342
1297	ENSRNOG00000043102	Bahcc1	ENSRNOG00000043102	protein_coding	2779.88	0.693762	0.204771	3.38799	0.000704064	0.00661342
1298	ENSRNOG00000002125	Ccni	ENSRNOG00000002125	protein_coding	8847.51	-0.578533	0.17081	-3.38699	0.000706641	0.00663252
1299	ENSRNOG00000038074	ENSRNOG00000038074	ENSRNOG00000038074	protein_coding	260.805	-0.816823	0.241222	-3.38619	0.000708711	0.00664682
1300	ENSRNOG00000017843	Polr3k	ENSRNOG00000017843	protein_coding	583.813	-0.612328	0.180919	-3.38455	0.000712939	0.00668134
1301	ENSRNOG00000018395	Usp40	ENSRNOG00000018395	protein_coding	735.08	0.607062	0.179515	3.38168	0.000720443	0.00674647
1302	ENSRNOG00000018052	Cnksr3	ENSRNOG00000018052	protein_coding	4278.3	0.497685	0.147184	3.38139	0.000721206	0.00674843
1303	ENSRNOG00000004103	Trappc6b	ENSRNOG00000004103	protein_coding	846.33	-0.581602	0.172035	-3.38071	0.000722976	0.00674944
1304	ENSRNOG00000016427	Letm1	ENSRNOG00000016427	protein_coding	3822.07	0.499751	0.147806	3.38112	0.000721902	0.00674944
1305	ENSRNOG00000056870	Gdi1	ENSRNOG00000056870	protein_coding	4421.84	0.582128	0.172184	3.38085	0.000722623	0.00674944
1306	ENSRNOG00000003844	Dhx15	ENSRNOG00000003844	protein_coding	1658.91	0.65479	0.193708	3.3803	0.000724063	0.00675102
1307	ENSRNOG00000030017	Ercc6	ENSRNOG00000030017	protein_coding	1117.5	0.764894	0.226285	3.38023	0.000724253	0.00675102
1308	ENSRNOG00000026646	Ndufs5	ENSRNOG00000026646	protein_coding	2207.18	-0.588942	0.174251	-3.37984	0.00072527	0.00675533
1309	ENSRNOG00000002196	Ociad2	ENSRNOG00000002196	protein_coding	46.4722	-1.40827	0.416743	-3.37923	0.000726898	0.00676015
1310	ENSRNOG00000013055	Zfyve16	ENSRNOG00000013055	protein_coding	673.275	0.787416	0.233015	3.37924	0.000726854	0.00676015
1311	ENSRNOG00000012036	Pcsk5	ENSRNOG00000012036	protein_coding	50.1454	1.52572	0.451749	3.37735	0.000731867	0.00680073
1312	ENSRNOG00000046502	Lonp1	ENSRNOG00000046502	protein_coding	2616.83	0.555093	0.164367	3.37716	0.000732377	0.00680073
1313	ENSRNOG00000026842	Nnt	ENSRNOG00000026842	protein_coding	492.129	0.71735	0.212459	3.37642	0.000734354	0.00681388
1314	ENSRNOG00000002318	Limch1	ENSRNOG00000002318	protein_coding	943.096	0.710791	0.21063	3.37459	0.000739257	0.0068416
1315	ENSRNOG00000002875	Klhl20	ENSRNOG00000002875	protein_coding	478.5	0.689277	0.204288	3.37405	0.00074071	0.0068416
1316	ENSRNOG00000010369	Dhx29	ENSRNOG00000010369	protein_coding	604.259	0.748113	0.221718	3.37417	0.000740387	0.0068416
1317	ENSRNOG00000012828	Emg1	ENSRNOG00000012828	protein_coding	938.553	-0.67886	0.201161	-3.37472	0.00073892	0.0068416
1318	ENSRNOG00000025167	Sema4b	ENSRNOG00000025167	protein_coding	273.41	0.668545	0.198129	3.3743	0.00074004	0.0068416
1319	ENSRNOG00000067700	ENSRNOG00000067700	ENSRNOG00000067700	lncRNA	59.9736	1.34932	0.399862	3.37446	0.000739615	0.0068416
1320	ENSRNOG00000021031	Grn	ENSRNOG00000021031	protein_coding	3011.35	0.690773	0.204774	3.37334	0.000742629	0.00685413
1321	ENSRNOG00000069300	Arl4a	ENSRNOG00000069300	protein_coding	4690.38	-0.515408	0.152859	-3.3718	0.000746792	0.00688733
1322	ENSRNOG00000031163	Nfkbiz	ENSRNOG00000031163	protein_coding	267.801	0.758872	0.225081	3.37154	0.000747481	0.00688848
1323	ENSRNOG00000002862	Clcn5	ENSRNOG00000002862	protein_coding	186.248	0.855376	0.253794	3.37036	0.000750699	0.00690659
1324	ENSRNOG00000002932	Wdr19	ENSRNOG00000002932	protein_coding	141.522	1.0385	0.308122	3.37042	0.000750533	0.00690659
1325	ENSRNOG00000016611	Hras	ENSRNOG00000016611	protein_coding	3089.31	-0.618335	0.183471	-3.3702	0.000751148	0.00690659
1326	ENSRNOG00000025715	Dynlrb1	ENSRNOG00000025715	protein_coding	7227.33	-0.702788	0.208552	-3.36984	0.000752123	0.00691034
1327	ENSRNOG00000017074	Rab28	ENSRNOG00000017074	protein_coding	2171.69	-0.58287	0.173071	-3.3678	0.000757697	0.00695108
1328	ENSRNOG00000020674	Rpl27	ENSRNOG00000020674	protein_coding	5463.76	-0.594873	0.176628	-3.36794	0.000757329	0.00695108
1329	ENSRNOG00000005434	Sptbn1	ENSRNOG00000005434	protein_coding	21337	0.524595	0.155839	3.36626	0.000761943	0.00697951
1330	ENSRNOG00000063524	Etfrf1	ENSRNOG00000063524	protein_coding	553.267	-0.625176	0.185717	-3.36628	0.000761896	0.00697951
1331	ENSRNOG00000003829	Ap3s1	ENSRNOG00000003829	protein_coding	877.345	-0.710277	0.211034	-3.3657	0.000763498	0.00698326
1332	ENSRNOG00000012826	Creb3l2	ENSRNOG00000012826	protein_coding	1849.03	0.549548	0.163277	3.36573	0.000763405	0.00698326
1333	ENSRNOG00000010800	Hadhb	ENSRNOG00000010800	protein_coding	636.64	0.726206	0.215788	3.36537	0.00076442	0.00698644
1334	ENSRNOG00000036876	Faap20	ENSRNOG00000036876	protein_coding	571.868	-0.595873	0.177085	-3.36489	0.000765743	0.00699329
1335	ENSRNOG00000061176	Nudt3	ENSRNOG00000061176	protein_coding	14852.5	-0.511157	0.151936	-3.36429	0.000767418	0.00700333
1336	ENSRNOG00000000127	Kpna6	ENSRNOG00000000127	protein_coding	860.97	0.563441	0.167493	3.36398	0.000768283	0.0070049
1337	ENSRNOG00000013309	Pik3ap1	ENSRNOG00000013309	protein_coding	435.742	0.666726	0.198206	3.36381	0.000768739	0.0070049
1338	ENSRNOG00000007047	Eps8	ENSRNOG00000007047	protein_coding	1659.89	0.550733	0.163771	3.36282	0.000771502	0.00701957
1339	ENSRNOG00000013306	Pcdh20	ENSRNOG00000013306	protein_coding	170.589	1.02768	0.305589	3.36295	0.000771151	0.00701957
1340	ENSRNOG00000020651	Cars	ENSRNOG00000020651	protein_coding	1031.59	0.721385	0.214534	3.36256	0.00077224	0.00702105
1341	ENSRNOG00000023679	Prdm5	ENSRNOG00000023679	protein_coding	182.768	-0.956999	0.284751	-3.36083	0.000777074	0.00705972
1342	ENSRNOG00000003947	Ntn1	ENSRNOG00000003947	protein_coding	1672.55	0.565411	0.168255	3.36044	0.000778193	0.00706463
1343	ENSRNOG00000057676	Myzap	ENSRNOG00000057676	protein_coding	7466.19	-0.530305	0.157823	-3.36012	0.000779094	0.00706753
1344	ENSRNOG00000007496	Mtmr4	ENSRNOG00000007496	protein_coding	1399.63	0.53631	0.15964	3.35949	0.000780874	0.00707315
1345	ENSRNOG00000026962	Osbpl8	ENSRNOG00000026962	protein_coding	992.361	0.703037	0.209259	3.35966	0.000780386	0.00707315
1346	ENSRNOG00000021209	Polr3gl	ENSRNOG00000021209	protein_coding	1012.19	-0.617152	0.183741	-3.35882	0.000782755	0.00708492
1347	ENSRNOG00000017610	Nedd4l	ENSRNOG00000017610	protein_coding	1806	0.512724	0.152695	3.35783	0.000785578	0.00710519
1348	ENSRNOG00000014254	Cpt1a	ENSRNOG00000014254	protein_coding	304.672	0.752534	0.224177	3.35687	0.000788291	0.00712445
1349	ENSRNOG00000008049	Max	ENSRNOG00000008049	protein_coding	4388.77	-0.498271	0.148446	-3.35657	0.000789147	0.00712689
1350	ENSRNOG00000018795	Rpl18a	ENSRNOG00000018795	protein_coding	19911.3	-0.604979	0.180262	-3.3561	0.000790491	0.00713374
1351	ENSRNOG00000001010	Tecpr1	ENSRNOG00000001010	protein_coding	1827.46	0.552656	0.164792	3.35365	0.00079752	0.00719185
1352	ENSRNOG00000014291	Elp3	ENSRNOG00000014291	protein_coding	1224.25	0.623974	0.186094	3.353	0.000799398	0.00719813
1353	ENSRNOG00000016686	ENSRNOG00000016686	ENSRNOG00000016686	protein_coding	324.336	-0.675272	0.201388	-3.3531	0.000799123	0.00719813
1354	ENSRNOG00000019534	Ap2a2	ENSRNOG00000019534	protein_coding	3962.11	0.554309	0.165344	3.35245	0.000800996	0.00720719
1355	ENSRNOG00000002790	Abcb7	ENSRNOG00000002790	protein_coding	186.72	0.821114	0.245029	3.35109	0.000804955	0.00723223
1356	ENSRNOG00000011026	Irf2bpl	ENSRNOG00000011026	protein_coding	1325.15	0.674644	0.201321	3.35108	0.000804967	0.00723223
1357	ENSRNOG00000025523	Armh3	ENSRNOG00000025523	protein_coding	270.082	0.731815	0.218396	3.35086	0.000805615	0.00723272
1358	ENSRNOG00000018645	Rpsa	ENSRNOG00000018645	protein_coding	36322.8	-0.587718	0.175599	-3.34693	0.000817106	0.00733048
1359	ENSRNOG00000070657	ENSRNOG00000070657	ENSRNOG00000070657	protein_coding	193.123	-0.84542	0.252616	-3.34666	0.000817923	0.00733242
1360	ENSRNOG00000008696	Nopchap1	ENSRNOG00000008696	protein_coding	525.44	-0.726917	0.21728	-3.34552	0.000821276	0.00735706
1361	ENSRNOG00000014187	Igf1r	ENSRNOG00000014187	protein_coding	596.033	0.685723	0.205009	3.34484	0.0008233	0.00736436
1362	ENSRNOG00000028323	Dhrsx	ENSRNOG00000028323	protein_coding	893.402	-0.586926	0.175463	-3.34501	0.000822803	0.00736436
1363	ENSRNOG00000018160	Zswim5	ENSRNOG00000018160	protein_coding	1297.26	0.609418	0.182245	3.34394	0.00082597	0.00738283
1364	ENSRNOG00000023053	Ice1	ENSRNOG00000023053	protein_coding	1711.03	0.59731	0.178636	3.34372	0.000826632	0.00738332
1365	ENSRNOG00000015447	Calcoco1	ENSRNOG00000015447	protein_coding	969.003	0.591871	0.177023	3.34347	0.000827365	0.00738446
1366	ENSRNOG00000010477	Pomt1	ENSRNOG00000010477	protein_coding	457.831	0.624595	0.18683	3.34311	0.000828453	0.00738876
1367	ENSRNOG00000024845	Mrps21	ENSRNOG00000024845	protein_coding	1291.11	-0.628691	0.188075	-3.34277	0.00082948	0.0073925
1368	ENSRNOG00000051170	Ddx17	ENSRNOG00000051170	protein_coding	4790.6	0.568159	0.170042	3.34129	0.000833899	0.00742645
1369	ENSRNOG00000006369	Alg2	ENSRNOG00000006369	protein_coding	1429.08	0.549462	0.164495	3.3403	0.000836883	0.00744759
1370	ENSRNOG00000018958	Mt3	ENSRNOG00000018958	protein_coding	1144.79	-0.642588	0.192402	-3.33983	0.000838305	0.00745479
1371	ENSRNOG00000020730	Nbr1	ENSRNOG00000020730	protein_coding	3951.17	0.642287	0.192348	3.3392	0.000840201	0.00746621
1372	ENSRNOG00000009882	Ppp3ca	ENSRNOG00000009882	protein_coding	2231.88	0.602454	0.180433	3.33893	0.000841017	0.00746801
1373	ENSRNOG00000003105	Kif19	ENSRNOG00000003105	protein_coding	1587.22	0.573221	0.171718	3.33815	0.000843373	0.00747581
1374	ENSRNOG00000026981	Zfp282	ENSRNOG00000026981	protein_coding	925.438	0.562234	0.16842	3.33829	0.000842955	0.00747581
1375	ENSRNOG00000069521	Fzd8	ENSRNOG00000069521	protein_coding	302.785	0.807063	0.241778	3.33803	0.000843736	0.00747581
1376	ENSRNOG00000023322	Ostc	ENSRNOG00000023322	protein_coding	1683.84	-0.616172	0.184614	-3.33763	0.00084496	0.00748122
1377	ENSRNOG00000065250	U6	ENSRNOG00000065250	snRNA	106.008	-1.2032	0.36055	-3.33711	0.000846542	0.00748977
1378	ENSRNOG00000012684	Bloc1s2	ENSRNOG00000012684	protein_coding	1624.58	-0.61928	0.185596	-3.33672	0.000847735	0.00749489
1379	ENSRNOG00000000579	Marcks	ENSRNOG00000000579	protein_coding	16507.1	0.688788	0.206534	3.33499	0.000853019	0.00753486
1380	ENSRNOG00000005074	Arl6ip6	ENSRNOG00000005074	protein_coding	491.285	-0.687167	0.206057	-3.33484	0.000853493	0.00753486
1381	ENSRNOG00000003343	Canx	ENSRNOG00000003343	protein_coding	11035.4	0.600811	0.180238	3.33343	0.000857831	0.00756767
1382	ENSRNOG00000000064	Atp5me	ENSRNOG00000000064	protein_coding	2213.64	-0.725333	0.217641	-3.33271	0.000860037	0.00757844
1383	ENSRNOG00000010125	Mtrex	ENSRNOG00000010125	protein_coding	545.812	0.756439	0.22698	3.33263	0.000860296	0.00757844
1384	ENSRNOG00000011791	Zfand4	ENSRNOG00000011791	protein_coding	624.488	-0.591991	0.177675	-3.33187	0.00086265	0.00758273
1385	ENSRNOG00000014856	Etnk1	ENSRNOG00000014856	protein_coding	1388.27	0.784158	0.235348	3.33191	0.000862511	0.00758273
1386	ENSRNOG00000021182	Sv2a	ENSRNOG00000021182	protein_coding	1062	0.652642	0.195873	3.33196	0.000862363	0.00758273
1387	ENSRNOG00000004026	Atp2b1	ENSRNOG00000004026	protein_coding	1630.35	0.775977	0.232935	3.3313	0.000864408	0.00759271
1388	ENSRNOG00000014160	Tcp1	ENSRNOG00000014160	protein_coding	1877.97	0.686816	0.206216	3.33056	0.000866703	0.00760738
1389	ENSRNOG00000010301	Eif4e3	ENSRNOG00000010301	protein_coding	697.024	-0.637952	0.19157	-3.33014	0.000868037	0.00760813
1390	ENSRNOG00000016231	Polr2d	ENSRNOG00000016231	protein_coding	744.501	-0.576026	0.172966	-3.33028	0.000867584	0.00760813
1391	ENSRNOG00000025174	Kat6a	ENSRNOG00000025174	protein_coding	4381.38	0.721703	0.216764	3.32944	0.000870213	0.00762171
1392	ENSRNOG00000008629	Secisbp2l	ENSRNOG00000008629	protein_coding	5420.09	0.67873	0.203883	3.32902	0.000871519	0.00762767
1393	ENSRNOG00000057270	Gm22710	ENSRNOG00000057270	snRNA	142.743	-0.975154	0.292951	-3.32873	0.000872434	0.0076302
1394	ENSRNOG00000007356	Chmp3	ENSRNOG00000007356	protein_coding	6188.98	-0.606018	0.182082	-3.32826	0.000873899	0.00763263
1395	ENSRNOG00000015375	Lsm1	ENSRNOG00000015375	protein_coding	597.513	-0.649648	0.195193	-3.32824	0.000873965	0.00763263
1396	ENSRNOG00000007315	Thoc2	ENSRNOG00000007315	protein_coding	623.952	0.771809	0.23192	3.3279	0.000875024	0.0076364
1397	ENSRNOG00000064368	Cebpzos	ENSRNOG00000064368	protein_coding	378.969	-0.66504	0.19988	-3.3272	0.000877236	0.00765022
1398	ENSRNOG00000011756	Phf3	ENSRNOG00000011756	protein_coding	1605.74	0.577425	0.173624	3.32572	0.000881897	0.00768537
1399	ENSRNOG00000037207	Ubr1	ENSRNOG00000037207	protein_coding	721.556	0.652555	0.196228	3.3255	0.000882612	0.00768611
1400	ENSRNOG00000012354	Trim23	ENSRNOG00000012354	protein_coding	913.244	0.675525	0.203205	3.32435	0.000886264	0.00771239
1401	ENSRNOG00000017298	Cutc	ENSRNOG00000017298	protein_coding	220.108	-0.778618	0.234251	-3.32387	0.000887783	0.00771573
1402	ENSRNOG00000048989	Larp7	ENSRNOG00000048989	protein_coding	517.423	0.884364	0.266068	3.32383	0.000887913	0.00771573
1403	ENSRNOG00000017857	Cul7	ENSRNOG00000017857	protein_coding	634.446	0.631208	0.189984	3.32243	0.000892357	0.00774388
1404	ENSRNOG00000069600	Rac3	ENSRNOG00000069600	protein_coding	222.855	-0.8013	0.241193	-3.32224	0.000892987	0.00774388
1405	ENSRNOG00000071131	ENSRNOG00000071131	ENSRNOG00000071131	lncRNA	1087.61	-0.639422	0.192469	-3.32221	0.00089306	0.00774388
1406	ENSRNOG00000021035	Rpl18	ENSRNOG00000021035	protein_coding	7240.14	-0.474283	0.142804	-3.32122	0.000896257	0.00776607
1407	ENSRNOG00000008106	Shmt2	ENSRNOG00000008106	protein_coding	1347.41	0.59701	0.17979	3.32059	0.000898277	0.00777252
1408	ENSRNOG00000064545	ENSRNOG00000064545	ENSRNOG00000064545	protein_coding	8354.84	-0.646824	0.194785	-3.3207	0.000897928	0.00777252
1409	ENSRNOG00000021203	Atl3	ENSRNOG00000021203	protein_coding	627.609	0.611858	0.184275	3.32036	0.000899022	0.00777344
1410	ENSRNOG00000010149	ENSRNOG00000010149	ENSRNOG00000010149	protein_coding	176.646	-0.837579	0.252308	-3.31967	0.000901244	0.0077855
1411	ENSRNOG00000018293	Strip1	ENSRNOG00000018293	protein_coding	1121.98	0.555693	0.167411	3.31933	0.000902333	0.0077855
1412	ENSRNOG00000020698	Rnd2	ENSRNOG00000020698	protein_coding	25397.1	-0.619186	0.186535	-3.3194	0.000902105	0.0077855
1413	ENSRNOG00000012472	Pyroxd1	ENSRNOG00000012472	protein_coding	96.94	0.998193	0.300853	3.31787	0.000907061	0.0078097
1414	ENSRNOG00000013017	Arnt2	ENSRNOG00000013017	protein_coding	225.855	0.7229	0.21788	3.31788	0.000907026	0.0078097
1415	ENSRNOG00000020623	Aldh16a1	ENSRNOG00000020623	protein_coding	518.891	0.701312	0.211364	3.31803	0.000906542	0.0078097
1416	ENSRNOG00000009545	Polr1a	ENSRNOG00000009545	protein_coding	637.635	0.762027	0.229745	3.31684	0.00091041	0.00782747
1417	ENSRNOG00000065883	Mmgt1	ENSRNOG00000065883	protein_coding	1691.89	-0.512681	0.154563	-3.31698	0.000909961	0.00782747
1418	ENSRNOG00000024245	Zkscan2	ENSRNOG00000024245	protein_coding	48.5007	1.9413	0.585464	3.31583	0.000913699	0.007848
1419	ENSRNOG00000033893	Cacna1h	ENSRNOG00000033893	protein_coding	1197.84	0.598173	0.180405	3.31572	0.000914086	0.007848
1420	ENSRNOG00000021262	Slc23a2	ENSRNOG00000021262	protein_coding	743.286	0.613887	0.185194	3.31483	0.000916976	0.00786173
1421	ENSRNOG00000024955	Scyl2	ENSRNOG00000024955	protein_coding	488.932	0.655859	0.197849	3.31494	0.000916615	0.00786173
1422	ENSRNOG00000006980	Vcpip1	ENSRNOG00000006980	protein_coding	700.512	0.62228	0.18781	3.31334	0.000921891	0.00789831
1423	ENSRNOG00000031896	Stt3a	ENSRNOG00000031896	protein_coding	901.269	0.683929	0.206478	3.31236	0.000925118	0.00792039
1424	ENSRNOG00000025909	ENSRNOG00000025909	ENSRNOG00000025909	protein_coding	1390.62	-0.791905	0.239126	-3.31167	0.000927409	0.00793443
1425	ENSRNOG00000013186	G3bp1	ENSRNOG00000013186	protein_coding	2731.41	0.538232	0.162642	3.3093	0.000935289	0.00799623
1426	ENSRNOG00000004345	Daam1	ENSRNOG00000004345	protein_coding	1152.18	0.671901	0.20311	3.30807	0.000939425	0.00802098
1427	ENSRNOG00000020296	Atp5mk	ENSRNOG00000020296	protein_coding	1172.48	-0.675952	0.204336	-3.30804	0.000939501	0.00802098
1428	ENSRNOG00000002462	B9d1	ENSRNOG00000002462	protein_coding	291.18	-0.769221	0.232568	-3.3075	0.000941318	0.00803087
1429	ENSRNOG00000019178	Taf10	ENSRNOG00000019178	protein_coding	3329.66	-0.598349	0.181045	-3.30497	0.000949861	0.00809808
1430	ENSRNOG00000006965	Aff4	ENSRNOG00000006965	protein_coding	5047.92	0.602504	0.182361	3.3039	0.000953482	0.00812139
1431	ENSRNOG00000014010	Gfra2	ENSRNOG00000014010	protein_coding	396.906	0.628519	0.190243	3.30377	0.000953928	0.00812139
1432	ENSRNOG00000011709	Pum1	ENSRNOG00000011709	protein_coding	3948.02	0.491512	0.148865	3.30172	0.000960924	0.00817523
1433	ENSRNOG00000051865	Metazoa_SRP	ENSRNOG00000051865	misc_RNA	464.791	-0.798686	0.241938	-3.3012	0.000962736	0.00818494
1434	ENSRNOG00000020027	Arhgef2	ENSRNOG00000020027	protein_coding	3314.12	0.558766	0.169398	3.29854	0.000971879	0.0082569
1435	ENSRNOG00000030644	Mt-nd1	ENSRNOG00000030644	protein_coding	40934	-0.644055	0.19532	-3.29743	0.000975728	0.00828382
1436	ENSRNOG00000009474	Ddx42	ENSRNOG00000009474	protein_coding	1247.15	0.620858	0.188326	3.29673	0.000978192	0.00828797
1437	ENSRNOG00000011728	Fto	ENSRNOG00000011728	protein_coding	1033.16	0.547027	0.165922	3.29689	0.000977626	0.00828797
1438	ENSRNOG00000011751	Ncdn	ENSRNOG00000011751	protein_coding	1406.19	0.588384	0.178479	3.29665	0.000978437	0.00828797
1439	ENSRNOG00000065756	Mfap1a	ENSRNOG00000065756	protein_coding	5265.09	0.728238	0.220912	3.29651	0.000978938	0.00828797
1440	ENSRNOG00000005479	Slc1a2	ENSRNOG00000005479	protein_coding	733.672	0.591228	0.179442	3.29482	0.000984832	0.00833209
1441	ENSRNOG00000020748	Map4	ENSRNOG00000020748	protein_coding	4079.04	0.49566	0.150507	3.29327	0.000990303	0.00837256
1442	ENSRNOG00000029466	RGD1562608	ENSRNOG00000029466	protein_coding	338.054	-0.71007	0.215632	-3.29298	0.000991325	0.00837539
1443	ENSRNOG00000029662	Wdfy4	ENSRNOG00000029662	protein_coding	85.6481	1.05944	0.321763	3.29262	0.000992591	0.00838027
1444	ENSRNOG00000018288	Ncoa6	ENSRNOG00000018288	protein_coding	2766.15	0.517151	0.157102	3.29182	0.000995413	0.00839375
1445	ENSRNOG00000060694	Adam17	ENSRNOG00000060694	protein_coding	716.355	0.694039	0.21084	3.29178	0.000995565	0.00839375
1446	ENSRNOG00000028992	Acan	ENSRNOG00000028992	protein_coding	61.2105	1.40121	0.425712	3.29146	0.000996698	0.00839749
1447	ENSRNOG00000000613	Tfam	ENSRNOG00000000613	protein_coding	899.643	-0.549339	0.166968	-3.29008	0.0010016	0.00843295
1448	ENSRNOG00000018114	Acadvl	ENSRNOG00000018114	protein_coding	955.103	0.585354	0.177976	3.28895	0.0010056	0.00846082
1449	ENSRNOG00000011093	Ssna1	ENSRNOG00000011093	protein_coding	2085.31	-0.64969	0.197571	-3.28839	0.00100761	0.00847185
1450	ENSRNOG00000005243	Pop1	ENSRNOG00000005243	protein_coding	158.265	0.865278	0.263261	3.28677	0.00101343	0.00851491
1451	ENSRNOG00000057284	Cenpb	ENSRNOG00000057284	protein_coding	6147.22	-0.587132	0.178646	-3.28657	0.00101416	0.0085152
1452	ENSRNOG00000023065	ENSRNOG00000023065	ENSRNOG00000023065	protein_coding	1686.98	-0.675792	0.205639	-3.28631	0.0010151	0.0085172
1453	ENSRNOG00000001420	Fis1	ENSRNOG00000001420	protein_coding	2489.42	-0.574327	0.174808	-3.28547	0.00101811	0.00853658
1454	ENSRNOG00000021269	Chgb	ENSRNOG00000021269	protein_coding	46.6923	1.48599	0.452341	3.2851	0.00101945	0.0085419
1455	ENSRNOG00000003424	Elac2	ENSRNOG00000003424	protein_coding	499.867	0.709833	0.21614	3.28413	0.00102297	0.00854994
1456	ENSRNOG00000010746	Rpl32	ENSRNOG00000010746	protein_coding	6648.25	-0.625893	0.190592	-3.28394	0.00102366	0.00854994
1457	ENSRNOG00000032723	Efl1	ENSRNOG00000032723	protein_coding	358.651	0.80837	0.246158	3.28395	0.00102361	0.00854994
1458	ENSRNOG00000037402	ENSRNOG00000037402	ENSRNOG00000037402	protein_coding	2653.93	-0.730299	0.22239	-3.28387	0.00102391	0.00854994
1459	ENSRNOG00000052687	Megf8	ENSRNOG00000052687	protein_coding	2933.02	0.49078	0.14945	3.28392	0.00102376	0.00854994
1460	ENSRNOG00000019980	Tomm20	ENSRNOG00000019980	protein_coding	4381.27	-0.500232	0.152357	-3.2833	0.00102601	0.00856154
1461	ENSRNOG00000014562	Hnrnpf	ENSRNOG00000014562	protein_coding	4679.68	0.503892	0.153567	3.28125	0.00103347	0.00861792
1462	ENSRNOG00000013149	Vps33b	ENSRNOG00000013149	protein_coding	203.71	0.777549	0.237054	3.28004	0.00103791	0.008649
1463	ENSRNOG00000009956	Wnk1	ENSRNOG00000009956	protein_coding	7761.66	0.586983	0.178974	3.27971	0.00103912	0.008651
1464	ENSRNOG00000014520	Ing1	ENSRNOG00000014520	protein_coding	1668.02	-0.543279	0.165654	-3.27959	0.00103957	0.008651
1465	ENSRNOG00000019180	Acsl4	ENSRNOG00000019180	protein_coding	846.514	0.651428	0.198655	3.2792	0.00104103	0.00865725
1466	ENSRNOG00000066344	Eef1e1	ENSRNOG00000066344	protein_coding	915.268	-0.713785	0.217689	-3.27891	0.00104208	0.0086601
1467	ENSRNOG00000016387	Rpl34	ENSRNOG00000016387	protein_coding	7426.79	-0.633681	0.193316	-3.27796	0.00104561	0.00868349
1468	ENSRNOG00000010872	Ckb	ENSRNOG00000010872	protein_coding	19870.4	0.582166	0.177689	3.27631	0.00105173	0.00872835
1469	ENSRNOG00000004538	Brd1	ENSRNOG00000004538	protein_coding	3126.14	0.525841	0.160517	3.27593	0.00105315	0.00873417
1470	ENSRNOG00000049873	Ap1s3	ENSRNOG00000049873	protein_coding	80.7776	-1.33897	0.408925	-3.27436	0.00105903	0.00877098
1471	ENSRNOG00000063043	Cbx4	ENSRNOG00000063043	protein_coding	1328.72	0.524173	0.160075	3.27454	0.00105834	0.00877098
1472	ENSRNOG00000021317	Cct2	ENSRNOG00000021317	protein_coding	2147.76	0.571056	0.174448	3.27351	0.00106222	0.00878548
1473	ENSRNOG00000022741	Ilf3	ENSRNOG00000022741	protein_coding	2451.59	0.573316	0.175135	3.27356	0.00106201	0.00878548
1474	ENSRNOG00000070907	Smdt1	ENSRNOG00000070907	protein_coding	1907.8	-0.755023	0.230665	-3.27324	0.00106323	0.00878788
1475	ENSRNOG00000005736	Eif1ax	ENSRNOG00000005736	protein_coding	3915.89	-0.471469	0.144056	-3.27281	0.00106485	0.00878959
1476	ENSRNOG00000019949	Mrps12	ENSRNOG00000019949	protein_coding	726.038	-0.610898	0.186659	-3.2728	0.00106488	0.00878959
1477	ENSRNOG00000019971	Kxd1	ENSRNOG00000019971	protein_coding	18595.8	-0.594336	0.181624	-3.27235	0.00106657	0.00879756
1478	ENSRNOG00000048891	Prr14l	ENSRNOG00000048891	protein_coding	1350.77	0.617414	0.188747	3.27112	0.00107122	0.00882995
1479	ENSRNOG00000049232	Tcf7l2	ENSRNOG00000049232	protein_coding	4303.66	0.530254	0.162258	3.26797	0.0010832	0.00892271
1480	ENSRNOG00000049768	Adcy9	ENSRNOG00000049768	protein_coding	566.752	0.591082	0.180905	3.26736	0.00108554	0.00893588
1481	ENSRNOG00000005388	Rassf3	ENSRNOG00000005388	protein_coding	520.024	-0.704527	0.215656	-3.2669	0.0010873	0.00894437
1482	ENSRNOG00000019106	Rps17	ENSRNOG00000019106	protein_coding	16000.6	-0.788043	0.241275	-3.26616	0.00109016	0.00896186
1483	ENSRNOG00000054391	Snrpn	ENSRNOG00000054391	protein_coding	3193.2	-0.554475	0.169782	-3.2658	0.00109154	0.00896715
1484	ENSRNOG00000005535	Ikzf4	ENSRNOG00000005535	protein_coding	6901.49	-0.593551	0.181779	-3.26523	0.00109376	0.00897932
1485	ENSRNOG00000022153	Tmem134	ENSRNOG00000022153	protein_coding	1947.57	-0.53681	0.164429	-3.26469	0.00109583	0.00899024
1486	ENSRNOG00000011739	Dennd4a	ENSRNOG00000011739	protein_coding	1351.4	0.648191	0.198637	3.26319	0.00110165	0.0090294
1487	ENSRNOG00000014352	Smim12	ENSRNOG00000014352	protein_coding	1313.88	-0.664793	0.203732	-3.26308	0.00110209	0.0090294
1488	ENSRNOG00000007089	Lgmn	ENSRNOG00000007089	protein_coding	4847.84	0.618915	0.189688	3.26279	0.00110319	0.00903113
1489	ENSRNOG00000016391	Arid4b	ENSRNOG00000016391	protein_coding	2068.71	0.818559	0.250888	3.26264	0.00110378	0.00903113
1490	ENSRNOG00000031739	Fam71e1	ENSRNOG00000031739	protein_coding	88.0326	-1.01651	0.311613	-3.2621	0.00110588	0.00904227
1491	ENSRNOG00000009994	Dlat	ENSRNOG00000009994	protein_coding	498.434	0.56026	0.171773	3.26163	0.00110773	0.0090513
1492	ENSRNOG00000049511	Safb2	ENSRNOG00000049511	protein_coding	2280.56	0.58265	0.178664	3.26114	0.00110965	0.00906087
1493	ENSRNOG00000011849	Ndufs1	ENSRNOG00000011849	protein_coding	583.785	0.773007	0.237067	3.26071	0.00111132	0.0090685
1494	ENSRNOG00000015335	Rpl13	ENSRNOG00000015335	protein_coding	15215.7	-0.63112	0.19358	-3.26026	0.00111311	0.00907698
1495	ENSRNOG00000045892	Cfl2	ENSRNOG00000045892	protein_coding	3200.08	-0.470861	0.144435	-3.26001	0.00111407	0.00907874
1496	ENSRNOG00000009139	Fubp3	ENSRNOG00000009139	protein_coding	1518.49	0.573398	0.175944	3.25899	0.00111811	0.00908442
1497	ENSRNOG00000014461	Galns	ENSRNOG00000014461	protein_coding	475.327	0.587135	0.180125	3.2596	0.00111571	0.00908442
1498	ENSRNOG00000018343	Isca1	ENSRNOG00000018343	protein_coding	4432.39	-0.535497	0.164333	-3.2586	0.00111962	0.00908442
1499	ENSRNOG00000029572	Apeh	ENSRNOG00000029572	protein_coding	511.399	0.703218	0.215756	3.25933	0.00111678	0.00908442
1500	ENSRNOG00000052573	Snord17	ENSRNOG00000052573	snoRNA	221.58	-0.888513	0.272675	-3.25851	0.00111999	0.00908442
1501	ENSRNOG00000054294	Rprd2	ENSRNOG00000054294	protein_coding	614.581	0.62242	0.191004	3.25867	0.00111934	0.00908442
1502	ENSRNOG00000067943	Ncbp2as2	ENSRNOG00000067943	protein_coding	399.934	-0.712639	0.218671	-3.25896	0.00111822	0.00908442
1503	ENSRNOG00000025604	Atad2	ENSRNOG00000025604	protein_coding	263.387	0.867924	0.266488	3.2569	0.00112636	0.00913005
1504	ENSRNOG00000047427	Cdan1	ENSRNOG00000047427	protein_coding	412.761	0.629838	0.193437	3.25604	0.00112978	0.0091517
1505	ENSRNOG00000030862	Atp6v1h	ENSRNOG00000030862	protein_coding	642.87	0.728041	0.223632	3.25553	0.00113183	0.00916214
1506	ENSRNOG00000016346	Prkcd	ENSRNOG00000016346	protein_coding	177.814	0.806209	0.247695	3.25485	0.00113452	0.00917784
1507	ENSRNOG00000016150	Ifrd2	ENSRNOG00000016150	protein_coding	554.236	-0.617095	0.189655	-3.25377	0.00113883	0.00920658
1508	ENSRNOG00000042903	Cox7a2l2	ENSRNOG00000042903	protein_coding	1317.48	-0.632974	0.194564	-3.2533	0.00114072	0.00921578
1509	ENSRNOG00000010940	Acad11	ENSRNOG00000010940	protein_coding	118.809	0.916879	0.281976	3.25162	0.00114749	0.00926433
1510	ENSRNOG00000016532	Ino80c	ENSRNOG00000016532	protein_coding	597.839	-0.61106	0.187994	-3.25042	0.00115235	0.00929354
1511	ENSRNOG00000019970	mrpl11	ENSRNOG00000019970	protein_coding	393.934	-0.64557	0.198617	-3.25033	0.00115272	0.00929354
1512	ENSRNOG00000037658	Gprasp2	ENSRNOG00000037658	protein_coding	135.132	0.979723	0.301438	3.25016	0.0011534	0.00929354
1513	ENSRNOG00000008987	Rnf139	ENSRNOG00000008987	protein_coding	7078.72	-0.606609	0.186655	-3.24989	0.0011545	0.00929631
1514	ENSRNOG00000062231	FAM120C	ENSRNOG00000062231	protein_coding	783.452	0.708011	0.21787	3.24969	0.0011553	0.0092966
1515	ENSRNOG00000020812	Gys1	ENSRNOG00000020812	protein_coding	295.222	0.702396	0.216179	3.24915	0.00115751	0.00930211
1516	ENSRNOG00000032437	Pard3	ENSRNOG00000032437	protein_coding	1021.63	0.561787	0.172893	3.24933	0.00115676	0.00930211
1517	ENSRNOG00000000799	Abcf1	ENSRNOG00000000799	protein_coding	2993.6	0.609899	0.187763	3.24824	0.00116122	0.00932577
1518	ENSRNOG00000016064	Tkt	ENSRNOG00000016064	protein_coding	6121.77	0.672063	0.206935	3.24771	0.00116339	0.00933084
1519	ENSRNOG00000028207	Colgalt2	ENSRNOG00000028207	protein_coding	477.605	0.632571	0.194773	3.24773	0.00116328	0.00933084
1520	ENSRNOG00000016538	Itga8	ENSRNOG00000016538	protein_coding	186.779	0.865576	0.266599	3.24673	0.00116737	0.0093504
1521	ENSRNOG00000025832	Zer1	ENSRNOG00000025832	protein_coding	1840	0.555936	0.171225	3.24682	0.00116701	0.0093504
1522	ENSRNOG00000054204	Gria2	ENSRNOG00000054204	protein_coding	1199.06	0.718805	0.221406	3.24655	0.00116813	0.0093504
1523	ENSRNOG00000000481	Cuta	ENSRNOG00000000481	protein_coding	1661.32	-0.539253	0.166123	-3.2461	0.00116998	0.0093591
1524	ENSRNOG00000006995	Ano6	ENSRNOG00000006995	protein_coding	2168.25	0.496734	0.153059	3.24537	0.001173	0.00937707
1525	ENSRNOG00000001091	Hip1r	ENSRNOG00000001091	protein_coding	4147.56	0.517941	0.159608	3.24508	0.0011742	0.00938048
1526	ENSRNOG00000057147	Praf2	ENSRNOG00000057147	protein_coding	1193.55	-0.547848	0.168852	-3.24456	0.00117634	0.00939147
1527	ENSRNOG00000071170	Pigg	ENSRNOG00000071170	protein_coding	189.452	0.885888	0.273059	3.24431	0.00117736	0.00939344
1528	ENSRNOG00000065416	ENSRNOG00000065416	ENSRNOG00000065416	lncRNA	94.9387	-1.20559	0.371673	-3.24369	0.00117992	0.00940774
1529	ENSRNOG00000003975	Pfn1	ENSRNOG00000003975	protein_coding	9896.03	-0.514351	0.158611	-3.24285	0.00118342	0.00942942
1530	ENSRNOG00000064656	Sumo3	ENSRNOG00000064656	lncRNA	2994.3	-0.575066	0.177359	-3.24239	0.00118534	0.00943854
1531	ENSRNOG00000068364	Smim10l1	ENSRNOG00000068364	protein_coding	5417.25	-0.485844	0.149891	-3.24132	0.00118978	0.00946771
1532	ENSRNOG00000066798	Peg10	ENSRNOG00000066798	protein_coding	803.024	0.668997	0.206421	3.24094	0.00119136	0.00947415
1533	ENSRNOG00000018849	Tcerg1	ENSRNOG00000018849	protein_coding	1531.63	0.583842	0.180174	3.24044	0.00119347	0.00948472
1534	ENSRNOG00000063284	ENSRNOG00000063284	ENSRNOG00000063284	protein_coding	208.855	-0.795548	0.245532	-3.2401	0.00119486	0.00948958
1535	ENSRNOG00000013356	Snapin	ENSRNOG00000013356	protein_coding	2836.98	-0.543873	0.167869	-3.23987	0.00119586	0.00949129
1536	ENSRNOG00000036816	Wls	ENSRNOG00000036816	protein_coding	1089.59	0.625091	0.192962	3.23946	0.00119757	0.00949872
1537	ENSRNOG00000001833	Mcm4	ENSRNOG00000001833	protein_coding	384.124	0.826988	0.255346	3.2387	0.00120078	0.00951793
1538	ENSRNOG00000017817	Cox4i1	ENSRNOG00000017817	protein_coding	9458.31	-0.611184	0.188727	-3.23845	0.00120179	0.0095198
1539	ENSRNOG00000030237	Cox7c	ENSRNOG00000030237	protein_coding	2741.5	-0.534713	0.165137	-3.23799	0.00120374	0.00952905
1540	ENSRNOG00000024879	Polrmt	ENSRNOG00000024879	protein_coding	297.265	0.680822	0.210281	3.23768	0.00120506	0.00953327
1541	ENSRNOG00000000490	Rps10	ENSRNOG00000000490	protein_coding	2267.45	-0.562757	0.173834	-3.23733	0.00120654	0.00953876
1542	ENSRNOG00000009437	Ewsr1	ENSRNOG00000009437	protein_coding	5055.67	0.604748	0.186896	3.23575	0.00121322	0.00958274
1543	ENSRNOG00000058866	Myo5a	ENSRNOG00000058866	protein_coding	3039.12	0.63978	0.197729	3.23565	0.00121367	0.00958274
1544	ENSRNOG00000010326	Col20a1	ENSRNOG00000010326	protein_coding	155.398	0.842783	0.260582	3.23424	0.00121968	0.00961772
1545	ENSRNOG00000028156	Pld1	ENSRNOG00000028156	protein_coding	1276.85	0.526517	0.162789	3.23435	0.00121918	0.00961772
1546	ENSRNOG00000007784	Bloc1s1	ENSRNOG00000007784	protein_coding	2137.46	-0.687492	0.212628	-3.23331	0.00122363	0.00963938
1547	ENSRNOG00000024066	Fundc2	ENSRNOG00000024066	protein_coding	1594	-0.575624	0.178044	-3.23304	0.0012248	0.00963938
1548	ENSRNOG00000032929	Incenp	ENSRNOG00000032929	protein_coding	991.734	0.717869	0.222033	3.23317	0.00122425	0.00963938
1549	ENSRNOG00000048025	Cstf2	ENSRNOG00000048025	protein_coding	501.483	0.655519	0.202785	3.23259	0.00122675	0.0096485
1550	ENSRNOG00000003762	Smarca1	ENSRNOG00000003762	protein_coding	49.5919	1.49365	0.462103	3.23228	0.00122806	0.00965258
1551	ENSRNOG00000002693	Nme1	ENSRNOG00000002693	protein_coding	1809.92	-0.519	0.160588	-3.23187	0.00122982	0.00966012
1552	ENSRNOG00000022229	Sdad1	ENSRNOG00000022229	protein_coding	521.215	0.675754	0.209145	3.23104	0.00123341	0.00967973
1553	ENSRNOG00000029614	Robo1	ENSRNOG00000029614	protein_coding	289.986	0.680397	0.210589	3.23093	0.0012339	0.00967973
1554	ENSRNOG00000045621	Gatc	ENSRNOG00000045621	protein_coding	1503.18	-0.533827	0.16527	-3.23003	0.00123779	0.00970397
1555	ENSRNOG00000050445	Gde1	ENSRNOG00000050445	protein_coding	11735.8	-0.501063	0.155137	-3.22982	0.00123867	0.00970468
1556	ENSRNOG00000008459	Anapc13	ENSRNOG00000008459	protein_coding	1220.9	-0.717464	0.222248	-3.22821	0.00124566	0.00974731
1557	ENSRNOG00000015018	Pdia3	ENSRNOG00000015018	protein_coding	3316.66	0.637666	0.197533	3.22815	0.00124595	0.00974731
1558	ENSRNOG00000027491	Vldlr	ENSRNOG00000027491	protein_coding	3233.91	0.533202	0.165179	3.22802	0.00124652	0.00974731
1559	ENSRNOG00000016660	Cox5b	ENSRNOG00000016660	protein_coding	6397.37	-0.539967	0.167293	-3.22768	0.001248	0.00975264
1560	ENSRNOG00000032160	AABR07014996,1	ENSRNOG00000032160	protein_coding	49.9882	-1.36506	0.423061	-3.22662	0.00125263	0.00978254
1561	ENSRNOG00000000505	Rpl10a	ENSRNOG00000000505	protein_coding	2492.39	-0.532943	0.165234	-3.22538	0.00125805	0.00981858
1562	ENSRNOG00000016930	Ube2s	ENSRNOG00000016930	protein_coding	6077.08	-0.487964	0.15133	-3.2245	0.00126195	0.00983011
1563	ENSRNOG00000021147	Bad	ENSRNOG00000021147	protein_coding	1425.31	-0.626281	0.194208	-3.22479	0.00126063	0.00983011
1564	ENSRNOG00000046889	Dbi	ENSRNOG00000046889	protein_coding	25280	-0.615097	0.19075	-3.22462	0.00126139	0.00983011
1565	ENSRNOG00000063966	ENSRNOG00000063966	ENSRNOG00000063966	protein_coding	558.973	-0.723906	0.224565	-3.22359	0.00126593	0.00985487
1566	ENSRNOG00000046271	Gspt1	ENSRNOG00000046271	protein_coding	1985.89	0.572495	0.177611	3.22331	0.0012672	0.0098584
1567	ENSRNOG00000006391	Smarcad1	ENSRNOG00000006391	protein_coding	697.339	0.682447	0.211741	3.22303	0.0012684	0.00986149
1568	ENSRNOG00000018977	Ap3d1	ENSRNOG00000018977	protein_coding	4544.02	0.542496	0.168376	3.22194	0.00127327	0.00989304
1569	ENSRNOG00000001253	Eif3b	ENSRNOG00000001253	protein_coding	3077.75	0.561369	0.174295	3.2208	0.00127832	0.00992593
1570	ENSRNOG00000067310	ENSRNOG00000067310	ENSRNOG00000067310	pseudogene	335.857	-0.744032	0.231089	-3.21968	0.00128333	0.0099585
1571	ENSRNOG00000010156	Snapc5	ENSRNOG00000010156	lncRNA	824.192	-0.552316	0.171561	-3.21936	0.00128478	0.00996341
1572	ENSRNOG00000030391	Ei24	ENSRNOG00000030391	protein_coding	5183.78	-0.525741	0.163318	-3.21912	0.00128586	0.00996541
1573	ENSRNOG00000009022	Rtkn	ENSRNOG00000009022	protein_coding	2839.39	0.576457	0.179116	3.21834	0.00128936	0.00998616
1574	ENSRNOG00000005814	NEWGENE_1582771	ENSRNOG00000005814	protein_coding	911.704	-0.605808	0.188266	-3.21784	0.00129162	0.00999733
1575	ENSRNOG00000003463	Srebf1	ENSRNOG00000003463	protein_coding	1338.05	0.551188	0.171315	3.2174	0.0012936	0.0100063
1576	ENSRNOG00000001120	Med13l	ENSRNOG00000001120	protein_coding	3018.49	0.501675	0.155978	3.21632	0.00129845	0.01002
1577	ENSRNOG00000009716	Casc3	ENSRNOG00000009716	protein_coding	1227.01	0.511068	0.1589	3.21629	0.0012986	0.01002
1578	ENSRNOG00000018529	Csnk1g2	ENSRNOG00000018529	protein_coding	5926.2	-0.512452	0.159316	-3.21657	0.00129731	0.01002
1579	ENSRNOG00000048226	Hmgn1	ENSRNOG00000048226	protein_coding	9772.21	-0.591698	0.18397	-3.21628	0.00129866	0.01002
1580	ENSRNOG00000051481	AABR07032532,1	ENSRNOG00000051481	scaRNA	157.698	-1.60595	0.499439	-3.2155	0.00130217	0.0100407
1581	ENSRNOG00000068715	ENSRNOG00000068715	ENSRNOG00000068715	protein_coding	785.726	-0.703584	0.218842	-3.21503	0.00130432	0.0100509
1582	ENSRNOG00000008316	Vps39	ENSRNOG00000008316	protein_coding	1072.24	0.5978	0.186014	3.21373	0.00131022	0.0100773
1583	ENSRNOG00000018686	Atxn2l	ENSRNOG00000018686	protein_coding	3368.13	0.503098	0.156541	3.21384	0.00130972	0.0100773
1584	ENSRNOG00000025155	Lmtk2	ENSRNOG00000025155	protein_coding	1292.98	0.494403	0.153835	3.21385	0.00130966	0.0100773
1585	ENSRNOG00000053881	Baz2a	ENSRNOG00000053881	protein_coding	3155.94	0.484958	0.150923	3.21328	0.0013123	0.0100869
1586	ENSRNOG00000005218	Sf3a1	ENSRNOG00000005218	protein_coding	2084.18	0.577242	0.17966	3.21297	0.00131369	0.0100912
1587	ENSRNOG00000018212	Abhd17a	ENSRNOG00000018212	protein_coding	4246.12	-0.578498	0.180065	-3.21272	0.00131484	0.0100937
1588	ENSRNOG00000050057	Abca3	ENSRNOG00000050057	protein_coding	2332.87	0.501275	0.156159	3.21003	0.00132722	0.0101759
1589	ENSRNOG00000052963	Brox	ENSRNOG00000052963	protein_coding	1177.04	0.555805	0.173143	3.21009	0.00132693	0.0101759
1590	ENSRNOG00000027049	Atp5mf	ENSRNOG00000027049	protein_coding	1562.29	-0.581257	0.181086	-3.20984	0.00132809	0.0101762
1591	ENSRNOG00000005614	Txn2	ENSRNOG00000005614	protein_coding	2669.64	-0.590414	0.183981	-3.2091	0.00133149	0.0101958
1592	ENSRNOG00000026293	Jun	ENSRNOG00000026293	protein_coding	5272.2	0.545493	0.170007	3.20865	0.0013336	0.0102056
1593	ENSRNOG00000050044	Ptp4a2	ENSRNOG00000050044	protein_coding	6815.93	-0.486872	0.151769	-3.20798	0.00133672	0.010223
1594	ENSRNOG00000013642	Lrrc41	ENSRNOG00000013642	protein_coding	767.083	0.589574	0.183833	3.20711	0.00134075	0.0102345
1595	ENSRNOG00000016687	Ssc5d	ENSRNOG00000016687	protein_coding	227.832	0.730617	0.227788	3.20744	0.00133922	0.0102345
1596	ENSRNOG00000042561	Cks1b	ENSRNOG00000042561	protein_coding	514.796	-0.629096	0.196147	-3.20727	0.00133999	0.0102345
1597	ENSRNOG00000015380	Jup	ENSRNOG00000015380	protein_coding	299.726	0.812902	0.253517	3.20649	0.00134363	0.0102501
1598	ENSRNOG00000068487	Mzt1	ENSRNOG00000068487	protein_coding	921.636	-0.570888	0.178054	-3.20626	0.00134472	0.0102521
1599	ENSRNOG00000001304	Bcr	ENSRNOG00000001304	protein_coding	1269.21	0.617996	0.192827	3.20493	0.00135097	0.0102846
1600	ENSRNOG00000020317	Rab5if	ENSRNOG00000020317	protein_coding	2890.57	-0.569617	0.177727	-3.20502	0.00135054	0.0102846
1601	ENSRNOG00000029194	Dhx30	ENSRNOG00000029194	protein_coding	1669.93	0.533502	0.166479	3.20463	0.00135237	0.0102846
1602	ENSRNOG00000054151	Pus10	ENSRNOG00000054151	protein_coding	513.653	0.60745	0.189545	3.20479	0.00135163	0.0102846
1603	ENSRNOG00000019442	Josd2	ENSRNOG00000019442	protein_coding	2818.71	-0.523965	0.163562	-3.20347	0.0013578	0.0103195
1604	ENSRNOG00000000532	Cmtr1	ENSRNOG00000000532	protein_coding	1307.28	0.548063	0.171107	3.20304	0.00135987	0.0103221
1605	ENSRNOG00000007845	Supt4h1	ENSRNOG00000007845	protein_coding	1140.2	-0.521726	0.162894	-3.20286	0.00136069	0.0103221
1606	ENSRNOG00000012622	Mmp15	ENSRNOG00000012622	protein_coding	1602.32	0.570079	0.177973	3.20318	0.00135918	0.0103221
1607	ENSRNOG00000016976	Clcn7	ENSRNOG00000016976	protein_coding	931.225	0.504008	0.157375	3.20259	0.00136198	0.0103255
1608	ENSRNOG00000002255	Fam162a	ENSRNOG00000002255	protein_coding	3538.83	-0.599884	0.187425	-3.20066	0.00137115	0.0103849
1609	ENSRNOG00000005905	Pde4b	ENSRNOG00000005905	protein_coding	1143.71	0.483367	0.151028	3.20052	0.00137182	0.0103849
1610	ENSRNOG00000020340	Brd8	ENSRNOG00000020340	protein_coding	1158.58	0.590025	0.18436	3.2004	0.00137238	0.0103849
1611	ENSRNOG00000019975	Cdc5l	ENSRNOG00000019975	protein_coding	1097.66	0.668083	0.208784	3.19988	0.00137485	0.0103951
1612	ENSRNOG00000064999	Ormdl1	ENSRNOG00000064999	protein_coding	392.426	0.613494	0.191731	3.19976	0.00137544	0.0103951
1613	ENSRNOG00000002943	Mrpl55	ENSRNOG00000002943	protein_coding	840.616	-0.534837	0.167195	-3.19889	0.00137959	0.01042
1614	ENSRNOG00000000576	Anapc16	ENSRNOG00000000576	protein_coding	1410.44	-0.521916	0.16317	-3.19861	0.00138092	0.0104236
1615	ENSRNOG00000014819	Hap1	ENSRNOG00000014819	protein_coding	792.415	0.576556	0.18028	3.19811	0.00138332	0.0104353
1616	ENSRNOG00000008720	Wbp1	ENSRNOG00000008720	protein_coding	2360.98	-0.594057	0.185828	-3.19682	0.00138951	0.0104755
1617	ENSRNOG00000005818	Elapor2	ENSRNOG00000005818	protein_coding	2356.25	0.532821	0.166717	3.19595	0.00139369	0.0105005
1618	ENSRNOG00000027773	Ppp4r3a	ENSRNOG00000027773	protein_coding	1182.96	0.604282	0.189163	3.19451	0.00140068	0.0105466
1619	ENSRNOG00000010155	Pcm1	ENSRNOG00000010155	protein_coding	2230.16	0.774652	0.242536	3.19397	0.00140332	0.01056
1620	ENSRNOG00000003385	Glrx2	ENSRNOG00000003385	protein_coding	1778.37	-0.517211	0.161971	-3.19322	0.00140694	0.0105807
1621	ENSRNOG00000008635	Mks1	ENSRNOG00000008635	protein_coding	81.3176	1.04458	0.327182	3.19265	0.00140973	0.0105952
1622	ENSRNOG00000004996	Zcrb1	ENSRNOG00000004996	protein_coding	5025.17	-0.519972	0.162894	-3.19208	0.0014125	0.010603
1623	ENSRNOG00000009345	Ugt8	ENSRNOG00000009345	protein_coding	5250.04	0.583016	0.182687	3.19134	0.00141616	0.010603
1624	ENSRNOG00000015508	Relch	ENSRNOG00000015508	protein_coding	643.228	0.647896	0.203026	3.1912	0.00141685	0.010603
1625	ENSRNOG00000019145	Kdm2a	ENSRNOG00000019145	protein_coding	1967.89	0.58351	0.18285	3.19119	0.00141687	0.010603
1626	ENSRNOG00000020016	Lamtor1	ENSRNOG00000020016	protein_coding	3704.52	-0.568169	0.178024	-3.19153	0.00141519	0.010603
1627	ENSRNOG00000021392	Noc2l	ENSRNOG00000021392	protein_coding	1009.86	0.580144	0.18179	3.19129	0.00141639	0.010603
1628	ENSRNOG00000048562	AC109542,1	ENSRNOG00000048562	protein_coding	1273.5	-0.598406	0.187487	-3.19173	0.00141424	0.010603
1629	ENSRNOG00000020289	Akt1s1	ENSRNOG00000020289	protein_coding	3584.91	-0.55702	0.174798	-3.18666	0.00143926	0.010764
1630	ENSRNOG00000007420	Hrh1	ENSRNOG00000007420	protein_coding	98.9424	1.04811	0.328945	3.18629	0.00144112	0.0107713
1631	ENSRNOG00000010934	Spa17	ENSRNOG00000010934	protein_coding	238.898	-0.726676	0.228098	-3.18581	0.00144351	0.0107759
1632	ENSRNOG00000039850	Pigp	ENSRNOG00000039850	protein_coding	350.174	-0.713141	0.22385	-3.18581	0.00144352	0.0107759
1633	ENSRNOG00000014963	Adgrg1	ENSRNOG00000014963	protein_coding	3226.53	0.537551	0.168764	3.18523	0.00144639	0.01079
1634	ENSRNOG00000019723	Cpne1	ENSRNOG00000019723	protein_coding	431.254	0.695831	0.218466	3.18507	0.00144717	0.01079
1635	ENSRNOG00000052305	Cnot10	ENSRNOG00000052305	protein_coding	577.32	0.685542	0.215256	3.18478	0.00144866	0.0107945
1636	ENSRNOG00000026239	Arid4a	ENSRNOG00000026239	protein_coding	551.181	0.826249	0.259529	3.18365	0.00145433	0.0108301
1637	ENSRNOG00000036701	Actg1	ENSRNOG00000036701	protein_coding	17019.4	0.494327	0.155314	3.18275	0.00145883	0.010857
1638	ENSRNOG00000003759	Galc	ENSRNOG00000003759	protein_coding	678.109	0.6123	0.192432	3.1819	0.00146311	0.0108822
1639	ENSRNOG00000000488	Hmga1	ENSRNOG00000000488	protein_coding	4903.78	-0.578573	0.181847	-3.18165	0.00146441	0.0108852
1640	ENSRNOG00000026252	E2f7	ENSRNOG00000026252	protein_coding	152.506	0.842843	0.264929	3.18139	0.00146572	0.0108883
1641	ENSRNOG00000059875	Zfyve26	ENSRNOG00000059875	protein_coding	1185.63	0.581203	0.182712	3.18098	0.0014678	0.0108971
1642	ENSRNOG00000043419	Hist3h2ba	ENSRNOG00000043419	protein_coding	637.365	-0.632999	0.19903	-3.18041	0.00147066	0.0109117
1643	ENSRNOG00000003147	Sqstm1	ENSRNOG00000003147	protein_coding	7390.71	0.467902	0.147134	3.1801	0.00147226	0.0109169
1644	ENSRNOG00000003809	Sat1	ENSRNOG00000003809	protein_coding	30163.6	-0.557664	0.175417	-3.17909	0.0014774	0.0109281
1645	ENSRNOG00000005149	Sacm1l	ENSRNOG00000005149	protein_coding	537.809	0.738913	0.232449	3.17882	0.00147878	0.0109281
1646	ENSRNOG00000011782	Got2	ENSRNOG00000011782	protein_coding	2026.42	0.588194	0.185028	3.17895	0.0014781	0.0109281
1647	ENSRNOG00000016214	Agl	ENSRNOG00000016214	protein_coding	434.11	0.679891	0.213887	3.17874	0.00147915	0.0109281
1648	ENSRNOG00000019570	Gng3	ENSRNOG00000019570	protein_coding	189.627	-0.814204	0.256114	-3.17907	0.00147747	0.0109281
1649	ENSRNOG00000045728	Crybg3	ENSRNOG00000045728	protein_coding	304.974	0.817816	0.257267	3.17886	0.00147858	0.0109281
1650	ENSRNOG00000022466	Chchd4	ENSRNOG00000022466	protein_coding	1340.35	-0.601847	0.189369	-3.17818	0.00148205	0.0109376
1651	ENSRNOG00000067892	ENSRNOG00000067892	ENSRNOG00000067892	lncRNA	243.495	-0.757604	0.23838	-3.17814	0.00148222	0.0109376
1652	ENSRNOG00000016225	Fgd3	ENSRNOG00000016225	protein_coding	737.599	0.557999	0.17565	3.17676	0.0014893	0.0109832
1653	ENSRNOG00000010729	Usp8	ENSRNOG00000010729	protein_coding	1379.68	0.555216	0.174791	3.17646	0.00149085	0.0109879
1654	ENSRNOG00000009723	Ptpmt1	ENSRNOG00000009723	protein_coding	1241.65	-0.533248	0.167889	-3.1762	0.0014922	0.0109912
1655	ENSRNOG00000013009	Ldha	ENSRNOG00000013009	protein_coding	5716.27	0.523128	0.16473	3.17567	0.00149491	0.0109979
1656	ENSRNOG00000013239	Tle4	ENSRNOG00000013239	protein_coding	841.979	0.519111	0.163461	3.17575	0.00149449	0.0109979
1657	ENSRNOG00000016133	Sumo1	ENSRNOG00000016133	protein_coding	5976.17	-0.461796	0.145448	-3.17498	0.00149845	0.0110173
1658	ENSRNOG00000028302	Smarcb1	ENSRNOG00000028302	protein_coding	1576.52	0.5401	0.170212	3.1731	0.0015082	0.0110823
1659	ENSRNOG00000029197	Diablo	ENSRNOG00000029197	protein_coding	1884.94	-0.57181	0.18022	-3.17284	0.00150954	0.0110854
1660	ENSRNOG00000012236	Hddc3	ENSRNOG00000012236	protein_coding	1107.81	-0.679227	0.214113	-3.17229	0.00151243	0.0110999
1661	ENSRNOG00000010882	Sptlc1	ENSRNOG00000010882	protein_coding	749.586	0.640705	0.202106	3.17014	0.00152368	0.0111758
1662	ENSRNOG00000000466	Hsd17b8	ENSRNOG00000000466	protein_coding	359.917	-0.622785	0.196487	-3.1696	0.00152647	0.0111895
1663	ENSRNOG00000014178	Acad9	ENSRNOG00000014178	protein_coding	333.922	0.761775	0.240386	3.16897	0.00152981	0.0112073
1664	ENSRNOG00000003357	Col3a1	ENSRNOG00000003357	protein_coding	210.093	0.791448	0.249796	3.16838	0.0015329	0.0112232
1665	ENSRNOG00000058094	AABR07028902,1	ENSRNOG00000058094	protein_coding	828.191	0.584252	0.184468	3.16723	0.00153901	0.0112611
1666	ENSRNOG00000057464	Fmr1	ENSRNOG00000057464	protein_coding	1136.11	0.682983	0.215655	3.16702	0.00154011	0.0112624
1667	ENSRNOG00000055391	Eif4ebp2	ENSRNOG00000055391	protein_coding	3125.91	-0.534655	0.16883	-3.16683	0.0015411	0.0112629
1668	ENSRNOG00000006231	Ptpro	ENSRNOG00000006231	protein_coding	1296.65	0.492015	0.155404	3.16604	0.00154529	0.0112867
1669	ENSRNOG00000004027	Aldh9a1	ENSRNOG00000004027	protein_coding	1117	0.615522	0.194437	3.16567	0.00154728	0.0112881
1670	ENSRNOG00000051204	Dop1b	ENSRNOG00000051204	protein_coding	298.733	0.801026	0.253036	3.16566	0.00154733	0.0112881
1671	ENSRNOG00000020474	Pin1	ENSRNOG00000020474	protein_coding	2565.71	-0.579552	0.183107	-3.16509	0.00155033	0.0113032
1672	ENSRNOG00000015105	Bspry	ENSRNOG00000015105	protein_coding	345.015	-0.687371	0.217235	-3.16418	0.00155519	0.0113251
1673	ENSRNOG00000020731	Ppfia3	ENSRNOG00000020731	protein_coding	577.79	0.553683	0.174977	3.16432	0.00155445	0.0113251
1674	ENSRNOG00000019077	Lipa	ENSRNOG00000019077	protein_coding	825.4	0.598102	0.189041	3.16388	0.00155681	0.0113256
1675	ENSRNOG00000023520	Cs	ENSRNOG00000023520	protein_coding	2446.08	0.528811	0.167143	3.16382	0.00155711	0.0113256
1676	ENSRNOG00000020204	Srp19	ENSRNOG00000020204	protein_coding	1853.87	-0.626582	0.19809	-3.16311	0.00156091	0.0113464
1677	ENSRNOG00000010452	Cycs	ENSRNOG00000010452	protein_coding	3648.91	-0.559984	0.177126	-3.16149	0.00156963	0.0113826
1678	ENSRNOG00000026958	Cyren	ENSRNOG00000026958	protein_coding	272.909	-0.687968	0.217578	-3.16193	0.00156726	0.0113826
1679	ENSRNOG00000030572	Smc5	ENSRNOG00000030572	protein_coding	796.415	0.731454	0.231359	3.16156	0.00156928	0.0113826
1680	ENSRNOG00000066630	Fam32a	ENSRNOG00000066630	protein_coding	6338.45	-0.545957	0.17268	-3.16167	0.00156869	0.0113826
1681	ENSRNOG00000003088	Arhgap31	ENSRNOG00000003088	protein_coding	2088.51	0.546084	0.172765	3.16085	0.00157307	0.0113969
1682	ENSRNOG00000066420	H2ac12	ENSRNOG00000066420	protein_coding	448.906	-0.638391	0.201973	-3.16078	0.00157348	0.0113969
1683	ENSRNOG00000010008	Polr3a	ENSRNOG00000010008	protein_coding	744.573	0.571645	0.180891	3.16016	0.00157683	0.0114144
1684	ENSRNOG00000015274	Ddx20	ENSRNOG00000015274	protein_coding	211.84	0.72974	0.231025	3.15871	0.00158468	0.0114645
1685	ENSRNOG00000007607	Nr4a1	ENSRNOG00000007607	protein_coding	321.694	0.607376	0.192354	3.15759	0.00159079	0.0115018
1686	ENSRNOG00000001845	Top3b	ENSRNOG00000001845	protein_coding	293.289	0.68055	0.215544	3.15737	0.001592	0.0115038
1687	ENSRNOG00000015844	Snrpd2	ENSRNOG00000015844	protein_coding	1859.31	-0.57807	0.183141	-3.15643	0.00159714	0.0115272
1688	ENSRNOG00000050052	Cox19	ENSRNOG00000050052	protein_coding	856.033	-0.563419	0.178496	-3.15649	0.00159681	0.0115272
1689	ENSRNOG00000001396	Mospd3	ENSRNOG00000001396	protein_coding	1132.13	-0.527526	0.167173	-3.15557	0.00160186	0.0115544
1690	ENSRNOG00000014272	Rpl35	ENSRNOG00000014272	protein_coding	15249.4	-0.672403	0.21314	-3.15474	0.00160641	0.0115804
1691	ENSRNOG00000000112	Champ1	ENSRNOG00000000112	protein_coding	1381.94	0.542748	0.172105	3.15358	0.0016128	0.011599
1692	ENSRNOG00000020235	Hnrnpl	ENSRNOG00000020235	protein_coding	2594.49	0.495134	0.157	3.15371	0.00161207	0.011599
1693	ENSRNOG00000051051	Pabir1	ENSRNOG00000051051	protein_coding	977.805	-0.544773	0.17272	-3.15408	0.00161007	0.011599
1694	ENSRNOG00000067844	ENSRNOG00000067844	ENSRNOG00000067844	protein_coding	61.8306	1.17818	0.373573	3.15382	0.0016115	0.011599
1695	ENSRNOG00000006789	Ddit3	ENSRNOG00000006789	protein_coding	1756.36	-0.576607	0.18289	-3.15276	0.00161736	0.011625
1696	ENSRNOG00000000480	Phf1	ENSRNOG00000000480	protein_coding	143.077	-0.900421	0.285615	-3.15256	0.00161845	0.0116259
1697	ENSRNOG00000011138	Rpl29	ENSRNOG00000011138	protein_coding	8428.03	-0.622653	0.197594	-3.15118	0.00162612	0.0116741
1698	ENSRNOG00000007512	Srp14	ENSRNOG00000007512	protein_coding	6885.86	-0.593204	0.188298	-3.15035	0.00163074	0.0117004
1699	ENSRNOG00000019895	Nedd8	ENSRNOG00000019895	protein_coding	5289.17	-0.636177	0.201959	-3.15003	0.00163252	0.0117063
1700	ENSRNOG00000018094	Sv2c	ENSRNOG00000018094	protein_coding	338.345	0.637497	0.202403	3.14965	0.00163467	0.0117148
1701	ENSRNOG00000011203	Farp1	ENSRNOG00000011203	protein_coding	1073.12	0.551212	0.17509	3.14817	0.00164299	0.0117675
1702	ENSRNOG00000014654	1810037I17Rik	ENSRNOG00000014654	protein_coding	3794.56	-0.543623	0.172698	-3.14782	0.00164495	0.0117729
1703	ENSRNOG00000017951	Ranbp9	ENSRNOG00000017951	protein_coding	824.054	0.529253	0.16814	3.14769	0.00164567	0.0117729
1704	ENSRNOG00000012952	Lrig1	ENSRNOG00000012952	protein_coding	368.484	0.655821	0.208389	3.1471	0.00164896	0.0117856
1705	ENSRNOG00000019798	Stub1	ENSRNOG00000019798	protein_coding	6321.34	-0.489346	0.155494	-3.14703	0.00164938	0.0117856
1706	ENSRNOG00000026243	Ap2a1	ENSRNOG00000026243	protein_coding	2589.06	0.603822	0.192003	3.14486	0.00166168	0.0118665
1707	ENSRNOG00000008859	Tank	ENSRNOG00000008859	protein_coding	933.83	-0.610704	0.194253	-3.14386	0.00166738	0.0119002
1708	ENSRNOG00000014268	Abca2	ENSRNOG00000014268	protein_coding	19236.6	0.511343	0.162747	3.14194	0.00167831	0.0119709
1709	ENSRNOG00000028640	Siva1	ENSRNOG00000028640	protein_coding	760.917	-0.598205	0.190403	-3.14178	0.00167925	0.0119709
1710	ENSRNOG00000021390	Meis3	ENSRNOG00000021390	protein_coding	846.054	-0.5934	0.18889	-3.14151	0.00168079	0.0119749
1711	ENSRNOG00000002855	Rfc1	ENSRNOG00000002855	protein_coding	649.232	0.729107	0.232188	3.14016	0.00168858	0.0120122
1712	ENSRNOG00000016587	Ninj1	ENSRNOG00000016587	protein_coding	4214	-0.602889	0.191989	-3.14023	0.00168813	0.0120122
1713	ENSRNOG00000032561	Slc52a2	ENSRNOG00000032561	protein_coding	156.428	0.742209	0.236366	3.14009	0.00168898	0.0120122
1714	ENSRNOG00000006557	Cyfip2	ENSRNOG00000006557	protein_coding	12432.3	0.486214	0.154875	3.13941	0.0016929	0.012033
1715	ENSRNOG00000010873	Pithd1	ENSRNOG00000010873	protein_coding	2987.84	-0.484656	0.154388	-3.13922	0.00169398	0.0120337
1716	ENSRNOG00000010915	Ermp1	ENSRNOG00000010915	protein_coding	2462.6	0.5251	0.167282	3.13901	0.00169519	0.0120353
1717	ENSRNOG00000018536	Pck2	ENSRNOG00000018536	protein_coding	78.3652	1.01568	0.323602	3.13866	0.00169723	0.0120427
1718	ENSRNOG00000010024	Cyb5r4	ENSRNOG00000010024	protein_coding	1711.88	-0.50647	0.161392	-3.13814	0.00170025	0.0120571
1719	ENSRNOG00000015869	Pccb	ENSRNOG00000015869	protein_coding	462.528	0.666591	0.212466	3.1374	0.00170454	0.0120735
1720	ENSRNOG00000025418	Armc9	ENSRNOG00000025418	protein_coding	377.399	0.649423	0.206991	3.13745	0.00170426	0.0120735
1721	ENSRNOG00000001730	Acap2	ENSRNOG00000001730	protein_coding	1926.22	0.581755	0.185478	3.13651	0.00170971	0.0121031
1722	ENSRNOG00000001276	Pcnt	ENSRNOG00000001276	protein_coding	842.097	0.723923	0.230906	3.13514	0.00171774	0.0121529
1723	ENSRNOG00000016163	Slc1a3	ENSRNOG00000016163	protein_coding	1445.08	0.581919	0.185625	3.13491	0.00171907	0.0121552
1724	ENSRNOG00000023085	Pmel	ENSRNOG00000023085	protein_coding	319.237	0.773464	0.246773	3.13431	0.00172257	0.0121729
1725	ENSRNOG00000010488	Zmiz1	ENSRNOG00000010488	protein_coding	10888.6	0.557169	0.177826	3.13322	0.00172897	0.0122111
1726	ENSRNOG00000023360	Fus	ENSRNOG00000023360	protein_coding	2111.79	0.604505	0.192956	3.13286	0.00173111	0.012212
1727	ENSRNOG00000024482	Tnrc18	ENSRNOG00000024482	protein_coding	4523.91	0.547786	0.174848	3.13292	0.00173075	0.012212
1728	ENSRNOG00000017915	Dvl2	ENSRNOG00000017915	protein_coding	418.473	0.591346	0.188776	3.13253	0.00173305	0.0122122
1729	ENSRNOG00000018676	ENSRNOG00000018676	ENSRNOG00000018676	lncRNA	2390.63	-0.550231	0.175652	-3.13252	0.00173315	0.0122122
1730	ENSRNOG00000001632	Brwd1	ENSRNOG00000001632	protein_coding	1846.15	0.589477	0.188276	3.13093	0.00174256	0.0122714
1731	ENSRNOG00000018186	Lamtor5	ENSRNOG00000018186	protein_coding	1098.41	-0.583308	0.186361	-3.12999	0.0017481	0.0123033
1732	ENSRNOG00000030715	Cfh	ENSRNOG00000030715	protein_coding	117.768	1.03017	0.329223	3.12909	0.00175347	0.012334
1733	ENSRNOG00000013300	Atp5if1	ENSRNOG00000013300	protein_coding	8690.52	-0.531473	0.169909	-3.12799	0.00176009	0.0123734
1734	ENSRNOG00000007753	Plaa	ENSRNOG00000007753	protein_coding	1572.39	0.670266	0.21431	3.12755	0.00176267	0.0123773
1735	ENSRNOG00000063187	Micos10	ENSRNOG00000063187	lncRNA	2482.58	-0.609643	0.194922	-3.12763	0.00176222	0.0123773
1736	ENSRNOG00000019311	Nfkb2	ENSRNOG00000019311	protein_coding	254.548	0.702312	0.224648	3.12628	0.00177036	0.0124241
1737	ENSRNOG00000007587	Tcp11l2	ENSRNOG00000007587	protein_coding	317.749	0.723471	0.231499	3.12516	0.00177707	0.0124641
1738	ENSRNOG00000067661	Camk2n1	ENSRNOG00000067661	protein_coding	17370.7	-0.492411	0.157644	-3.12356	0.00178679	0.012525
1739	ENSRNOG00000029071	Unc5c	ENSRNOG00000029071	protein_coding	1470.91	0.590115	0.188953	3.12308	0.0017897	0.0125382
1740	ENSRNOG00000069907	ENSRNOG00000069907	ENSRNOG00000069907	protein_coding	64.2815	-1.25779	0.402764	-3.12289	0.00179084	0.012539
1741	ENSRNOG00000002091	Gtf3c3	ENSRNOG00000002091	protein_coding	305.344	0.738452	0.236517	3.12219	0.00179511	0.0125616
1742	ENSRNOG00000016519	Kdm1b	ENSRNOG00000016519	protein_coding	320.392	0.631004	0.202148	3.12149	0.00179936	0.0125769
1743	ENSRNOG00000067530	ENSRNOG00000067530	ENSRNOG00000067530	lncRNA	9937.39	-0.49025	0.157054	-3.12154	0.00179909	0.0125769
1744	ENSRNOG00000009282	Nub1	ENSRNOG00000009282	protein_coding	756.976	0.596002	0.190999	3.12045	0.00180575	0.0125931
1745	ENSRNOG00000011276	Tmem254	ENSRNOG00000011276	protein_coding	749.578	-0.62706	0.200944	-3.12056	0.00180505	0.0125931
1746	ENSRNOG00000014013	Map4k4	ENSRNOG00000014013	protein_coding	31302.8	0.483308	0.154861	3.12092	0.00180289	0.0125931
1747	ENSRNOG00000050828	Vkorc1	ENSRNOG00000050828	protein_coding	465.816	-0.56977	0.182593	-3.12044	0.00180581	0.0125931
1748	ENSRNOG00000006137	Arid1a	ENSRNOG00000006137	protein_coding	12271.9	0.532852	0.170778	3.12014	0.00180766	0.0125988
1749	ENSRNOG00000019922	Ntpcr	ENSRNOG00000019922	protein_coding	465.712	-0.658321	0.211125	-3.11816	0.00181981	0.0126763
1750	ENSRNOG00000019934	ENSRNOG00000019934	ENSRNOG00000019934	protein_coding	2771.28	-0.485099	0.155598	-3.11763	0.0018231	0.0126919
1751	ENSRNOG00000004208	Crim1	ENSRNOG00000004208	protein_coding	328.634	0.661834	0.212308	3.11733	0.00182499	0.0126967
1752	ENSRNOG00000050655	P4ha1	ENSRNOG00000050655	protein_coding	751.703	0.730114	0.234222	3.11718	0.00182587	0.0126967
1753	ENSRNOG00000005616	Ncoa3	ENSRNOG00000005616	protein_coding	1014.41	0.546305	0.175271	3.11691	0.00182757	0.0127012
1754	ENSRNOG00000004089	Enpp2	ENSRNOG00000004089	protein_coding	1218.73	0.705917	0.226526	3.11627	0.00183153	0.0127147
1755	ENSRNOG00000019090	Cct3	ENSRNOG00000019090	protein_coding	2279.21	0.628943	0.201832	3.11618	0.00183211	0.0127147
1756	ENSRNOG00000064933	Kcnj2	ENSRNOG00000064933	protein_coding	244.824	0.85475	0.274302	3.1161	0.00183263	0.0127147
1757	ENSRNOG00000014525	Hspd1	ENSRNOG00000014525	protein_coding	3345.4	0.682398	0.219094	3.11463	0.00184174	0.0127706
1758	ENSRNOG00000001135	Wsb2	ENSRNOG00000001135	protein_coding	11076.3	-0.525828	0.168851	-3.11416	0.00184472	0.012784
1759	ENSRNOG00000023411	Vsig10l	ENSRNOG00000023411	protein_coding	85.6686	-1.04193	0.334725	-3.1128	0.00185322	0.0128356
1760	ENSRNOG00000046021	Pcsk1n	ENSRNOG00000046021	protein_coding	5877.02	-0.468273	0.150477	-3.11193	0.00185869	0.0128589
1761	ENSRNOG00000048288	Taf12	ENSRNOG00000048288	protein_coding	1148.97	-0.523435	0.168195	-3.11207	0.00185783	0.0128589
1762	ENSRNOG00000064119	Timm8a1	ENSRNOG00000064119	protein_coding	8344.95	-0.613519	0.197178	-3.1115	0.00186137	0.0128701
1763	ENSRNOG00000018932	Ccdc124	ENSRNOG00000018932	protein_coding	3978.55	-0.607492	0.195261	-3.11118	0.00186344	0.0128771
1764	ENSRNOG00000013514	Maf1	ENSRNOG00000013514	protein_coding	2187.84	-0.526412	0.169228	-3.11067	0.00186663	0.0128805
1765	ENSRNOG00000016544	Arhgef28	ENSRNOG00000016544	protein_coding	2086.83	0.47358	0.152247	3.1106	0.0018671	0.0128805
1766	ENSRNOG00000018906	Ghdc	ENSRNOG00000018906	protein_coding	233.59	0.728545	0.23419	3.11091	0.00186511	0.0128805
1767	ENSRNOG00000020531	Fen1	ENSRNOG00000020531	protein_coding	721.368	0.538207	0.173046	3.1102	0.0018696	0.0128904
1768	ENSRNOG00000008812	Tmem214	ENSRNOG00000008812	protein_coding	655.768	0.576808	0.185522	3.10911	0.00187655	0.012931
1769	ENSRNOG00000028335	Fat4	ENSRNOG00000028335	protein_coding	126.867	0.881869	0.283662	3.10887	0.00187805	0.012934
1770	ENSRNOG00000028956	Mbd3	ENSRNOG00000028956	protein_coding	17347.5	-0.560355	0.180311	-3.10771	0.00188544	0.0129776
1771	ENSRNOG00000000312	Fig4	ENSRNOG00000000312	protein_coding	803.629	0.573043	0.184573	3.1047	0.00190472	0.0131022
1772	ENSRNOG00000010184	Brk1	ENSRNOG00000010184	protein_coding	2171.39	-0.652628	0.210226	-3.10441	0.00190659	0.0131022
1773	ENSRNOG00000013360	Prkcsh	ENSRNOG00000013360	protein_coding	3759.73	0.546373	0.176011	3.1042	0.00190794	0.0131022
1774	ENSRNOG00000036696	Hgs	ENSRNOG00000036696	protein_coding	3478.97	0.552569	0.178021	3.10395	0.00190958	0.0131022
1775	ENSRNOG00000045568	Rbm14	ENSRNOG00000045568	protein_coding	899.062	0.540016	0.173979	3.10391	0.00190983	0.0131022
1776	ENSRNOG00000066939	ENSRNOG00000066939	ENSRNOG00000066939	lncRNA	99.9168	-1.05781	0.340803	-3.10388	0.00191	0.0131022
1777	ENSRNOG00000017758	ENSRNOG00000017758	ENSRNOG00000017758	protein_coding	1969.32	-0.485124	0.15642	-3.10143	0.00192589	0.0132024
1778	ENSRNOG00000018322	Picalm	ENSRNOG00000018322	protein_coding	3697.75	0.480039	0.154787	3.10129	0.00192677	0.0132024
1779	ENSRNOG00000001345	Mapkapk5	ENSRNOG00000001345	protein_coding	3455.68	-0.529475	0.170856	-3.09895	0.00194207	0.0132997
1780	ENSRNOG00000052945	AABR07002969,1	ENSRNOG00000052945	protein_coding	551.531	0.597642	0.192886	3.09842	0.00194559	0.0133163
1781	ENSRNOG00000051699	Zdhhc4	ENSRNOG00000051699	protein_coding	889.117	-0.563766	0.181984	-3.09789	0.00194906	0.0133326
1782	ENSRNOG00000013383	Tmub1	ENSRNOG00000013383	protein_coding	463.986	-0.596545	0.192595	-3.0974	0.00195228	0.0133471
1783	ENSRNOG00000008124	Ints8	ENSRNOG00000008124	protein_coding	639.48	0.588915	0.190234	3.09574	0.00196322	0.0134144
1784	ENSRNOG00000019407	Dmap1	ENSRNOG00000019407	protein_coding	376.705	0.574332	0.185584	3.09472	0.00196998	0.0134205
1785	ENSRNOG00000019587	Ptprn	ENSRNOG00000019587	protein_coding	3231.58	0.513912	0.166078	3.0944	0.00197209	0.0134205
1786	ENSRNOG00000019688	Diaph1	ENSRNOG00000019688	protein_coding	426.287	0.598427	0.193383	3.09452	0.00197134	0.0134205
1787	ENSRNOG00000021611	Clip2	ENSRNOG00000021611	protein_coding	3082.49	0.520034	0.168053	3.09447	0.00197167	0.0134205
1788	ENSRNOG00000037815	Acad10	ENSRNOG00000037815	protein_coding	718.83	0.664126	0.214583	3.09496	0.00196839	0.0134205
1789	ENSRNOG00000038881	Hcls1	ENSRNOG00000038881	protein_coding	419.277	0.632611	0.204407	3.09485	0.0019691	0.0134205
1790	ENSRNOG00000056768	AABR07035428,2	ENSRNOG00000056768	protein_coding	606.439	0.574861	0.185751	3.09479	0.0019695	0.0134205
1791	ENSRNOG00000060825	Ccm2	ENSRNOG00000060825	protein_coding	1549.88	-0.538959	0.174179	-3.09428	0.00197293	0.0134205
1792	ENSRNOG00000008222	Timm9	ENSRNOG00000008222	protein_coding	369.43	-0.58376	0.188712	-3.0934	0.00197877	0.0134453
1793	ENSRNOG00000018373	Tln2	ENSRNOG00000018373	protein_coding	832.988	0.676644	0.218736	3.09342	0.00197862	0.0134453
1794	ENSRNOG00000012067	Fam111a	ENSRNOG00000012067	protein_coding	78.9208	1.16471	0.37655	3.0931	0.00198077	0.0134514
1795	ENSRNOG00000064716	ENSRNOG00000064716	ENSRNOG00000064716	lncRNA	379.045	-0.687567	0.22243	-3.09116	0.00199377	0.0135321
1796	ENSRNOG00000011771	Ptp4a1	ENSRNOG00000011771	protein_coding	3030.36	-0.477332	0.154427	-3.09099	0.00199491	0.0135323
1797	ENSRNOG00000069661	Ubl5	ENSRNOG00000069661	protein_coding	1160.42	-0.561864	0.181799	-3.09058	0.00199769	0.0135436
1798	ENSRNOG00000001878	Klhl22	ENSRNOG00000001878	protein_coding	537.888	0.544327	0.176146	3.09021	0.00200015	0.0135527
1799	ENSRNOG00000030055	Vamp3	ENSRNOG00000030055	protein_coding	3600.27	-0.508293	0.164501	-3.0899	0.00200225	0.0135594
1800	ENSRNOG00000014501	Zfp638	ENSRNOG00000014501	protein_coding	1931.37	0.591451	0.19146	3.08916	0.00200724	0.0135857
1801	ENSRNOG00000018816	Cox5a	ENSRNOG00000018816	protein_coding	1349.63	-0.463336	0.150019	-3.08852	0.00201155	0.0136073
1802	ENSRNOG00000020946	Ccdc12	ENSRNOG00000020946	protein_coding	2789.72	-0.503577	0.163068	-3.08814	0.00201413	0.0136172
1803	ENSRNOG00000046644	Prelid3b	ENSRNOG00000046644	protein_coding	1906.36	-0.543893	0.176134	-3.08794	0.00201548	0.0136188
1804	ENSRNOG00000007334	Ly6h	ENSRNOG00000007334	protein_coding	146.94	-0.904164	0.2929	-3.08693	0.00202234	0.0136575
1805	ENSRNOG00000020487	Coa3	ENSRNOG00000020487	protein_coding	856.901	-0.590206	0.191255	-3.08597	0.0020289	0.0136942
1806	ENSRNOG00000018000	Ranbp10	ENSRNOG00000018000	protein_coding	879.048	0.499405	0.161853	3.08555	0.00203175	0.0137059
1807	ENSRNOG00000000321	Cd24	ENSRNOG00000000321	protein_coding	1024.7	-0.585738	0.189881	-3.08476	0.00203716	0.0137206
1808	ENSRNOG00000026775	Pmpca	ENSRNOG00000026775	protein_coding	1076.57	0.484615	0.157087	3.08502	0.00203538	0.0137206
1809	ENSRNOG00000063070	Pcdhga7	ENSRNOG00000063070	protein_coding	9896.28	0.48902	0.158529	3.08474	0.00203732	0.0137206
1810	ENSRNOG00000005061	Dlst	ENSRNOG00000005061	protein_coding	2079.4	0.471919	0.153011	3.08422	0.00204088	0.0137219
1811	ENSRNOG00000046172	Sf3b6	ENSRNOG00000046172	protein_coding	1634.35	-0.550821	0.178589	-3.08429	0.00204036	0.0137219
1812	ENSRNOG00000058645	Tnc	ENSRNOG00000058645	protein_coding	759.188	0.579541	0.187895	3.08438	0.00203974	0.0137219
1813	ENSRNOG00000002585	Cul4b	ENSRNOG00000002585	protein_coding	375.214	0.714738	0.23177	3.08382	0.0020436	0.0137326
1814	ENSRNOG00000000855	Lst1	ENSRNOG00000000855	protein_coding	115.325	-0.875488	0.284123	-3.08137	0.0020605	0.0138385
1815	ENSRNOG00000012237	Rdx	ENSRNOG00000012237	protein_coding	3924.24	0.598293	0.194256	3.07992	0.00207055	0.0138919
1816	ENSRNOG00000021015	Sbsn	ENSRNOG00000021015	protein_coding	55.5648	-1.22273	0.397005	-3.0799	0.00207073	0.0138919
1817	ENSRNOG00000018524	Ezr	ENSRNOG00000018524	protein_coding	791.107	0.635684	0.206413	3.07968	0.00207226	0.0138946
1818	ENSRNOG00000003170	Nlrp3	ENSRNOG00000003170	protein_coding	144.711	0.854384	0.277453	3.07939	0.00207428	0.0139004
1819	ENSRNOG00000030654	Man2c1	ENSRNOG00000030654	protein_coding	361.026	0.695715	0.22596	3.07892	0.00207751	0.0139144
1820	ENSRNOG00000019973	Arl3	ENSRNOG00000019973	protein_coding	1668.73	-0.68859	0.223725	-3.07783	0.0020851	0.0139576
1821	ENSRNOG00000007763	Plod1	ENSRNOG00000007763	protein_coding	358.289	0.708891	0.23034	3.07759	0.00208683	0.0139615
1822	ENSRNOG00000014556	Cdh20	ENSRNOG00000014556	protein_coding	1303.59	0.510688	0.165952	3.07733	0.00208866	0.0139661
1823	ENSRNOG00000064258	ENSRNOG00000064258	ENSRNOG00000064258	protein_coding	74.86	-1.21036	0.393392	-3.07673	0.00209287	0.0139865
1824	ENSRNOG00000006527	Slc6a1	ENSRNOG00000006527	protein_coding	569.585	0.672339	0.218552	3.07633	0.00209564	0.0139973
1825	ENSRNOG00000004560	Cacna1b	ENSRNOG00000004560	protein_coding	226.047	0.749985	0.243821	3.07597	0.00209821	0.0140069
1826	ENSRNOG00000049378	Dennd5b	ENSRNOG00000049378	protein_coding	763.42	0.629862	0.204818	3.07523	0.0021034	0.0140338
1827	ENSRNOG00000003661	Jpt1	ENSRNOG00000003661	protein_coding	7538.72	-0.452597	0.147208	-3.07454	0.00210827	0.0140432
1828	ENSRNOG00000013836	Arhgap17	ENSRNOG00000013836	protein_coding	407.977	0.591415	0.192356	3.07459	0.00210796	0.0140432
1829	ENSRNOG00000068480	ENSRNOG00000068480	ENSRNOG00000068480	lncRNA	2154.04	-0.57685	0.187605	-3.07481	0.00210634	0.0140432
1830	ENSRNOG00000006541	Nup107	ENSRNOG00000006541	protein_coding	325.619	0.835423	0.271795	3.07372	0.00211407	0.0140685
1831	ENSRNOG00000033658	Kntc1	ENSRNOG00000033658	protein_coding	126.304	0.850164	0.276595	3.07368	0.00211438	0.0140685
1832	ENSRNOG00000061499	Kmt2d	ENSRNOG00000061499	protein_coding	6800.91	0.582171	0.189486	3.07238	0.00212362	0.0141223
1833	ENSRNOG00000012748	Vamp8	ENSRNOG00000012748	protein_coding	432.108	-0.660492	0.214995	-3.07213	0.00212538	0.0141263
1834	ENSRNOG00000002657	Pla2g4a	ENSRNOG00000002657	protein_coding	64.1101	1.17939	0.383924	3.07193	0.00212677	0.0141268
1835	ENSRNOG00000017956	Golga7	ENSRNOG00000017956	protein_coding	4765.5	-0.571599	0.18608	-3.07179	0.00212778	0.0141268
1836	ENSRNOG00000001241	Iqce	ENSRNOG00000001241	protein_coding	385.51	0.6279	0.204432	3.07144	0.00213029	0.0141317
1837	ENSRNOG00000016416	Rnh1	ENSRNOG00000016416	protein_coding	813.135	0.529836	0.172515	3.07125	0.00213165	0.0141317
1838	ENSRNOG00000062509	ENSRNOG00000062509	ENSRNOG00000062509	lncRNA	58.6947	-1.31271	0.427426	-3.0712	0.002132	0.0141317
1839	ENSRNOG00000008237	Unc13b	ENSRNOG00000008237	protein_coding	179.632	0.805703	0.262402	3.07049	0.00213706	0.0141467
1840	ENSRNOG00000009823	Naa38	ENSRNOG00000009823	protein_coding	1609.39	-0.742094	0.241682	-3.07054	0.00213674	0.0141467
1841	ENSRNOG00000017604	Ripor1	ENSRNOG00000017604	protein_coding	705.199	0.583083	0.189905	3.0704	0.00213774	0.0141467
1842	ENSRNOG00000016991	Arl2bp	ENSRNOG00000016991	protein_coding	16069.2	-0.465254	0.151548	-3.07001	0.00214052	0.0141559
1843	ENSRNOG00000066106	Ubald2	ENSRNOG00000066106	protein_coding	2136.85	-0.587443	0.191357	-3.06988	0.00214146	0.0141559
1844	ENSRNOG00000016433	Prrc1	ENSRNOG00000016433	protein_coding	284.71	0.624614	0.203481	3.06964	0.00214319	0.0141597
1845	ENSRNOG00000055246	Ncor1	ENSRNOG00000055246	protein_coding	3832.06	0.513414	0.167274	3.0693	0.00214563	0.0141682
1846	ENSRNOG00000007102	Acss1	ENSRNOG00000007102	protein_coding	484.579	0.658234	0.214493	3.06879	0.0021493	0.0141847
1847	ENSRNOG00000004923	Map4k5	ENSRNOG00000004923	protein_coding	2640.25	0.484207	0.157857	3.06737	0.0021595	0.0142443
1848	ENSRNOG00000002449	Maged2	ENSRNOG00000002449	protein_coding	256.919	0.737993	0.24062	3.06704	0.00216186	0.0142456
1849	ENSRNOG00000005087	Cebpz	ENSRNOG00000005087	protein_coding	1055.27	0.634393	0.206843	3.06702	0.00216203	0.0142456
1850	ENSRNOG00000018639	Zfand2b	ENSRNOG00000018639	protein_coding	309.799	-0.743702	0.242561	-3.06605	0.00216909	0.0142844
1851	ENSRNOG00000019840	Mdp1	ENSRNOG00000019840	protein_coding	341.192	-0.587439	0.191607	-3.06585	0.00217049	0.0142858
1852	ENSRNOG00000007604	Igsf8	ENSRNOG00000007604	protein_coding	3882.13	0.490253	0.159934	3.06534	0.00217422	0.0143026
1853	ENSRNOG00000008607	U2surp	ENSRNOG00000008607	protein_coding	1407.01	0.73227	0.238952	3.06451	0.00218024	0.0143268
1854	ENSRNOG00000049203	Pex5	ENSRNOG00000049203	protein_coding	472.293	0.57857	0.188793	3.06457	0.00217985	0.0143268
1855	ENSRNOG00000054352	Atp6ap1	ENSRNOG00000054352	protein_coding	2077.49	0.528091	0.172365	3.06379	0.00218553	0.0143538
1856	ENSRNOG00000064945	Rbis	ENSRNOG00000064945	protein_coding	481.34	-0.658156	0.214877	-3.06294	0.00219177	0.014387
1857	ENSRNOG00000067555	Sub1	ENSRNOG00000067555	protein_coding	8100.13	-0.457593	0.149424	-3.06238	0.00219587	0.0144062
1858	ENSRNOG00000026178	Adpgk	ENSRNOG00000026178	protein_coding	1067.13	0.480183	0.156812	3.06217	0.00219742	0.0144086
1859	ENSRNOG00000016727	Akr1a1	ENSRNOG00000016727	protein_coding	14242.7	-0.534845	0.174799	-3.05977	0.00221509	0.0145088
1860	ENSRNOG00000019519	Idnk	ENSRNOG00000019519	protein_coding	152.51	-0.901311	0.294568	-3.05978	0.00221503	0.0145088
1861	ENSRNOG00000064532	5S_rRNA	ENSRNOG00000064532	rRNA	92132	-0.613616	0.200594	-3.059	0.00222077	0.0145382
1862	ENSRNOG00000024631	Chadl	ENSRNOG00000024631	protein_coding	799.045	0.680047	0.222369	3.0582	0.00222672	0.0145694
1863	ENSRNOG00000019811	Timm23	ENSRNOG00000019811	protein_coding	1872.12	-0.515664	0.168659	-3.05743	0.00223242	0.014591
1864	ENSRNOG00000021525	Nbeal1	ENSRNOG00000021525	protein_coding	475.878	0.673888	0.220406	3.05749	0.002232	0.014591
1865	ENSRNOG00000057470	Pla2g12a	ENSRNOG00000057470	protein_coding	3703.22	-0.481592	0.157528	-3.05718	0.00223432	0.0145956
1866	ENSRNOG00000057447	Kri1	ENSRNOG00000057447	protein_coding	948.716	0.534687	0.174932	3.05653	0.00223911	0.014619
1867	ENSRNOG00000054033	Adap1	ENSRNOG00000054033	protein_coding	777.018	-0.571003	0.186827	-3.05632	0.0022407	0.0146216
1868	ENSRNOG00000011498	Psip1	ENSRNOG00000011498	protein_coding	1555.16	0.678643	0.222116	3.05536	0.00224791	0.0146529
1869	ENSRNOG00000016706	Fanca	ENSRNOG00000016706	protein_coding	182.062	0.69062	0.22603	3.05544	0.00224731	0.0146529
1870	ENSRNOG00000017990	Ubap2l	ENSRNOG00000017990	protein_coding	3587	0.496851	0.162642	3.05487	0.00225158	0.0146612
1871	ENSRNOG00000030775	Adarb2	ENSRNOG00000030775	protein_coding	264.158	0.636661	0.208408	3.05488	0.00225148	0.0146612
1872	ENSRNOG00000030149	Adgrl3	ENSRNOG00000030149	protein_coding	2204.37	0.559885	0.183294	3.05457	0.0022538	0.0146677
1873	ENSRNOG00000005780	Adamts13	ENSRNOG00000005780	protein_coding	537.118	-0.680622	0.22288	-3.05377	0.00225989	0.0146995
1874	ENSRNOG00000018647	Mrpl20	ENSRNOG00000018647	protein_coding	1187.28	-0.607382	0.198925	-3.05332	0.00226326	0.0147136
1875	ENSRNOG00000000833	Vars2	ENSRNOG00000000833	pseudogene	417.86	0.604081	0.19789	3.05261	0.0022686	0.0147404
1876	ENSRNOG00000049931	ENSRNOG00000049931	ENSRNOG00000049931	protein_coding	5294.78	-0.668077	0.218867	-3.05244	0.00226993	0.0147412
1877	ENSRNOG00000000048	Gak	ENSRNOG00000000048	protein_coding	2364.42	0.514026	0.168449	3.05153	0.00227678	0.0147779
1878	ENSRNOG00000024931	Ccdc88b	ENSRNOG00000024931	protein_coding	235.076	0.801881	0.262808	3.0512	0.00227925	0.014786
1879	ENSRNOG00000024930	Smim19	ENSRNOG00000024930	protein_coding	1861.91	-0.498926	0.16353	-3.05098	0.00228095	0.0147891
1880	ENSRNOG00000068327	Pdcd5	ENSRNOG00000068327	protein_coding	3622.52	-0.537771	0.176271	-3.05082	0.00228216	0.0147891
1881	ENSRNOG00000007701	Thoc7	ENSRNOG00000007701	protein_coding	1015.77	-0.542643	0.17791	-3.0501	0.00228766	0.014809
1882	ENSRNOG00000015534	Cnep1r1	ENSRNOG00000015534	protein_coding	737.89	-0.566107	0.185594	-3.05025	0.00228654	0.014809
1883	ENSRNOG00000007407	Ndufa12	ENSRNOG00000007407	protein_coding	1477.56	-0.540569	0.17727	-3.04941	0.00229291	0.0148351
1884	ENSRNOG00000067317	Cmtm7	ENSRNOG00000067317	protein_coding	4204.87	-0.546563	0.179252	-3.04913	0.00229507	0.0148412
1885	ENSRNOG00000056585	Fscn1	ENSRNOG00000056585	protein_coding	32747.6	0.468658	0.153716	3.04885	0.00229717	0.0148469
1886	ENSRNOG00000013533	Acin1	ENSRNOG00000013533	protein_coding	4527.44	0.495089	0.162433	3.04796	0.00230401	0.0148675
1887	ENSRNOG00000018850	Ttc9b	ENSRNOG00000018850	protein_coding	215.152	-0.728487	0.239002	-3.04804	0.0023034	0.0148675
1888	ENSRNOG00000060615	Rai1	ENSRNOG00000060615	protein_coding	1408.83	0.454949	0.149249	3.04826	0.0023017	0.0148675
1889	ENSRNOG00000054725	Gtf3c4	ENSRNOG00000054725	protein_coding	1064.01	0.541888	0.177799	3.04775	0.00230559	0.0148698
1890	ENSRNOG00000000540	Btbd9	ENSRNOG00000000540	protein_coding	320.574	0.617473	0.202633	3.04725	0.00230948	0.014887
1891	ENSRNOG00000007133	Plxnb2	ENSRNOG00000007133	protein_coding	2230.38	0.486867	0.159851	3.04576	0.00232091	0.0149527
1892	ENSRNOG00000043094	Oxct1	ENSRNOG00000043094	protein_coding	1191.27	0.570512	0.187352	3.04513	0.0023258	0.0149763
1893	ENSRNOG00000003592	Med28	ENSRNOG00000003592	protein_coding	2289.73	-0.581559	0.191003	-3.04476	0.00232863	0.0149822
1894	ENSRNOG00000023509	Irs2	ENSRNOG00000023509	protein_coding	800.765	0.656804	0.215721	3.04469	0.00232917	0.0149822
1895	ENSRNOG00000039976	Ptk7	ENSRNOG00000039976	protein_coding	325.944	0.699312	0.229712	3.04429	0.00233227	0.0149942
1896	ENSRNOG00000018320	Rps15a	ENSRNOG00000018320	protein_coding	7970.15	-0.570043	0.187325	-3.04307	0.00234179	0.0150475
1897	ENSRNOG00000004864	Prpf40a	ENSRNOG00000004864	protein_coding	1470.23	0.694923	0.228389	3.04272	0.00234448	0.0150568
1898	ENSRNOG00000008378	Zfp414	ENSRNOG00000008378	protein_coding	753.935	-0.54198	0.178149	-3.04228	0.00234791	0.0150602
1899	ENSRNOG00000015354	Aox1	ENSRNOG00000015354	protein_coding	61.6052	1.07481	0.35331	3.04212	0.00234917	0.0150602
1900	ENSRNOG00000052721	Kdm6a	ENSRNOG00000052721	protein_coding	495.31	0.62005	0.20381	3.04229	0.00234783	0.0150602
1901	ENSRNOG00000065944	Sc5d	ENSRNOG00000065944	protein_coding	2575.09	0.437805	0.143919	3.04202	0.00234996	0.0150602
1902	ENSRNOG00000067560	ENSRNOG00000067560	ENSRNOG00000067560	protein_coding	83.2088	-1.14536	0.376661	-3.04082	0.00235932	0.0151123
1903	ENSRNOG00000011891	Atp6v1b2	ENSRNOG00000011891	protein_coding	2455.11	0.537107	0.176647	3.04057	0.00236132	0.0151172
1904	ENSRNOG00000042458	AABR07046707,1	ENSRNOG00000042458	protein_coding	555.952	-0.551613	0.181443	-3.04015	0.00236461	0.0151303
1905	ENSRNOG00000013508	Rpl31	ENSRNOG00000013508	protein_coding	3036.19	-0.614501	0.202159	-3.0397	0.00236818	0.0151452
1906	ENSRNOG00000015278	Myl12a	ENSRNOG00000015278	protein_coding	4931.7	-0.472803	0.155594	-3.03869	0.00237612	0.015172
1907	ENSRNOG00000026857	Kif7	ENSRNOG00000026857	protein_coding	417.918	0.639885	0.210572	3.03879	0.00237531	0.015172
1908	ENSRNOG00000037627	Trappc1	ENSRNOG00000037627	protein_coding	766.658	-0.632376	0.208091	-3.03894	0.0023741	0.015172
1909	ENSRNOG00000021023	Mag	ENSRNOG00000021023	protein_coding	23692	0.562839	0.185274	3.03787	0.00238254	0.015205
1910	ENSRNOG00000001888	Arvcf	ENSRNOG00000001888	protein_coding	477.413	0.580517	0.191129	3.03731	0.002387	0.0152256
1911	ENSRNOG00000003399	Hnrnph1	ENSRNOG00000003399	protein_coding	2337.79	0.564655	0.185989	3.03595	0.00239778	0.0152863
1912	ENSRNOG00000020937	Ubtf	ENSRNOG00000020937	protein_coding	4283.34	0.504405	0.166174	3.03541	0.00240211	0.0153059
1913	ENSRNOG00000019425	Gabarapl2	ENSRNOG00000019425	protein_coding	2983.47	-0.507121	0.167132	-3.03426	0.00241128	0.0153563
1914	ENSRNOG00000000990	Pdap1	ENSRNOG00000000990	protein_coding	14445.9	-0.518362	0.170847	-3.03407	0.00241279	0.0153579
1915	ENSRNOG00000001061	Rilpl2	ENSRNOG00000001061	protein_coding	1493.57	-0.487119	0.160605	-3.03303	0.00242108	0.0154026
1916	ENSRNOG00000015686	Cert1	ENSRNOG00000015686	protein_coding	927.152	0.576122	0.190012	3.03203	0.00242914	0.0154458
1917	ENSRNOG00000003915	Pacc1	ENSRNOG00000003915	protein_coding	450.001	0.550423	0.181638	3.03033	0.00244289	0.015524
1918	ENSRNOG00000048725	Lsm2	ENSRNOG00000048725	protein_coding	596.829	-0.651701	0.215069	-3.03019	0.00244398	0.015524
1919	ENSRNOG00000019645	Osbp2	ENSRNOG00000019645	protein_coding	771.23	0.631911	0.20855	3.03002	0.00244538	0.0155248
1920	ENSRNOG00000017847	Rps19bp1	ENSRNOG00000017847	protein_coding	1681	-0.585956	0.193421	-3.02944	0.0024501	0.0155315
1921	ENSRNOG00000052572	Aff2	ENSRNOG00000052572	protein_coding	98.0507	1.06804	0.352558	3.02942	0.00245026	0.0155315
1922	ENSRNOG00000060914	Nudcd2	ENSRNOG00000060914	protein_coding	885.491	-0.519198	0.171371	-3.02968	0.00244812	0.0155315
1923	ENSRNOG00000022576	Nudt12	ENSRNOG00000022576	protein_coding	391.272	0.598829	0.197728	3.02854	0.00245735	0.0155683
1924	ENSRNOG00000011305	Sox10	ENSRNOG00000011305	protein_coding	13994.4	0.438011	0.144651	3.02804	0.00246143	0.015578
1925	ENSRNOG00000056658	Xylt1	ENSRNOG00000056658	protein_coding	2606.55	0.538352	0.177787	3.02807	0.00246123	0.015578
1926	ENSRNOG00000010552	Lamtor3	ENSRNOG00000010552	protein_coding	926.068	-0.589211	0.19464	-3.02718	0.00246848	0.0156145
1927	ENSRNOG00000008733	Lsm3	ENSRNOG00000008733	protein_coding	1249.49	-0.675041	0.223022	-3.02679	0.00247162	0.0156262
1928	ENSRNOG00000003872	NEWGENE_620180	ENSRNOG00000003872	protein_coding	584.223	-0.610093	0.201627	-3.02585	0.00247934	0.0156588
1929	ENSRNOG00000020000	Tmem219	ENSRNOG00000020000	protein_coding	241.168	-0.683453	0.225863	-3.02596	0.00247846	0.0156588
1930	ENSRNOG00000009739	Washc5	ENSRNOG00000009739	protein_coding	1108.55	0.56691	0.187398	3.02516	0.00248499	0.0156863
1931	ENSRNOG00000004951	Kif16b	ENSRNOG00000004951	protein_coding	217.595	0.75895	0.250908	3.02481	0.00248787	0.0156964
1932	ENSRNOG00000062588	Mrpl57	ENSRNOG00000062588	protein_coding	967.013	-0.584095	0.193116	-3.02458	0.00248976	0.0157002
1933	ENSRNOG00000018851	Ppp2r2b	ENSRNOG00000018851	protein_coding	3161.98	-0.444132	0.14685	-3.02438	0.00249141	0.0157024
1934	ENSRNOG00000046996	Pea15	ENSRNOG00000046996	protein_coding	60856.5	-0.476466	0.157593	-3.0234	0.00249953	0.0157455
1935	ENSRNOG00000043348	Rpl39	ENSRNOG00000043348	protein_coding	793.938	-0.640752	0.211971	-3.02282	0.00250429	0.0157673
1936	ENSRNOG00000027860	Ggnbp2	ENSRNOG00000027860	protein_coding	1041.03	0.625752	0.207035	3.02245	0.00250736	0.0157785
1937	ENSRNOG00000001417	Plod3	ENSRNOG00000001417	protein_coding	681.485	0.661875	0.219008	3.02216	0.00250981	0.0157858
1938	ENSRNOG00000007506	Ndufaf4	ENSRNOG00000007506	protein_coding	936.003	-0.543008	0.179715	-3.0215	0.00251529	0.0158041
1939	ENSRNOG00000010538	Commd7	ENSRNOG00000010538	protein_coding	1104.05	-0.584423	0.193432	-3.02134	0.00251662	0.0158041
1940	ENSRNOG00000012081	Txn1	ENSRNOG00000012081	protein_coding	2788.36	-0.481699	0.15943	-3.02139	0.00251616	0.0158041
1941	ENSRNOG00000045749	AC105515,1	ENSRNOG00000045749	protein_coding	120.247	-0.939311	0.310934	-3.02093	0.00252001	0.0158173
1942	ENSRNOG00000002394	Tpr	ENSRNOG00000002394	protein_coding	1255	1.27971	0.42381	3.01955	0.00253152	0.0158568
1943	ENSRNOG00000017829	Ssu72	ENSRNOG00000017829	protein_coding	1392.78	-0.513156	0.16994	-3.01964	0.00253075	0.0158568
1944	ENSRNOG00000020298	Bag3	ENSRNOG00000020298	protein_coding	581.523	0.651645	0.215787	3.01985	0.002529	0.0158568
1945	ENSRNOG00000049876	Prkar1a	ENSRNOG00000049876	protein_coding	7236.41	0.461102	0.152684	3.01998	0.0025279	0.0158568
1946	ENSRNOG00000000853	Aif1	ENSRNOG00000000853	protein_coding	775.164	-0.497952	0.164924	-3.01928	0.00253374	0.0158626
1947	ENSRNOG00000000858	Sapcd1	ENSRNOG00000000858	protein_coding	108.732	-0.94751	0.313842	-3.01906	0.00253559	0.015866
1948	ENSRNOG00000009001	Mtss1	ENSRNOG00000009001	protein_coding	1153.74	0.614962	0.203731	3.01849	0.00254034	0.0158875
1949	ENSRNOG00000063015	ENSRNOG00000063015	ENSRNOG00000063015	protein_coding	245.065	-0.824335	0.273235	-3.01695	0.0025533	0.0159604
1950	ENSRNOG00000012060	Gucy1b1	ENSRNOG00000012060	protein_coding	467.775	0.655078	0.217216	3.0158	0.00256305	0.0160049
1951	ENSRNOG00000012280	Ptx3	ENSRNOG00000012280	protein_coding	67.4128	1.46292	0.485085	3.01581	0.00256293	0.0160049
1952	ENSRNOG00000018584	Ptma	ENSRNOG00000018584	protein_coding	43336	-0.461846	0.15316	-3.01546	0.00256592	0.0160065
1953	ENSRNOG00000060105	Astn2	ENSRNOG00000060105	protein_coding	491.113	0.559149	0.185427	3.01546	0.00256592	0.0160065
1954	ENSRNOG00000021113	Uba2	ENSRNOG00000021113	protein_coding	949.701	0.616126	0.204335	3.01527	0.00256749	0.0160081
1955	ENSRNOG00000003542	Hcfc1r1	ENSRNOG00000003542	protein_coding	2494.01	-0.514632	0.170719	-3.01449	0.00257411	0.0160411
1956	ENSRNOG00000015894	Dock8	ENSRNOG00000015894	protein_coding	202.425	0.807445	0.268086	3.01189	0.00259631	0.0161712
1957	ENSRNOG00000001717	Opa1	ENSRNOG00000001717	protein_coding	948.073	0.530838	0.176263	3.01162	0.00259857	0.016177
1958	ENSRNOG00000000885	Auts2l1	ENSRNOG00000000885	protein_coding	3021.45	0.495651	0.164601	3.01123	0.00260192	0.0161895
1959	ENSRNOG00000018700	Mobp	ENSRNOG00000018700	protein_coding	11670.7	-0.509558	0.16926	-3.01051	0.00260812	0.0162199
1960	ENSRNOG00000008471	Kif21b	ENSRNOG00000008471	protein_coding	3472.28	0.494535	0.164297	3.01	0.00261247	0.0162361
1961	ENSRNOG00000060530	Cdc34	ENSRNOG00000060530	protein_coding	2242.35	-0.511415	0.169911	-3.00989	0.0026134	0.0162361
1962	ENSRNOG00000019507	Hnrnpul2	ENSRNOG00000019507	protein_coding	2238.36	0.537162	0.178501	3.00929	0.00261861	0.0162596
1963	ENSRNOG00000054479	Zw10	ENSRNOG00000054479	protein_coding	309.098	0.651177	0.216399	3.00914	0.00261984	0.0162596
1964	ENSRNOG00000024737	Tnrc6a	ENSRNOG00000024737	protein_coding	5223.04	0.512571	0.170392	3.0082	0.00262802	0.016302
1965	ENSRNOG00000008103	Mdh1	ENSRNOG00000008103	protein_coding	1351.8	0.543433	0.180722	3.00701	0.00263831	0.0163575
1966	ENSRNOG00000021528	Tusc2	ENSRNOG00000021528	protein_coding	1743.03	-0.547795	0.182198	-3.00659	0.00264197	0.0163719
1967	ENSRNOG00000012881	Fgl2	ENSRNOG00000012881	protein_coding	3264.65	0.499098	0.166079	3.00518	0.00265427	0.0164284
1968	ENSRNOG00000017227	Ppme1	ENSRNOG00000017227	protein_coding	1139.76	0.525193	0.174753	3.00535	0.00265274	0.0164284
1969	ENSRNOG00000063016	Hist2h3c2	ENSRNOG00000063016	protein_coding	1593.75	-0.668327	0.222399	-3.00508	0.00265514	0.0164284
1970	ENSRNOG00000001113	Mmd2	ENSRNOG00000001113	protein_coding	2920.99	-0.463316	0.154232	-3.00401	0.00266444	0.0164567
1971	ENSRNOG00000010170	Tubb4b	ENSRNOG00000010170	protein_coding	5372.54	0.527431	0.175574	3.00403	0.00266426	0.0164567
1972	ENSRNOG00000013744	Akip1	ENSRNOG00000013744	protein_coding	289.065	-0.646521	0.2152	-3.00428	0.00266215	0.0164567
1973	ENSRNOG00000019918	Coasy	ENSRNOG00000019918	protein_coding	619.535	0.526673	0.175345	3.00364	0.00266773	0.0164567
1974	ENSRNOG00000020263	Atp1a3	ENSRNOG00000020263	protein_coding	209.114	0.782771	0.260622	3.00347	0.00266917	0.0164567
1975	ENSRNOG00000023453	Lrba	ENSRNOG00000023453	protein_coding	374.428	0.625297	0.208177	3.00368	0.00266734	0.0164567
1976	ENSRNOG00000051969	AABR07071864,1	ENSRNOG00000051969	snoRNA	91.5422	-1.05346	0.350735	-3.00359	0.00266818	0.0164567
1977	ENSRNOG00000017945	Serf1	ENSRNOG00000017945	protein_coding	975.008	-0.710529	0.236595	-3.00314	0.00267207	0.0164663
1978	ENSRNOG00000014576	Dock3	ENSRNOG00000014576	protein_coding	411.035	0.63986	0.213236	3.00071	0.00269349	0.0165899
1979	ENSRNOG00000070068	Cyb5a	ENSRNOG00000070068	protein_coding	2765.61	-0.554874	0.184932	-3.00041	0.00269614	0.0165978
1980	ENSRNOG00000021125	Prdx5	ENSRNOG00000021125	protein_coding	938.824	-0.495065	0.16501	-3.00021	0.00269793	0.0166005
1981	ENSRNOG00000062678	H19	ENSRNOG00000062678	protein_coding	45814.3	-0.498397	0.166146	-2.99975	0.00270203	0.0166173
1982	ENSRNOG00000027161	RGD1359158	ENSRNOG00000027161	protein_coding	353.802	-0.621134	0.207089	-2.99936	0.00270546	0.01663
1983	ENSRNOG00000011058	Utrn	ENSRNOG00000011058	protein_coding	262.426	0.648104	0.216105	2.99902	0.00270848	0.0166401
1984	ENSRNOG00000030355	Mroh1	ENSRNOG00000030355	protein_coding	372.72	0.703022	0.234509	2.99784	0.00271897	0.0166962
1985	ENSRNOG00000005483	Rpap1	ENSRNOG00000005483	protein_coding	457.405	0.756661	0.252422	2.9976	0.00272113	0.016701
1986	ENSRNOG00000013987	Sbno2	ENSRNOG00000013987	protein_coding	3005.09	0.456471	0.152325	2.99669	0.00272929	0.0167426
1987	ENSRNOG00000011175	Hnrnpa2b1	ENSRNOG00000011175	protein_coding	9106.79	0.600317	0.200355	2.99627	0.00273304	0.0167488
1988	ENSRNOG00000021748	Las1l	ENSRNOG00000021748	protein_coding	497.246	0.629656	0.210138	2.9964	0.00273191	0.0167488
1989	ENSRNOG00000001633	Tfg	ENSRNOG00000001633	protein_coding	2390.75	0.661957	0.221047	2.99465	0.0027476	0.0168211
1990	ENSRNOG00000014285	Ssh2	ENSRNOG00000014285	protein_coding	859.343	0.57256	0.191192	2.99468	0.00274734	0.0168211
1991	ENSRNOG00000010365	Syn1	ENSRNOG00000010365	protein_coding	362.752	0.572624	0.191249	2.99413	0.00275227	0.0168412
1992	ENSRNOG00000033378	Rnf123	ENSRNOG00000033378	protein_coding	891.29	0.505777	0.168932	2.99396	0.00275385	0.0168424
1993	ENSRNOG00000023086	Arpp19	ENSRNOG00000023086	protein_coding	497.039	-0.577335	0.192851	-2.99368	0.00275635	0.0168493
1994	ENSRNOG00000028629	Akt1	ENSRNOG00000028629	protein_coding	7631.16	-0.490181	0.163766	-2.99319	0.00276082	0.0168681
1995	ENSRNOG00000021298	Dstyk	ENSRNOG00000021298	protein_coding	2951.36	0.448297	0.149833	2.99198	0.00277177	0.0169266
1996	ENSRNOG00000020994	Slc25a39	ENSRNOG00000020994	protein_coding	3850.65	-0.527038	0.176215	-2.99088	0.00278175	0.0169631
1997	ENSRNOG00000047045	Sdhaf1	ENSRNOG00000047045	protein_coding	3972.46	-0.515567	0.172381	-2.99086	0.00278193	0.0169631
1998	ENSRNOG00000070946	Lsm8	ENSRNOG00000070946	protein_coding	720.015	-0.574411	0.192052	-2.99091	0.00278145	0.0169631
1999	ENSRNOG00000006652	Ddx1	ENSRNOG00000006652	protein_coding	1142.09	0.658534	0.220207	2.99053	0.00278496	0.0169731
[truncated: 1,205 more rows]
