# Supplementary material for: Disruption of hnRNP A2-mediated RNA dynamics by amyloid-β drives MBP increase in Alzheimer’s disease
Source: Cell Mol Life Sci. 2025 Aug 2;82(1):298. doi: 10.1007/s00018-025-05823-5 (PMC12317959; doi:10.1007/s00018-025-05823-5)
Supplement: Supplementary file 3 — (XLSX 229 KB) [file 18_2025_5823_MOESM3_ESM.xlsx]

## Sheet: hnRNP A2 targets control
	ensembl_gene_id	external_gene_name	ensembl_gene_id	gene_biotype	baseMean	log2FoldChange	lfcSE	stat	pvalue	padj
1	ENSRNOG00000030700	Mt-co3	ENSRNOG00000030700	protein_coding	21122,8666487049	3,41445465040595	0,340226536184254	10,0358269778134	1,06066839290068e-23	3,33208975629749e-20
2	ENSRNOG00000031766	Mt-cyb	ENSRNOG00000031766	protein_coding	18538,6818699904	3,18360838830334	0,331509014163106	9,60338407792729	7,73618400195615e-22	1,08014320187312e-18
3	ENSRNOG00000030371	Mt-co2	ENSRNOG00000030371	protein_coding	10016,0102626658	2,71150085701681	0,316427724952434	8,56910012365197	1,04296825810224e-17	7,70937595959571e-15
4	ENSRNOG00000029707	Mt-nd4	ENSRNOG00000029707	protein_coding	9506,28180234845	2,55275659027561	0,309417869830764	8,25019121123107	1,58141289464243e-16	1,10400191300426e-13
5	ENSRNOG00000030644	Mt-nd1	ENSRNOG00000030644	protein_coding	10530,6527426717	2,15520062418688	0,283501182513793	7,60208689458296	2,91392956254755e-14	1,22054796276575e-11
6	ENSRNOG00000023786	Ybx1	ENSRNOG00000023786	protein_coding	6130,62367182341	2,5864154877673	0,348776577092421	7,41568000159005	1,21002338723142e-13	4,75161058873439e-11
7	ENSRNOG00000029971	Mt-nd5	ENSRNOG00000029971	protein_coding	5157,36304305107	2,17447791210353	0,305179580787649	7,125240510821	1,03899099977135e-12	3,34768228285301e-10
8	ENSRNOG00000031053	Mt-nd4l	ENSRNOG00000031053	protein_coding	863,734858223563	2,32314213624878	0,350194863160365	6,63385554911737	3,27029884154717e-11	8,74352664742165e-09
9	ENSRNOG00000009196	Rc3h2	ENSRNOG00000009196	protein_coding	1733,1201914368	1,62324542511352	0,255102929039523	6,36309991118145	1,97721981975857e-10	4,60106375094188e-08
10	ENSRNOG00000016690	Idi1	ENSRNOG00000016690	protein_coding	950,217507443433	1,7155580892039	0,273848979493648	6,2646137749938	3,73750591364144e-10	8,2395612825997e-08
11	ENSRNOG00000031979	Mt-atp6	ENSRNOG00000031979	protein_coding	14940,9082472951	2,14875842726163	0,353477918748333	6,07890426329994	1,21006575441316e-09	2,41360099523107e-07
12	ENSRNOG00000061058	Csde1	ENSRNOG00000061058	protein_coding	2257,27561756383	1,85548649900029	0,307622990614243	6,03168994389973	1,62253863458554e-09	3,08921522457604e-07
13	ENSRNOG00000019277	Vdac3	ENSRNOG00000019277	protein_coding	590,396723010587	1,98089961312517	0,328663128783362	6,0271428086808	1,66883536935183e-09	3,12993809720525e-07
14	ENSRNOG00000057102	Pafah1b2	ENSRNOG00000057102	protein_coding	1617,63275652342	1,49460872491969	0,251207653471456	5,9496942241432	2,6864388748993e-09	4,68858206972009e-07
15	ENSRNOG00000029209	Rnf13	ENSRNOG00000029209	protein_coding	809,913616820505	1,84642718017066	0,310909882647111	5,93878574862283	2,87140824777667e-09	4,87483679367931e-07
16	ENSRNOG00000004616	Npm1	ENSRNOG00000004616	protein_coding	1877,24665391228	1,96492846255429	0,332846934829911	5,90339960185723	3,56086359358006e-09	5,73664255345218e-07
17	ENSRNOG00000049920	Psma2	ENSRNOG00000049920	protein_coding	547,79769492714	2,00077406580794	0,340807843922323	5,87068080001105	4,34009180910452e-09	6,65092605770822e-07
18	ENSRNOG00000023338	Tspan2	ENSRNOG00000023338	protein_coding	8022,54138548925	1,86127762926999	0,32364018046565	5,75107091644803	8,86799042647728e-09	1,18548050743738e-06
19	ENSRNOG00000060793	Eif2s3x	ENSRNOG00000060793	protein_coding	658,127861269159	2,0512163609959	0,358976607744093	5,71406692454503	1,10307584076598e-08	1,4590790542174e-06
20	ENSRNOG00000065883	Mmgt1	ENSRNOG00000065883	protein_coding	459,82812045307	1,90144884925332	0,334923504158048	5,67726309335412	1,36866885058859e-08	1,75496865066288e-06
21	ENSRNOG00000002075	Cnot6l	ENSRNOG00000002075	protein_coding	274,579900193802	1,93720842569117	0,343437199279646	5,64064821677568	1,69411165887599e-08	2,08707912798389e-06
22	ENSRNOG00000013538	Capza1	ENSRNOG00000013538	protein_coding	1067,27977315455	1,5616768425388	0,277384935085968	5,62999876707365	1,8021090981703e-08	2,19857309976777e-06
23	ENSRNOG00000002254	Tmem33	ENSRNOG00000002254	protein_coding	427,620994305519	1,79437697781521	0,322593046313357	5,56235479444341	2,66158472441163e-08	3,18528320447205e-06
24	ENSRNOG00000010239	Cnbp	ENSRNOG00000010239	protein_coding	1455,03730942337	1,44939288890669	0,262845530237687	5,51423829652353	3,50293716174719e-08	4,03834021784543e-06
25	ENSRNOG00000006206	Tmem106b	ENSRNOG00000006206	protein_coding	327,069149046555	1,6312287921384	0,296744988828577	5,4970727511787	3,86147423241362e-08	4,33243617897407e-06
26	ENSRNOG00000058658	Mtch2	ENSRNOG00000058658	protein_coding	726,497956396544	1,83674727683297	0,335541981587368	5,47397159706742	4,40059627648125e-08	4,80851241828377e-06
27	ENSRNOG00000016043	Aqp4	ENSRNOG00000016043	protein_coding	760,572793906228	1,60051470711006	0,295635186458972	5,41381669171568	6,16953268392963e-08	6,46052897552164e-06
28	ENSRNOG00000003890	Nap1l1	ENSRNOG00000003890	protein_coding	1108,26315654455	1,57501922199979	0,291800085786866	5,39759684358079	6,75394197926077e-08	7,01405247201577e-06
29	ENSRNOG00000048267	Tor1aip2	ENSRNOG00000048267	protein_coding	434,923411107246	1,62289609791101	0,30083948404092	5,3945581747184	6,8692369159295e-08	7,07531402340738e-06
30	ENSRNOG00000031033	Mt-nd2	ENSRNOG00000031033	protein_coding	4215,80403408834	1,76035628991592	0,327653088470043	5,37262230042087	7,75997624411738e-08	7,92779361655114e-06
31	ENSRNOG00000005828	Skp1	ENSRNOG00000005828	protein_coding	3034,5477350199	1,46745302750543	0,275917616220299	5,31844630874811	1,04657093485405e-07	1,05939524409662e-05
32	ENSRNOG00000036841	Cbx5	ENSRNOG00000036841	protein_coding	882,165280263007	1,44697523733968	0,272131661561461	5,31718811782904	1,0538310163304e-07	1,05939524409662e-05
33	ENSRNOG00000023322	Ostc	ENSRNOG00000023322	protein_coding	437,639452785867	2,15514645561283	0,408970707184381	5,26968415525467	1,36658704033162e-07	1,35216793297694e-05
34	ENSRNOG00000066498	ENSRNOG00000066498	ENSRNOG00000066498	lncRNA	755,935520765463	1,906184036852	0,363463567401618	5,24449823259923	1,567082080169e-07	1,52650801700803e-05
35	ENSRNOG00000013804	Exoc5	ENSRNOG00000013804	protein_coding	393,048697153477	1,48082689137034	0,28325077617218	5,22797116880693	1,71380226782192e-07	1,64394193110307e-05
36	ENSRNOG00000025768	Clk1	ENSRNOG00000025768	protein_coding	547,628337661006	1,57290834092141	0,301162447741698	5,22279040005168	1,76246848019925e-07	1,67781658501393e-05
37	ENSRNOG00000052343	Eif4e	ENSRNOG00000052343	protein_coding	725,28082157496	1,61050054980336	0,310077802287644	5,19385953435449	2,05978574946486e-07	1,93158714386384e-05
38	ENSRNOG00000002572	Cacybp	ENSRNOG00000002572	protein_coding	561,197530934989	1,50036037829407	0,290911785305542	5,15744103222995	2,50347653722678e-07	2,31982093686768e-05
39	ENSRNOG00000012263	Cnot7	ENSRNOG00000012263	protein_coding	630,574411265461	1,58280971297175	0,306930423005365	5,15690069910108	2,51070863770496e-07	2,31982093686768e-05
40	ENSRNOG00000003928	Tmco1	ENSRNOG00000003928	protein_coding	450,768753054726	1,9629526815498	0,381103360420293	5,15070945421473	2,59502938257212e-07	2,36298110300009e-05
41	ENSRNOG00000059043	Itch	ENSRNOG00000059043	protein_coding	480,696206275548	1,39459990052183	0,271250425399639	5,14137405855544	2,72736445156276e-07	2,4656159495207e-05
42	ENSRNOG00000062543	Lin7c	ENSRNOG00000062543	protein_coding	1108,96193702347	1,41536509500037	0,275886495921062	5,13024419798112	2,893665420048e-07	2,59727140488023e-05
43	ENSRNOG00000003691	Tmed7	ENSRNOG00000003691	protein_coding	718,798390171099	1,60056995323509	0,312231788051238	5,12622357648105	2,95611543213129e-07	2,61595398029309e-05
44	ENSRNOG00000045740	Tmx3	ENSRNOG00000045740	protein_coding	333,097105180583	1,93604692067184	0,378721901464689	5,11205428887073	3,18674209223196e-07	2,78087507854075e-05
45	ENSRNOG00000050552	AABR07053516.1	ENSRNOG00000050552	protein_coding	426,427698612908	1,67761246589084	0,330949068175386	5,06909560174918	3,99710433673217e-07	3,39375764157949e-05
46	ENSRNOG00000051480	Fxr1	ENSRNOG00000051480	protein_coding	683,370226319907	1,43199221232407	0,2827573654395	5,06438518444346	4,09720481917082e-07	3,43236505051337e-05
47	ENSRNOG00000011627	Zfr	ENSRNOG00000011627	protein_coding	1069,27490192696	1,19855867741534	0,23695106901079	5,05825393579786	4,23112760853594e-07	3,52108275025581e-05
48	ENSRNOG00000009846	Frg1	ENSRNOG00000009846	protein_coding	248,866340968739	2,08297986254428	0,412509920945874	5,04952670657731	4,42906018008839e-07	3,6337870339481e-05
49	ENSRNOG00000014779	Pdcd4	ENSRNOG00000014779	protein_coding	2550,40125131801	1,3796446131996	0,27347879457361	5,04479557674901	4,54006497158882e-07	3,6337870339481e-05
50	ENSRNOG00000018091	Gdi2	ENSRNOG00000018091	protein_coding	631,817635245546	1,56694929425271	0,310513524833034	5,04631576062676	4,50410803738762e-07	3,6337870339481e-05
51	ENSRNOG00000019659	Aspa	ENSRNOG00000019659	protein_coding	333,258715053937	1,60795061391582	0,319059301059871	5,03966067929827	4,66357949606114e-07	3,70902151566483e-05
52	ENSRNOG00000029885	Stag2	ENSRNOG00000029885	protein_coding	451,745470789839	1,41971557486729	0,282426229778318	5,02685453819801	4,98590255141201e-07	3,86745996673107e-05
53	ENSRNOG00000011216	Tbl1xr1	ENSRNOG00000011216	protein_coding	1654,06999723406	1,48844059419672	0,296644767485497	5,0175858715239	5,23248160482725e-07	4,00922950282069e-05
54	ENSRNOG00000007114	Psma6	ENSRNOG00000007114	protein_coding	437,904459025875	1,92039761219392	0,384559251763173	4,99376260846424	5,92141758652625e-07	4,50960808438114e-05
55	ENSRNOG00000014529	Ube2q2	ENSRNOG00000014529	protein_coding	492,658400032836	1,4488286008808	0,290996059196826	4,97885986799854	6,39599291099864e-07	4,84168957347042e-05
56	ENSRNOG00000006180	Pum2	ENSRNOG00000006180	protein_coding	1236,92023232469	1,50653793070974	0,30295520987015	4,97280746997372	6,59901905766972e-07	4,93590913563558e-05
57	ENSRNOG00000065243	ENSRNOG00000065243	ENSRNOG00000065243	lncRNA	395,113398046285	1,70179616215533	0,343513778858455	4,95408413546217	7,26717592294055e-07	5,40351080755449e-05
58	ENSRNOG00000009811	Cnih1	ENSRNOG00000009811	protein_coding	613,424651930517	1,69794156620014	0,342962368447173	4,95081012499387	7,39051831871812e-07	5,46289724664776e-05
59	ENSRNOG00000004947	Zfp871	ENSRNOG00000004947	protein_coding	434,425825738949	1,51722751569073	0,309419540089005	4,90346380598427	9,41612991515762e-07	6,64736452325116e-05
60	ENSRNOG00000010427	Ipo7	ENSRNOG00000010427	protein_coding	395,126909452265	1,43813108843104	0,293653547636877	4,89737345250596	9,71261431959888e-07	6,8183637731888e-05
61	ENSRNOG00000054751	Lmbrd2	ENSRNOG00000054751	protein_coding	203,353877233918	1,84951181816768	0,379191176249281	4,87751808062065	1,07429003597713e-06	7,49973810671591e-05
62	ENSRNOG00000004426	Rps27a	ENSRNOG00000004426	protein_coding	3322,44716563443	1,78955933247311	0,367557939163214	4,86878160364931	1,12288422085218e-06	7,79567023161793e-05
63	ENSRNOG00000064480	Gmfb	ENSRNOG00000064480	protein_coding	2158,56873226753	1,47780610449262	0,30412148161045	4,85926247849056	1,17823841850051e-06	8,09057047370352e-05
64	ENSRNOG00000004107	Rpl23	ENSRNOG00000004107	protein_coding	2331,44139017247	1,59081110177114	0,327657380724698	4,85510534892469	1,20322758811044e-06	8,2172597131499e-05
65	ENSRNOG00000067758	Slc10a5	ENSRNOG00000067758	protein_coding	168,831581729836	1,85009749551458	0,381809629064221	4,84560198245651	1,26228350448131e-06	8,52787877274846e-05
66	ENSRNOG00000017427	Pfn2	ENSRNOG00000017427	protein_coding	2385,77031452038	1,29702963404471	0,267853023296097	4,84231844047887	1,28332879365248e-06	8,6236949845118e-05
67	ENSRNOG00000045892	Cfl2	ENSRNOG00000045892	protein_coding	830,797857746849	2,00575873755374	0,415961431798553	4,8219824825613	1,42138430842439e-06	9,50059320194727e-05
68	ENSRNOG00000027690	Eif3el1	ENSRNOG00000027690	protein_coding	296,01897928237	1,73949145258331	0,364282489863365	4,77511684197546	1,79602944517993e-06	0,000118161811560895
69	ENSRNOG00000016530	Nsa2	ENSRNOG00000016530	protein_coding	763,057132828467	1,69505189810391	0,357486945303944	4,74157705720619	2,12060969933667e-06	0,000136226856508106
70	ENSRNOG00000033979	Gm5471	ENSRNOG00000033979	protein_coding	687,282552323	1,74476876412858	0,368003415365312	4,74117546544119	2,12481807063416e-06	0,000136226856508106
71	ENSRNOG00000070149	Fut9	ENSRNOG00000070149	protein_coding	558,405544641887	1,51465113162352	0,319353832263686	4,74286192492876	2,10719898981022e-06	0,000136226856508106
72	ENSRNOG00000014980	Mob4	ENSRNOG00000014980	protein_coding	189,400555249162	1,9320659230627	0,408376298949235	4,73109220107525	2,23315057101921e-06	0,000142445533377804
73	ENSRNOG00000023529	Rpl5	ENSRNOG00000023529	protein_coding	2947,87895721039	1,45451275888204	0,308624731686535	4,71288464451178	2,44234471406213e-06	0,000155002543822751
74	ENSRNOG00000014031	Esco1	ENSRNOG00000014031	protein_coding	392,337115435856	1,43341698033274	0,304579892852165	4,70621014049829	2,52364382609731e-06	0,000159357328234868
75	ENSRNOG00000008195	Ywhaz	ENSRNOG00000008195	protein_coding	3193,71725965379	1,0593031762865	0,227005568882677	4,66641933720127	3,06493885254456e-06	0,000186961270005218
76	ENSRNOG00000000304	Cd164	ENSRNOG00000000304	protein_coding	988,628018058467	1,41764174966564	0,303863215633001	4,66539441673596	3,08025628623998e-06	0,000186987925086433
77	ENSRNOG00000004992	Rab1a	ENSRNOG00000004992	protein_coding	872,688649867434	1,56208581245104	0,335050530404278	4,66223948538806	3,12786902140677e-06	0,000187110178568953
78	ENSRNOG00000011148	Ssr3	ENSRNOG00000011148	protein_coding	1199,65824540598	1,25573869815169	0,269355322805243	4,66201553054012	3,13127554391712e-06	0,000187110178568953
79	ENSRNOG00000063313	Csnk1a1	ENSRNOG00000063313	protein_coding	1464,74497104905	1,2492656642088	0,268025947265102	4,66098777732576	3,14695413814728e-06	0,000187110178568953
80	ENSRNOG00000010731	Gpm6a	ENSRNOG00000010731	protein_coding	196,101522580446	1,7424495916566	0,375558689107911	4,63961996404757	3,49050468061501e-06	0,000205923388810367
81	ENSRNOG00000002721	Ndufb4	ENSRNOG00000002721	protein_coding	711,268428973483	2,02903111729631	0,437539189673071	4,6373700120723	3,52870387886538e-06	0,000206240432287546
82	ENSRNOG00000003942	Asnsd1	ENSRNOG00000003942	protein_coding	872,448858653655	1,41141472895852	0,305965462968706	4,61298708443729	3,96922975855775e-06	0,000228795142871728
83	ENSRNOG00000003359	Ogt	ENSRNOG00000003359	protein_coding	283,397822981614	1,41807056069453	0,308035590636581	4,60359323337922	4,15263164542208e-06	0,000238273832220885
84	ENSRNOG00000003967	Vmp1	ENSRNOG00000003967	protein_coding	1137,26828077634	1,23980858932748	0,269852170333642	4,59439917712945	4,33997898872316e-06	0,000245658450325654
85	ENSRNOG00000059744	Atxn7l3b	ENSRNOG00000059744	protein_coding	2874,14740337803	1,1508284844888	0,250550806410145	4,59319409495304	4,36512714075254e-06	0,000245973935653347
86	ENSRNOG00000033299	Mt-atp8	ENSRNOG00000033299	protein_coding	3085,10494071085	1,54599403992608	0,33818566542128	4,57143574669323	4,84393823006467e-06	0,000270528567995523
87	ENSRNOG00000005642	Frs2	ENSRNOG00000005642	protein_coding	415,974849379552	1,47950136439413	0,323871149730693	4,56817893666777	4,91979952598306e-06	0,000273549561254439
88	ENSRNOG00000006652	Ddx1	ENSRNOG00000006652	protein_coding	250,635342051962	1,58878979152967	0,34848067551888	4,55919051799357	5,13511703790597e-06	0,000282404834164479
89	ENSRNOG00000019464	Ttc9c	ENSRNOG00000019464	protein_coding	346,100809953293	1,80906557407051	0,396835765649843	4,55872612970772	5,14648313096177e-06	0,000282404834164479
90	ENSRNOG00000016580	Rps23	ENSRNOG00000016580	protein_coding	4734,10063963633	1,3723059494518	0,301485814423265	4,55180935155105	5,31865213192874e-06	0,000290583402999202
91	ENSRNOG00000007719	Ccnc	ENSRNOG00000007719	protein_coding	275,753254885639	1,55868465893646	0,342530318214152	4,55050130179123	5,35182560331682e-06	0,000291130045589953
92	ENSRNOG00000036852	Pcbp2	ENSRNOG00000036852	protein_coding	2070,14411338848	1,30042095216364	0,287375350376803	4,52516526020251	6,0348329770421e-06	0,000322696643359621
93	ENSRNOG00000007992	Srsf10	ENSRNOG00000007992	protein_coding	417,484705504863	1,25282914543447	0,277224713542701	4,51918275764219	6,20787912247795e-06	0,000327765584256546
94	ENSRNOG00000046455	Zik1	ENSRNOG00000046455	protein_coding	123,151721399308	2,03940366677073	0,451242401825976	4,51953020930254	6,19770041475713e-06	0,000327765584256546
95	ENSRNOG00000029360	Serinc1	ENSRNOG00000029360	protein_coding	498,364143333314	1,4011996034446	0,310157879480402	4,51769790853608	6,25155878574016e-06	0,000328690743521384
96	ENSRNOG00000039091	Pnpla8	ENSRNOG00000039091	protein_coding	229,653917054319	1,56032874706314	0,345782106138101	4,51246238415808	6,40793019234722e-06	0,000335508544987647
97	ENSRNOG00000063978	ENSRNOG00000063978	ENSRNOG00000063978	lncRNA	145,595888727991	1,93567964291661	0,42904927312219	4,51155558155518	6,43539146782838e-06	0,000335548253878553
98	ENSRNOG00000018273	Ncl	ENSRNOG00000018273	protein_coding	2010,46758433422	1,24033231485613	0,275186179732019	4,50724784240249	6,56739061511991e-06	0,000341015828386764
99	ENSRNOG00000004613	Gpm6b	ENSRNOG00000004613	protein_coding	1562,1578220289	1,1335414087265	0,251658620369225	4,5042820590187	6,65977043837542e-06	0,000344389610405866
100	ENSRNOG00000007775	Cmpk1	ENSRNOG00000007775	protein_coding	730,461161029264	1,26255975462412	0,280362573814969	4,50331061469486	6,69029885432503e-06	0,000344550390997739
101	ENSRNOG00000018164	Spcs2	ENSRNOG00000018164	protein_coding	829,12781473985	1,48518949241814	0,329944924867643	4,50132546519368	6,75310059117676e-06	0,000344957162718403
102	ENSRNOG00000063205	ENSRNOG00000063205	ENSRNOG00000063205	protein_coding	193,631180936009	1,55728577119857	0,346295365606802	4,49698704015223	6,89231875013182e-06	0,000350643228397395
103	ENSRNOG00000001766	Tfrc	ENSRNOG00000001766	protein_coding	397,475636470034	1,47659684428291	0,328436974902258	4,49583011998678	6,92990493886935e-06	0,000351133812346098
104	ENSRNOG00000020155	Mapk8	ENSRNOG00000020155	protein_coding	308,162279786732	1,52805471412177	0,340097723554231	4,49298718660229	7,02310119033896e-06	0,000354426865693974
105	ENSRNOG00000013656	Lpar1	ENSRNOG00000013656	protein_coding	712,867420518209	1,30133006815056	0,291191600032647	4,46898216845768	7,85926814561235e-06	0,000393959374178899
106	ENSRNOG00000016686	ENSRNOG00000016686	ENSRNOG00000016686	protein_coding	80,1679399872913	2,40134249251162	0,537367778792895	4,46871321147283	7,86915509461274e-06	0,000393959374178899
107	ENSRNOG00000047712	Dcx	ENSRNOG00000047712	protein_coding	292,748234196185	1,29719584869451	0,290542849233885	4,46473162948254	8,01691760983879e-06	0,000399242422822361
108	ENSRNOG00000054695	Calcrl	ENSRNOG00000054695	protein_coding	135,477280246836	1,77248776784346	0,397574641783865	4,45825156224891	8,26308937819497e-06	0,000407192082848619
109	ENSRNOG00000013176	Far1	ENSRNOG00000013176	protein_coding	269,742170279208	1,28209284290809	0,289021457500414	4,43597805504201	9,1655185427726e-06	0,000446410488404963
110	ENSRNOG00000067988	Slc5a3	ENSRNOG00000067988	protein_coding	163,082962026836	1,70774597278211	0,38558225189344	4,42900565157254	9,46685425233843e-06	0,000457540348211095
111	ENSRNOG00000009432	Eif2s1	ENSRNOG00000009432	protein_coding	198,848787046081	1,73508305525963	0,392169883984021	4,42431488525602	9,67488203688829e-06	0,000461995283790227
112	ENSRNOG00000011008	Bet1	ENSRNOG00000011008	protein_coding	325,577429870812	1,71424929597127	0,387438806516045	4,42456787275975	9,66355193222336e-06	0,000461995283790227
113	ENSRNOG00000012514	Abhd17b	ENSRNOG00000012514	protein_coding	453,469049007508	1,435389661152	0,324391629820737	4,42486651688642	9,65019339702801e-06	0,000461995283790227
114	ENSRNOG00000025528	Efr3a	ENSRNOG00000025528	protein_coding	402,895650202874	1,51149056126454	0,341686389353881	4,42361946029729	9,70609222669266e-06	0,000461995283790227
115	ENSRNOG00000012502	Stk17b	ENSRNOG00000012502	protein_coding	103,361129302661	1,82154391541302	0,412081197434916	4,42035192760941	9,85402883961547e-06	0,000466702189444022
116	ENSRNOG00000017707	Abi2	ENSRNOG00000017707	protein_coding	897,51008850446	1,16208933123274	0,26292807611883	4,41979931693387	9,87926009805109e-06	0,000466702189444022
117	ENSRNOG00000005904	Cdc27	ENSRNOG00000005904	protein_coding	235,388171706986	1,36040094383416	0,308159397996868	4,41460151037805	1,01196223136574e-05	0,000472185490435336
118	ENSRNOG00000007203	Psmc6	ENSRNOG00000007203	protein_coding	258,741776882598	1,73752383470191	0,39357299798865	4,41474350014229	1,0112982710145e-05	0,000472185490435336
119	ENSRNOG00000048258	ENSRNOG00000048258	ENSRNOG00000048258	protein_coding	760,723693101453	1,47346816674867	0,334151881852189	4,40957614418122	1,03573136802817e-05	0,000478492660685368
120	ENSRNOG00000000866	ENSRNOG00000000866	ENSRNOG00000000866	protein_coding	281,557797545291	1,30414425445553	0,295840790958618	4,40826381727039	1,04202570015814e-05	0,000479637177589276
121	ENSRNOG00000009642	Cct4	ENSRNOG00000009642	protein_coding	367,398502781778	1,42490879633926	0,323504352348441	4,40460471704725	1,0597693942013e-05	0,000486024168158157
122	ENSRNOG00000008908	Slc35a1	ENSRNOG00000008908	protein_coding	441,388950996346	1,74375630368656	0,396690378162537	4,39576153009713	1,10385068762383e-05	0,00049895639354968
123	ENSRNOG00000053172	Ssr4	ENSRNOG00000053172	protein_coding	412,019693625392	1,6902819040929	0,384810110054563	4,39250908416421	1,1204994676393e-05	0,000502864153941267
124	ENSRNOG00000066003	ENSRNOG00000066003	ENSRNOG00000066003	lncRNA	150,607269874828	1,85474764713163	0,423607219434427	4,37846089971736	1,19520378533068e-05	0,000532586197392386
125	ENSRNOG00000011562	Slitrk2	ENSRNOG00000011562	protein_coding	142,040150363395	1,62973064127601	0,372579359504947	4,37418391464698	1,21887589103566e-05	0,000540191355743334
126	ENSRNOG00000025937	Zfp26	ENSRNOG00000025937	protein_coding	244,454980643159	1,35657161251248	0,31070892413787	4,3660529425622	1,26511828104082e-05	0,000555148483442066
127	ENSRNOG00000050044	Ptp4a2	ENSRNOG00000050044	protein_coding	2028,73240926466	1,46693223044953	0,336015660597957	4,36566625448068	1,26735863149415e-05	0,000555148483442066
128	ENSRNOG00000008734	Zmym2	ENSRNOG00000008734	protein_coding	356,738732916148	1,3092281082922	0,300907079448861	4,35093820554229	1,35556254628884e-05	0,000586148699005707
129	ENSRNOG00000024372	Cwf19l2	ENSRNOG00000024372	protein_coding	116,881641264375	1,71970832886589	0,395276793240126	4,35064329167735	1,3573871670433e-05	0,000586148699005707
130	ENSRNOG00000022707	Pmp2	ENSRNOG00000022707	protein_coding	460,954990425542	1,6560492198539	0,380934592335444	4,34733220131295	1,37803422084446e-05	0,000593026644490805
131	ENSRNOG00000017036	Sec11c	ENSRNOG00000017036	protein_coding	1247,4223194972	1,42395052762794	0,32760298200966	4,34657376710311	1,38280559905713e-05	0,000593048981493238
132	ENSRNOG00000065676	ENSRNOG00000065676	ENSRNOG00000065676	lncRNA	508,856028375999	1,21417252397039	0,279512343590382	4,34389590232096	1,39977864112165e-05	0,000598286340283492
133	ENSRNOG00000013507	Selenot	ENSRNOG00000013507	protein_coding	10723,5474169996	1,22764515693033	0,28274618001607	4,34186292759306	1,41279668629562e-05	0,000601803496948839
134	ENSRNOG00000015145	Ppp6c	ENSRNOG00000015145	protein_coding	235,305493139426	1,35633404143772	0,313455154393769	4,32704335030288	1,51124227189401e-05	0,00063512609995385
135	ENSRNOG00000007851	Psma3	ENSRNOG00000007851	protein_coding	648,264702695039	1,29193762978654	0,29862595805654	4,32627370438416	1,51652965178176e-05	0,000635223720142988
136	ENSRNOG00000010682	Clcn3	ENSRNOG00000010682	protein_coding	871,557706617834	1,12947942446366	0,261637121536512	4,31696931165803	1,5818614104518e-05	0,000660387723712203
137	ENSRNOG00000003787	Lcorl	ENSRNOG00000003787	protein_coding	1329,29095962948	1,01671839613501	0,235653308255386	4,31446689062881	1,59988508275541e-05	0,000661320919404752
138	ENSRNOG00000004908	Smc6	ENSRNOG00000004908	protein_coding	666,763770412743	1,31571511375513	0,304954124397906	4,3144689921897	1,5998698644706e-05	0,000661320919404752
139	ENSRNOG00000003717	Cnih4	ENSRNOG00000003717	protein_coding	831,761345386553	1,24635769307109	0,289098789084086	4,31118268263858	1,62383676895011e-05	0,000669020748807447
140	ENSRNOG00000003853	Scoc	ENSRNOG00000003853	protein_coding	1817,05195629032	1,37733704053969	0,320919758831997	4,29184243922086	1,77196669991216e-05	0,000720599791297612
141	ENSRNOG00000025383	Pdha1	ENSRNOG00000025383	protein_coding	304,014903578449	1,48022780921709	0,344867254346166	4,29216688613552	1,76937879449544e-05	0,000720599791297612
142	ENSRNOG00000012354	Trim23	ENSRNOG00000012354	protein_coding	209,930226052594	1,38319701762983	0,322414146563511	4,29012508406593	1,78572511767185e-05	0,000721524817641944
143	ENSRNOG00000009990	Zranb2	ENSRNOG00000009990	protein_coding	727,452167256733	1,22746915300312	0,286287755182972	4,28753633636416	1,80665711131553e-05	0,000727642732717659
144	ENSRNOG00000005884	Emc7	ENSRNOG00000005884	protein_coding	901,680820182617	1,56516763707105	0,365412766207211	4,28328668786439	1,84152643755383e-05	0,00073462289569211
145	ENSRNOG00000034234	Mt-co1	ENSRNOG00000034234	protein_coding	94645,0323809648	3,72700720332823	0,870017698738424	4,28382917811052	1,83703974920011e-05	0,00073462289569211
146	ENSRNOG00000031995	Smim15	ENSRNOG00000031995	protein_coding	337,463831885718	1,45660615469816	0,340326117798073	4,28003047230838	1,86867725949797e-05	0,000742133152512959
147	ENSRNOG00000062419	ENSRNOG00000062419	ENSRNOG00000062419	lncRNA	334,988228051496	1,34641589775222	0,314611417377525	4,27961549830392	1,87216464544492e-05	0,000742133152512959
148	ENSRNOG00000045771	Chl1	ENSRNOG00000045771	protein_coding	655,353142099876	1,09951350846753	0,257593258869	4,26840948126945	1,96871685992916e-05	0,000773090501933432
149	ENSRNOG00000031889	Rpl6-ps1	ENSRNOG00000031889	pseudogene	609,919061914922	1,46567986221113	0,343462556662518	4,2673643277258	1,97795988654091e-05	0,000774300434089502
150	ENSRNOG00000065497	ENSRNOG00000065497	ENSRNOG00000065497	lncRNA	56,4254168433352	2,11980701473764	0,497565880552235	4,26035445273081	2,04102960183623e-05	0,00078885302018245
151	ENSRNOG00000009345	Ugt8	ENSRNOG00000009345	protein_coding	1121,60922783368	1,12306880596064	0,264012927446009	4,25384020708725	2,10135281348675e-05	0,000802601807120804
152	ENSRNOG00000004060	Calm1	ENSRNOG00000004060	protein_coding	4001,71164064797	1,0897611525066	0,25646907296053	4,24909381831905	2,14637017963065e-05	0,000817311747795114
153	ENSRNOG00000005814	NEWGENE_1582771	ENSRNOG00000005814	protein_coding	240,441195569784	1,68406595903919	0,396498585496333	4,2473441788729	2,16319514290395e-05	0,000821229914372538
154	ENSRNOG00000008672	Chmp5	ENSRNOG00000008672	protein_coding	678,608808600173	1,23991232779242	0,292570632029154	4,2379931273104	2,25526671240107e-05	0,000848493458324307
155	ENSRNOG00000027250	Rbm27	ENSRNOG00000027250	protein_coding	269,717916847241	1,39985280235277	0,3302687622693	4,23852620131035	2,2499192785366e-05	0,000848493458324307
156	ENSRNOG00000005730	Pcmtd1	ENSRNOG00000005730	protein_coding	597,423328672877	1,31263918179701	0,310109472345187	4,23282517580081	2,3077389386114e-05	0,000865388040759384
157	ENSRNOG00000022778	Pphln1	ENSRNOG00000022778	protein_coding	671,153477977855	1,16772340262845	0,276019101410968	4,2305891029252	2,33080093592241e-05	0,000869105179845726
158	ENSRNOG00000065944	Sc5d	ENSRNOG00000065944	protein_coding	590,591269273697	1,18617833284946	0,281250175948069	4,21752032279078	2,47003564287229e-05	0,000915589023254665
159	ENSRNOG00000065630	ENSRNOG00000065630	ENSRNOG00000065630	protein_coding	98,7478049519552	1,81447250494779	0,432225346077601	4,19797802561542	2,69308756089059e-05	0,000983759834016023
160	ENSRNOG00000010750	Polr1f	ENSRNOG00000010750	protein_coding	196,503810936804	1,57286793624326	0,374768813645376	4,19690187383515	2,70591100876104e-05	0,000985579064814237
161	ENSRNOG00000003256	Ccng1	ENSRNOG00000003256	protein_coding	3992,89821592883	1,3144221079029	0,313298728871398	4,19542751621708	2,72357377681595e-05	0,000986294757333406
162	ENSRNOG00000052469	Bmpr1a	ENSRNOG00000052469	protein_coding	783,773939491614	1,17215557970748	0,279379199561318	4,1955721168505	2,72183662795647e-05	0,000986294757333406
163	ENSRNOG00000068306	ENSRNOG00000068306	ENSRNOG00000068306	protein_coding	40,4431008357003	2,79547069765982	0,666483320100454	4,19435957862904	2,73643604739507e-05	0,000988105039412828
164	ENSRNOG00000016462	Zfp87	ENSRNOG00000016462	protein_coding	74,2602021144831	1,88782208792148	0,450253378984064	4,19279937927639	2,75533100276317e-05	0,000992077059619543
165	ENSRNOG00000014511	Alg10	ENSRNOG00000014511	protein_coding	361,164697720389	1,30171199264211	0,310710775509149	4,18946523663058	2,79612611770813e-05	0,00100275749918451
166	ENSRNOG00000032922	Dclk1	ENSRNOG00000032922	protein_coding	1069,8311389743	1,19439903890889	0,285122468149848	4,18907372210724	2,80095402048195e-05	0,00100275749918451
167	ENSRNOG00000010218	NEWGENE_619861	ENSRNOG00000010218	protein_coding	1229,48610009298	1,25335847417083	0,299433797545139	4,18576154210478	2,84211600156544e-05	0,00101460311578612
168	ENSRNOG00000003611	Dynlt3	ENSRNOG00000003611	protein_coding	394,686433438802	1,79950883247503	0,430553755045304	4,1795218631543	2,92122635799882e-05	0,00103989038001737
169	ENSRNOG00000006751	Psmd6	ENSRNOG00000006751	protein_coding	421,451778401667	1,38849025338059	0,332467255857197	4,17632181491275	2,96260610556757e-05	0,00104573337984725
170	ENSRNOG00000006534	Crbn	ENSRNOG00000006534	protein_coding	167,161116798275	1,57031867992754	0,376452365757394	4,17136090184525	3,02785864203694e-05	0,00105689088043989
171	ENSRNOG00000017784	Lrif1	ENSRNOG00000017784	protein_coding	38,7460178311684	2,57319499209237	0,616822125217484	4,17169697209726	3,02339541392562e-05	0,00105689088043989
172	ENSRNOG00000045695	NEWGENE_1559832	ENSRNOG00000045695	protein_coding	219,047375652055	1,43941465556174	0,345044632119343	4,17167670953327	3,02366433652641e-05	0,00105689088043989
173	ENSRNOG00000013271	Ireb2	ENSRNOG00000013271	protein_coding	257,592735822618	1,39875855519067	0,335532612254321	4,16877079635544	3,06246760539952e-05	0,00106601019195153
174	ENSRNOG00000063524	Etfrf1	ENSRNOG00000063524	protein_coding	155,991743186734	1,75475843867466	0,421023909711116	4,16783559840743	3,07505583065358e-05	0,00106743512618765
175	ENSRNOG00000015734	Ube3a	ENSRNOG00000015734	protein_coding	677,305898096336	1,16602064802731	0,280012534696274	4,16417304065361	3,12483063911959e-05	0,0010787533464609
176	ENSRNOG00000008713	Slc41a2	ENSRNOG00000008713	protein_coding	334,937581535628	1,24221921059238	0,298705562193662	4,15867452038607	3,20099622571235e-05	0,00109601413003546
177	ENSRNOG00000012089	Cstf3	ENSRNOG00000012089	protein_coding	123,502498778176	1,74546634479754	0,420060448216306	4,1552742044848	3,24897661495488e-05	0,00110941956911747
178	ENSRNOG00000002126	Ncam2	ENSRNOG00000002126	protein_coding	268,044432103382	1,21264989232703	0,291957244341118	4,15351876287127	3,27401353619669e-05	0,00111493913538883
179	ENSRNOG00000046172	Sf3b6	ENSRNOG00000046172	protein_coding	434,459480558299	1,35416772589402	0,32655135854318	4,14687518660241	3,37043674208799e-05	0,00114467319192102
180	ENSRNOG00000014160	Tcp1	ENSRNOG00000014160	protein_coding	394,02465862506	1,33284326953373	0,321928184649704	4,14018819440746	3,47021007856166e-05	0,00117222203890338
181	ENSRNOG00000029220	Zmym5	ENSRNOG00000029220	protein_coding	124,646965843787	1,55706080192058	0,376380489494863	4,1369328256369	3,51979095724055e-05	0,00118578265867788
182	ENSRNOG00000003220	H3f3a	ENSRNOG00000003220	protein_coding	1358,26811716163	1,12305209719516	0,272142739248699	4,12670240733065	3,68002111381868e-05	0,00123644773572849
183	ENSRNOG00000020456	Nucb2	ENSRNOG00000020456	protein_coding	52,1740021497606	2,64261739023638	0,642063478624847	4,11581950728027	3,85806139250433e-05	0,00128937232601621
184	ENSRNOG00000004996	Zcrb1	ENSRNOG00000004996	protein_coding	1481,51919858022	1,32036868289888	0,32152919920495	4,10652807323185	4,01650666514006e-05	0,0013387645292878
185	ENSRNOG00000011652	Sppl2a	ENSRNOG00000011652	protein_coding	123,738854425979	1,59815865389351	0,389301035323804	4,10520011220682	4,03965030497454e-05	0,00134291655376482
186	ENSRNOG00000005624	Zfx	ENSRNOG00000005624	protein_coding	269,858233822444	1,24434051786432	0,303302776763043	4,1026347702595	4,08471779103793e-05	0,00134878447116201
187	ENSRNOG00000009630	Hsd17b12	ENSRNOG00000009630	protein_coding	507,244430058886	1,26943604239945	0,309356269290049	4,10347605145586	4,06988599271007e-05	0,00134878447116201
188	ENSRNOG00000050877	Cetn3	ENSRNOG00000050877	protein_coding	195,195104777231	1,70505357396521	0,415883589479958	4,09983374457572	4,13447044124317e-05	0,00135649492335931
189	ENSRNOG00000063535	ENSRNOG00000063535	ENSRNOG00000063535	lncRNA	662,444477592325	1,07640585624152	0,262668088619933	4,09796965401084	4,16789905161346e-05	0,00136390154902538
190	ENSRNOG00000063817	ENSRNOG00000063817	ENSRNOG00000063817	lncRNA	27,9898784475319	3,62483243672005	0,887058994371374	4,08634877693657	4,38214880691376e-05	0,00142289617332502
191	ENSRNOG00000004629	Fkbp3	ENSRNOG00000004629	protein_coding	305,861791232923	1,55622500304329	0,381038087025548	4,08417178238393	4,42342998725286e-05	0,00142891571259176
192	ENSRNOG00000051889	Usp34	ENSRNOG00000051889	protein_coding	657,844324480547	1,09362012138775	0,268155071655383	4,07831227892346	4,53638087696483e-05	0,00146164518204975
193	ENSRNOG00000030667	Ppm1b	ENSRNOG00000030667	protein_coding	497,302729843526	1,22049238958267	0,299313972969459	4,0776325190378	4,54965994969845e-05	0,00146217460173685
194	ENSRNOG00000065724	Mycbp	ENSRNOG00000065724	protein_coding	231,511120476132	1,58462671980259	0,389231152180171	4,07117136161055	4,67773214530331e-05	0,00148811094019953
195	ENSRNOG00000068254	ENSRNOG00000068254	ENSRNOG00000068254	protein_coding	83,2305930354185	2,23785091880054	0,551636052097924	4,05675247346467	4,97597684988593e-05	0,00156771214721766
196	ENSRNOG00000069749	Rnf170	ENSRNOG00000069749	protein_coding	449,464438303425	1,27633057669248	0,314573843647376	4,05733217324703	4,96364613621976e-05	0,00156771214721766
197	ENSRNOG00000054204	Gria2	ENSRNOG00000054204	protein_coding	301,398640266127	1,35013403732768	0,333317508588521	4,0505944108517	5,10876918603073e-05	0,00160091754592674
198	ENSRNOG00000002276	Phf6	ENSRNOG00000002276	protein_coding	130,09786686531	1,43685453354086	0,355002461587075	4,04744949406057	5,17787497493705e-05	0,00161853673967808
199	ENSRNOG00000003809	Sat1	ENSRNOG00000003809	protein_coding	8112,48612754362	1,38847404939795	0,343380586141581	4,0435426620929	5,26495708199977e-05	0,00163761016565369
200	ENSRNOG00000018510	Cdk7	ENSRNOG00000018510	protein_coding	109,438958235959	1,54309402291386	0,382199231031833	4,03740745042299	5,40451551492209e-05	0,00166907577458919
201	ENSRNOG00000004524	Desi2	ENSRNOG00000004524	protein_coding	1183,67955498615	1,03038357772592	0,255250170721758	4,03675960259835	5,41945508243647e-05	0,00166913903347786
202	ENSRNOG00000011771	Ptp4a1	ENSRNOG00000011771	protein_coding	900,618740570952	1,30035322535159	0,32227099144757	4,03496827161109	5,4609676497752e-05	0,00167781221239793
203	ENSRNOG00000057814	Nsdhl	ENSRNOG00000057814	protein_coding	324,31630522765	1,50053343890803	0,37223914503583	4,03110059465561	5,55162747471104e-05	0,00170150611822485
204	ENSRNOG00000052445	Kdm7a	ENSRNOG00000052445	protein_coding	271,111037953457	1,35726314081566	0,336872229265184	4,02901463197559	5,6011132449344e-05	0,00171249608359722
205	ENSRNOG00000008744	Cops2	ENSRNOG00000008744	protein_coding	503,648290532773	1,20649273568812	0,299922787099293	4,02267779436411	5,75401881395745e-05	0,00175072640232904
206	ENSRNOG00000029068	Wdr44	ENSRNOG00000029068	protein_coding	43,3215680762862	2,36220416619883	0,587189117958873	4,02290181127689	5,74854660963779e-05	0,00175072640232904
207	ENSRNOG00000018345	Abce1	ENSRNOG00000018345	protein_coding	342,152455888956	1,30431525794539	0,324414285181786	4,02052350196144	5,80689555043428e-05	0,0017582999876327
208	ENSRNOG00000012799	Prkaa1	ENSRNOG00000012799	protein_coding	130,266532595144	1,49641564159617	0,372515511964835	4,01705591722429	5,89297447891286e-05	0,00178007493514469
209	ENSRNOG00000002860	Ccdc181	ENSRNOG00000002860	protein_coding	222,82300447582	1,44820378026759	0,36072165592344	4,01474033090754	5,95112771596043e-05	0,00179333023690069
210	ENSRNOG00000004909	Cnot2	ENSRNOG00000004909	protein_coding	224,613926320987	1,33974554494949	0,333802088213823	4,01359246168434	5,98015616608374e-05	0,0017977665641868
211	ENSRNOG00000006364	Dld	ENSRNOG00000006364	protein_coding	223,945746831091	1,40927465881808	0,351526334293059	4,00901588682458	6,09723149492789e-05	0,00182297984956333
212	ENSRNOG00000016251	Dnaja2	ENSRNOG00000016251	protein_coding	599,4465194252	1,09255418138876	0,272492002948417	4,00949080915074	6,0849821306785e-05	0,00182297984956333
213	ENSRNOG00000030055	Vamp3	ENSRNOG00000030055	protein_coding	1005,83435610705	1,33376386683806	0,333224704912951	4,00259598755284	6,26512363939419e-05	0,00184373638530743
214	ENSRNOG00000015020	Idh1	ENSRNOG00000015020	protein_coding	711,134925403185	1,09279856224543	0,273127485297673	4,00105672651151	6,30602367594241e-05	0,0018486221146116
215	ENSRNOG00000056826	Arap2	ENSRNOG00000056826	protein_coding	985,145550595732	1,2212092399285	0,305305722708652	3,999955287749	6,33544524377963e-05	0,00185142337054267
216	ENSRNOG00000003213	Helz	ENSRNOG00000003213	protein_coding	188,986367376939	1,34356667870375	0,336606290752764	3,99150792963222	6,56544926864669e-05	0,00190095473524918
217	ENSRNOG00000007663	Rps6	ENSRNOG00000007663	protein_coding	5274,92568520931	1,24281890257887	0,311626364203569	3,98816995396129	6,6584956584967e-05	0,00192346336654413
218	ENSRNOG00000011661	Hnrnph2	ENSRNOG00000011661	protein_coding	280,246190193261	1,42805261566533	0,358341279190292	3,98517474428891	6,74304841750845e-05	0,00193897360216044
219	ENSRNOG00000069286	Ube2d2	ENSRNOG00000069286	protein_coding	2572,55632712177	1,19979547370515	0,301292128530279	3,9821666751064	6,828986061392e-05	0,00195473892591006
220	ENSRNOG00000020315	Taf13	ENSRNOG00000020315	protein_coding	372,403123101648	1,71792906309068	0,432084867027911	3,97590657341792	7,01116484503469e-05	0,00200232494187968
221	ENSRNOG00000000541	Glo1	ENSRNOG00000000541	protein_coding	1086,50021480017	1,37351269123261	0,345987880857234	3,96982890796505	7,19242593423593e-05	0,0020092460562678
222	ENSRNOG00000006797	Zfp280c	ENSRNOG00000006797	protein_coding	52,4995859470437	2,17880385735101	0,54870922613611	3,97078043081882	7,16375787708956e-05	0,0020092460562678
223	ENSRNOG00000013977	Bzw1	ENSRNOG00000013977	protein_coding	1621,40928815453	0,961070750909127	0,242085413056798	3,96996555378428	7,18830232358912e-05	0,0020092460562678
224	ENSRNOG00000019376	Zfp329	ENSRNOG00000019376	protein_coding	216,379217850434	1,27268058563404	0,3205387906028	3,97044171546496	7,1739504860651e-05	0,0020092460562678
225	ENSRNOG00000038933	Spcs3	ENSRNOG00000038933	protein_coding	501,534510071513	1,18726139814431	0,298987502497813	3,97093988285681	7,15896439627493e-05	0,0020092460562678
226	ENSRNOG00000068528	ENSRNOG00000068528	ENSRNOG00000068528	protein_coding	43,4503222312849	2,20456029046257	0,554874146626619	3,97308165079466	7,09487148316415e-05	0,0020092460562678
227	ENSRNOG00000068956	Rpl8	ENSRNOG00000068956	protein_coding	3324,49311230659	1,21595320592978	0,306305974063812	3,9697338899321	7,19529464682884e-05	0,0020092460562678
228	ENSRNOG00000063339	ENSRNOG00000063339	ENSRNOG00000063339	lncRNA	240,251796182253	1,59099771194452	0,400884522034408	3,96871823304757	7,22602628130295e-05	0,00201335357540694
229	ENSRNOG00000031328	Zfp110	ENSRNOG00000031328	protein_coding	174,059836785195	1,38054771585497	0,348045440706011	3,96657319531187	7,29133906766529e-05	0,00202705678593544
230	ENSRNOG00000011857	Mtpn	ENSRNOG00000011857	protein_coding	2686,36067773203	1,15759124117046	0,291985508743473	3,96455031673328	7,35344354831917e-05	0,00203336815339758
231	ENSRNOG00000009439	Eef1a1	ENSRNOG00000009439	protein_coding	14276,3337515675	1,10582102693369	0,279180828877352	3,96094900706629	7,46524753198521e-05	0,00205269804128941
232	ENSRNOG00000068679	Rpl30	ENSRNOG00000068679	lncRNA	417,155224296544	1,35649948137474	0,342434466214745	3,96134038833596	7,45301954342882e-05	0,00205269804128941
233	ENSRNOG00000033765	Eif1	ENSRNOG00000033765	protein_coding	1506,01939127616	1,3673405221448	0,345285767447564	3,96002572666842	7,49416894459231e-05	0,00205615124361893
234	ENSRNOG00000003206	Actr3	ENSRNOG00000003206	protein_coding	715,838277482187	1,2239212628388	0,309368752466145	3,95618902388256	7,61549110123346e-05	0,00208488586444662
235	ENSRNOG00000002100	Srp72	ENSRNOG00000002100	protein_coding	460,04119340003	1,13147199122494	0,286117095634117	3,95457666979766	7,66702832003091e-05	0,00209443212759801
236	ENSRNOG00000007548	Polr3f	ENSRNOG00000007548	protein_coding	117,389737610234	1,49583795703356	0,379094849342927	3,94581450955149	7,95291648688383e-05	0,0021584524530061
237	ENSRNOG00000033792	RGD1561413	ENSRNOG00000033792	protein_coding	35,7037510534106	2,34542416984607	0,594632047826587	3,94432856153435	8,00238783647498e-05	0,00216719839554191
238	ENSRNOG00000051756	Zfp62	ENSRNOG00000051756	protein_coding	270,704367324199	1,29455686310862	0,328556862382532	3,94013034371321	8,14373490847069e-05	0,00219601229312967
239	ENSRNOG00000064545	ENSRNOG00000064545	ENSRNOG00000064545	protein_coding	2253,88969673267	1,29378355948191	0,328471734619699	3,93879723313132	8,18910997288791e-05	0,00220351939870042
240	ENSRNOG00000007283	Erlec1	ENSRNOG00000007283	protein_coding	418,303151307926	1,28871827636738	0,327551550748543	3,93439833645213	8,3405361907707e-05	0,00223469462203038
241	ENSRNOG00000029447	Epc2	ENSRNOG00000029447	protein_coding	184,222227396039	1,48888809870125	0,378552636390579	3,93310719718529	8,38548187230727e-05	0,00224195670654071
242	ENSRNOG00000014084	Sp1	ENSRNOG00000014084	protein_coding	481,156323290139	1,11405547840204	0,283548400198503	3,92897818369679	8,53075775528254e-05	0,00227113351595085
243	ENSRNOG00000032297	Msmo1	ENSRNOG00000032297	protein_coding	920,019798068294	1,0851111736396	0,276643850234575	3,92241205694434	8,7666896153614e-05	0,00231433238879478
244	ENSRNOG00000059876	Fsd1l	ENSRNOG00000059876	protein_coding	68,6301128223353	1,7826406182835	0,454782606545583	3,91976428435556	8,86356164684259e-05	0,00232798503749234
245	ENSRNOG00000065506	ENSRNOG00000065506	ENSRNOG00000065506	protein_coding	59,7399389714764	1,94536233552779	0,496331609702844	3,91948104351543	8,87398402800278e-05	0,00232798503749234
246	ENSRNOG00000069233	ENSRNOG00000069233	ENSRNOG00000069233	protein_coding	98,5853477867987	2,95072596649359	0,752712214312845	3,92012499649329	8,85030530381362e-05	0,00232798503749234
247	ENSRNOG00000021497	Akt3	ENSRNOG00000021497	protein_coding	756,805127520007	1,14457676360542	0,292098935503092	3,91845578496913	8,91180723463622e-05	0,00233303686896747
248	ENSRNOG00000015059	Mcfd2	ENSRNOG00000015059	protein_coding	215,513514530916	1,32553189163816	0,338597994407232	3,91476592753807	9,04919533473065e-05	0,00235428961855539
249	ENSRNOG00000013505	Vdac2	ENSRNOG00000013505	protein_coding	1238,89039388664	1,16505325056874	0,297953559434322	3,91018403264136	9,22258284583708e-05	0,0023944416537353
250	ENSRNOG00000017791	Arhgap12	ENSRNOG00000017791	protein_coding	251,391291974005	1,36484863797367	0,349183657178319	3,908684183569	9,2800183362975e-05	0,00240438578173019
251	ENSRNOG00000006523	Atl2	ENSRNOG00000006523	protein_coding	91,0420528444556	1,49339020488148	0,382482667831088	3,90446503981455	9,44340413990974e-05	0,00243056073013906
252	ENSRNOG00000008987	Rnf139	ENSRNOG00000008987	protein_coding	2012,57545177267	1,23752118311461	0,317041937901363	3,90333591608195	9,48758789863796e-05	0,00243056073013906
253	ENSRNOG00000018322	Picalm	ENSRNOG00000018322	protein_coding	853,877435230965	1,1677879357797	0,299126394543401	3,90399495692201	9,46177530040591e-05	0,00243056073013906
254	ENSRNOG00000039848	Taf9	ENSRNOG00000039848	protein_coding	317,271392358211	1,57681358540109	0,404449462072047	3,89866654123575	9,67238656313113e-05	0,00246038885733413
255	ENSRNOG00000047756	Mef2a	ENSRNOG00000047756	protein_coding	219,629921718518	1,34062015612416	0,34384282457073	3,89893305988821	9,66174781133559e-05	0,00246038885733413
256	ENSRNOG00000043370	Fubp1	ENSRNOG00000043370	protein_coding	330,759807273131	1,20825099240397	0,310069308068354	3,89671264121896	9,75071977531743e-05	0,00247530393326543
257	ENSRNOG00000004742	Chp1	ENSRNOG00000004742	protein_coding	568,578527132129	1,30879293964922	0,336077583674295	3,8943178695239	9,84754483557894e-05	0,00249484371782026
258	ENSRNOG00000001069	Elavl1	ENSRNOG00000001069	protein_coding	220,154866619374	1,40257335301186	0,360481885637923	3,89082894007228	9,99023454037166e-05	0,00252590115159578
259	ENSRNOG00000021264	Pcna	ENSRNOG00000021264	protein_coding	232,749629656773	1,35723514856001	0,349405481141447	3,88441287219125	0,000102577468589493	0,0025815336438107
260	ENSRNOG00000025892	Pkn3	ENSRNOG00000025892	protein_coding	2030,0213547307	1,05600794299731	0,271881249767514	3,8840778608319	0,000102718989487932	0,0025815336438107
261	ENSRNOG00000001829	Ube2v2	ENSRNOG00000001829	protein_coding	202,731810766646	1,38767783796228	0,357787087381076	3,87850173162979	0,000105101778726668	0,00262566391944196
262	ENSRNOG00000005290	Ywhae	ENSRNOG00000005290	protein_coding	7010,18437188816	0,860069457738235	0,221840846592198	3,87696617169546	0,000105767056978571	0,00263704134522367
263	ENSRNOG00000008193	Cr1l	ENSRNOG00000008193	protein_coding	35,982096126005	2,65989233958157	0,686789936552098	3,87293435447681	0,000107532798707994	0,00267046867305267
264	ENSRNOG00000066286	ENSRNOG00000066286	ENSRNOG00000066286	lncRNA	131,683816663338	1,39810851865686	0,361290384575347	3,86976398583143	0,000108940763791343	0,00269935671928323
265	ENSRNOG00000068444	Kcnj10	ENSRNOG00000068444	protein_coding	3193,4677678501	0,967816839393466	0,250332444273776	3,86612627141137	0,000110577701823062	0,00272454784531099
266	ENSRNOG00000006976	Med6	ENSRNOG00000006976	protein_coding	88,4537731153007	1,68893432683083	0,437305372613678	3,86213943985285	0,000112398379186911	0,002758589907935
267	ENSRNOG00000026497	Pigc	ENSRNOG00000026497	protein_coding	212,250412885544	1,38031599568976	0,357585012638671	3,86010584029854	0,000113337923498991	0,00277622679666338
268	ENSRNOG00000066426	ENSRNOG00000066426	ENSRNOG00000066426	lncRNA	173,585165884781	1,58622787046535	0,411198471128493	3,85757239347732	0,000114518766665957	0,00279425790664934
269	ENSRNOG00000016227	Glrx3	ENSRNOG00000016227	protein_coding	400,26525415984	1,32677236034231	0,344337144751139	3,85312006144791	0,000116622168848947	0,00284006622820905
270	ENSRNOG00000012601	Leprotl1	ENSRNOG00000012601	protein_coding	578,758100123543	1,12555321999538	0,292507084375632	3,8479519988308	0,000119109383167203	0,00288943727582833
271	ENSRNOG00000005021	Orc4	ENSRNOG00000005021	protein_coding	109,746237544291	1,60107435473352	0,416198067332047	3,84690482826334	0,000119619407770626	0,0028906489962417
272	ENSRNOG00000046862	Armcx1	ENSRNOG00000046862	protein_coding	314,164839582736	1,3258517390658	0,344631416722144	3,84715865917342	0,000119495590645239	0,0028906489962417
273	ENSRNOG00000069276	ENSRNOG00000069276	ENSRNOG00000069276	protein_coding	223,163482132767	1,15548135569551	0,300425597180261	3,84614815295582	0,000119989227428387	0,00289402040665088
274	ENSRNOG00000034233	Fyttd1	ENSRNOG00000034233	protein_coding	524,006730775856	1,23523122688721	0,321283482992208	3,84467702909323	0,000120711316206013	0,00290030286700719
275	ENSRNOG00000064742	Atp5pb	ENSRNOG00000064742	protein_coding	696,95507239758	1,17534096027552	0,305687581164533	3,84490909247276	0,000120597138319627	0,00290030286700719
276	ENSRNOG00000060048	Eif2s3y	ENSRNOG00000060048	protein_coding	46,0492834795572	2,25309530749774	0,586660831549056	3,84054156393657	0,000122763183897467	0,0029327797886988
277	ENSRNOG00000001602	Ltn1	ENSRNOG00000001602	protein_coding	118,952422347067	1,42619491407808	0,371533449179034	3,83867163839354	0,00012370172851401	0,00293971805585544
278	ENSRNOG00000006803	Dnajc10	ENSRNOG00000006803	protein_coding	509,239079274173	1,10116278069943	0,286933729624398	3,83769026437176	0,000124196997797811	0,00293971805585544
279	ENSRNOG00000066813	ENSRNOG00000066813	ENSRNOG00000066813	lncRNA	1204,3005855639	1,1347287152299	0,295989368340158	3,83368065411676	0,000126240010808312	0,00298182702221288
280	ENSRNOG00000012488	Rab2b	ENSRNOG00000012488	protein_coding	257,009233227843	1,16976616740567	0,30526511297664	3,83196807522249	0,000127122238285068	0,00299703198178268
281	ENSRNOG00000010350	Rcan2	ENSRNOG00000010350	protein_coding	597,338137035484	1,26681922173857	0,331204225210483	3,8248884685378	0,000130831301282361	0,00305014124659396
282	ENSRNOG00000023079	Nras	ENSRNOG00000023079	protein_coding	2886,41589890443	1,0745208925942	0,280901217608276	3,82526249527566	0,000130632820938648	0,00305014124659396
283	ENSRNOG00000053859	Ranbp6	ENSRNOG00000053859	protein_coding	124,598840670575	1,54655446533109	0,404310949702178	3,82516097194574	0,000130686667048047	0,00305014124659396
284	ENSRNOG00000005736	Eif1ax	ENSRNOG00000005736	protein_coding	1131,33054392785	1,18475201761641	0,309985519689437	3,82195922829999	0,000132395583258927	0,00308089425783644
285	ENSRNOG00000067620	ENSRNOG00000067620	ENSRNOG00000067620	lncRNA	181,133008822765	1,57307098616817	0,412142019083567	3,8168177796237	0,000135183931810546	0,00313996541059394
286	ENSRNOG00000022391	Zfp711	ENSRNOG00000022391	protein_coding	40,5485175008986	2,1075115459622	0,552491522638528	3,81455906490181	0,000136426305338227	0,00315715092611448
287	ENSRNOG00000010921	Taf1d	ENSRNOG00000010921	protein_coding	242,937851366595	1,41715822051651	0,371649280589219	3,81316013384912	0,000137201152809842	0,00316326302748836
288	ENSRNOG00000049507	Septin10	ENSRNOG00000049507	protein_coding	356,516510605399	1,1989694391344	0,314465614942385	3,81272031714521	0,000137445616187223	0,00316326302748836
289	ENSRNOG00000062415	Ube2w	ENSRNOG00000062415	protein_coding	288,139856122052	1,27973776210077	0,335725501898109	3,81185746946673	0,000137926405529493	0,00316762588026973
290	ENSRNOG00000063275	Uprt	ENSRNOG00000063275	protein_coding	182,9709760438	1,37418147408677	0,360537857853652	3,81147622684488	0,00013813934286072	0,00316762588026973
291	ENSRNOG00000001593	Lnpk	ENSRNOG00000001593	protein_coding	169,555178883649	1,2794825395342	0,336019320513964	3,80776479631335	0,000140228550452443	0,00319223182062572
292	ENSRNOG00000005818	Elapor2	ENSRNOG00000005818	protein_coding	664,321073339929	0,937308087491575	0,246704897716959	3,79930879429454	0,000145100209076052	0,00326865334651902
293	ENSRNOG00000007753	Plaa	ENSRNOG00000007753	protein_coding	363,301638410587	1,24398203169339	0,327580481712397	3,79748520177573	0,000146171499983123	0,00327998405140701
294	ENSRNOG00000047198	Tatdn1	ENSRNOG00000047198	protein_coding	73,783630701126	2,01569180242756	0,530779365231762	3,79760769627399	0,000146099306445503	0,00327998405140701
295	ENSRNOG00000063103	Arpp19	ENSRNOG00000063103	protein_coding	1815,22197667297	0,921558484806289	0,242910521954547	3,79381871724243	0,00014834799947219	0,00332288941420239
296	ENSRNOG00000011158	Ppp2r2a	ENSRNOG00000011158	protein_coding	1185,79428595461	1,0230904054484	0,269734260259115	3,79295683264553	0,000148864042587412	0,00332851522981035
297	ENSRNOG00000014605	Lig4	ENSRNOG00000014605	protein_coding	161,033889749065	1,38002494662438	0,364168906568121	3,78951887910901	0,000150939340394284	0,00336892318187312
298	ENSRNOG00000018849	Tcerg1	ENSRNOG00000018849	protein_coding	376,884797332848	1,17935472966784	0,31129685701758	3,78852115940649	0,000151546687523761	0,00337648169401345
299	ENSRNOG00000004883	Erh	ENSRNOG00000004883	protein_coding	1057,02128760974	1,45647526029234	0,384677849473724	3,7862207618269	0,000152955799131889	0,00338984580580479
300	ENSRNOG00000069303	Sh3bgrl	ENSRNOG00000069303	protein_coding	355,898428931871	1,34613591966793	0,355518962176492	3,78639696579576	0,000152847430488942	0,00338984580580479
301	ENSRNOG00000006197	Calu	ENSRNOG00000006197	protein_coding	692,900287463068	1,11755091046119	0,295279172678207	3,78472650246513	0,00015387770747669	0,00340427336646495
302	ENSRNOG00000010523	Naa20	ENSRNOG00000010523	protein_coding	203,084264241456	1,4993492129109	0,396565459198957	3,78083662641602	0,000156302222292563	0,00345183431516406
303	ENSRNOG00000063484	ENSRNOG00000063484	ENSRNOG00000063484	protein_coding	61,375379329861	1,92112070964954	0,508374485120101	3,77894793283279	0,000157492347410561	0,00347201550449317
304	ENSRNOG00000063919	Tspyl1	ENSRNOG00000063919	lncRNA	230,059224120498	1,44994703514583	0,384351341059192	3,77245212973651	0,000161650987668309	0,00353886116905919
305	ENSRNOG00000030247	Eif4ebp3	ENSRNOG00000030247	protein_coding	234,441119765315	1,13229503596337	0,300197676511807	3,77183144493404	0,000162053715386127	0,00354150780442099
306	ENSRNOG00000001964	Cd47	ENSRNOG00000001964	protein_coding	228,089554308296	1,24792971580975	0,331244156204201	3,76740145429297	0,000164955622397394	0,00358621514021738
307	ENSRNOG00000070268	Pnrc2	ENSRNOG00000070268	protein_coding	77,3671803360354	2,24939323502432	0,597055742078062	3,76747609393265	0,000164906326631139	0,00358621514021738
308	ENSRNOG00000007237	Id2	ENSRNOG00000007237	protein_coding	678,13307085981	1,21810627753595	0,323690350944532	3,76318377727819	0,000167763823098116	0,00363469000181195
309	ENSRNOG00000031730	Eloc	ENSRNOG00000031730	protein_coding	276,684129829177	1,60781531909795	0,4272281202657	3,76336491637775	0,000167642299036458	0,00363469000181195
310	ENSRNOG00000014750	Tasor	ENSRNOG00000014750	protein_coding	266,766447122282	1,11258162945439	0,29570319354578	3,76249446654063	0,000168227031574368	0,00363845245914545
311	ENSRNOG00000013411	Nup155	ENSRNOG00000013411	protein_coding	209,304478409541	1,32181095896433	0,351491111527283	3,76058146455213	0,000169518856291306	0,00366009269442707
312	ENSRNOG00000037514	Qser1	ENSRNOG00000037514	protein_coding	301,621556824924	1,13723115249288	0,302501910023252	3,75941808898154	0,000170309025048653	0,0036708459841533
313	ENSRNOG00000009080	Atp6v1d	ENSRNOG00000009080	protein_coding	1249,18819870955	1,07102879213933	0,2856746138506	3,74912134369578	0,000177455213095386	0,00380529386989185
314	ENSRNOG00000003470	Fundc1	ENSRNOG00000003470	protein_coding	193,330860819175	1,33351338493267	0,355899310197986	3,74688387058362	0,000179044923764565	0,00383284243956649
315	ENSRNOG00000003350	Mospd2	ENSRNOG00000003350	protein_coding	77,2733221095894	1,71496316059103	0,459183936726767	3,7348065196181	0,000187859558577097	0,00400109019166067
316	ENSRNOG00000017714	Usp3	ENSRNOG00000017714	protein_coding	141,179605834413	1,46191124743238	0,391970836208915	3,72964290295618	0,00019175133174134	0,00407018113963122
317	ENSRNOG00000013002	Gpbp1	ENSRNOG00000013002	protein_coding	257,625334898718	1,17994937049608	0,316646155411585	3,72639727446666	0,000194236180279946	0,00410904350403671
318	ENSRNOG00000003829	Ap3s1	ENSRNOG00000003829	protein_coding	251,427494578974	1,38800748944825	0,372957281136522	3,72162593318607	0,000197944105114372	0,00418044642834824
319	ENSRNOG00000051885	ENSRNOG00000051885	ENSRNOG00000051885	protein_coding	291,118134713302	1,58292409862286	0,425950664771867	3,71621464535253	0,000202229799686787	0,00424243683282833
320	ENSRNOG00000069455	ENSRNOG00000069455	ENSRNOG00000069455	lncRNA	33,8369777791438	2,12534755204789	0,571908276627827	3,71623849296201	0,000202210722791141	0,00424243683282833
321	ENSRNOG00000030680	Ddx5	ENSRNOG00000030680	protein_coding	1847,83343943409	1,0266590533267	0,276546634682315	3,71242649365841	0,000205281689932612	0,00429928285948866
322	ENSRNOG00000010967	Cdc37l1	ENSRNOG00000010967	protein_coding	853,132446214301	0,952935399088984	0,256965080503883	3,70842371741862	0,000208553467376482	0,00435329380573566
323	ENSRNOG00000005123	Emc2	ENSRNOG00000005123	protein_coding	118,525479289978	1,71715509888748	0,463342102591953	3,70601999965393	0,000210541681175958	0,00438750707405818
324	ENSRNOG00000003434	Ro60	ENSRNOG00000003434	protein_coding	267,765410331991	1,13554390716272	0,30687824543449	3,70030761077565	0,000215338281645399	0,00445789266417806
325	ENSRNOG00000011461	Ap3m1	ENSRNOG00000011461	protein_coding	337,657102830912	1,31886426678804	0,356472914465552	3,69976010313539	0,000215803364341078	0,00446017282287828
326	ENSRNOG00000062931	ENSRNOG00000062931	ENSRNOG00000062931	protein_coding	79,0490819665493	1,59356245270744	0,430794525831892	3,69912419297847	0,000216344724793332	0,00446401939532514
327	ENSRNOG00000061129	Psmd14	ENSRNOG00000061129	protein_coding	268,206097077779	1,17155266857226	0,316881828373824	3,69712796276277	0,000218052443340776	0,00449188033281998
328	ENSRNOG00000000805	Gja1	ENSRNOG00000000805	protein_coding	81,6516303635515	1,75149008946335	0,474335331381931	3,69251450099774	0,000222047675455614	0,00455489798533533
329	ENSRNOG00000015939	Ccdc25	ENSRNOG00000015939	protein_coding	626,055026919	1,13054655833921	0,306218997005214	3,6919543509574	0,000222537413791622	0,00455489798533533
330	ENSRNOG00000014501	Zfp638	ENSRNOG00000014501	protein_coding	544,838845809376	0,949063666263173	0,257141065422417	3,69082886354268	0,000223524492786983	0,00456457359400207
331	ENSRNOG00000046327	Rbpj	ENSRNOG00000046327	protein_coding	600,103305338623	1,07481761558911	0,29123427321932	3,69056019302953	0,000223760730057717	0,00456457359400207
332	ENSRNOG00000002755	Pafah1b1	ENSRNOG00000002755	protein_coding	1005,9263009874	0,97991135620066	0,266221328977574	3,68081460626773	0,000232490006326891	0,00471204745081245
333	ENSRNOG00000048933	ENSRNOG00000048933	ENSRNOG00000048933	protein_coding	105,906788167124	1,65745559152827	0,450290790857665	3,68085607163169	0,000232452197295252	0,00471204745081245
334	ENSRNOG00000007029	Dnaja1	ENSRNOG00000007029	protein_coding	432,654772248327	1,21610127523969	0,330471402792634	3,6798986688805	0,000233326651357072	0,00472138921248465
335	ENSRNOG00000000098	Rnf115	ENSRNOG00000000098	protein_coding	783,537949277999	1,0035294971425	0,272802559246601	3,67859267858026	0,000234524469942721	0,00473496900584156
336	ENSRNOG00000002320	Commd8	ENSRNOG00000002320	protein_coding	916,728203489486	1,08394627720889	0,294848782374503	3,67627862824992	0,000236661035386538	0,00475821211306758
337	ENSRNOG00000020497	Plekha1	ENSRNOG00000020497	protein_coding	8549,86736512061	0,983107099932142	0,267451887529289	3,675827862028	0,000237079348050105	0,00475900812715274
338	ENSRNOG00000007234	Cyp51	ENSRNOG00000007234	protein_coding	3080,30254218497	0,904454945192715	0,246160860173547	3,67424351927866	0,000238555134778347	0,00477698480688581
339	ENSRNOG00000019934	ENSRNOG00000019934	ENSRNOG00000019934	protein_coding	812,717604123331	1,00976211233626	0,274836183593124	3,67405084416085	0,000238735194869035	0,00477698480688581
340	ENSRNOG00000001852	Ergic2	ENSRNOG00000001852	protein_coding	460,766565531539	1,24273862475471	0,338544338675177	3,67082973420236	0,000241764358322762	0,00482223956616481
341	ENSRNOG00000001039	Eif2b1	ENSRNOG00000001039	protein_coding	440,267554124563	1,19586003485061	0,326022531470784	3,66802879989837	0,000244427657028517	0,00484022006902002
342	ENSRNOG00000048606	ENSRNOG00000048606	ENSRNOG00000048606	protein_coding	278,108852118834	1,20015029019949	0,32766335581761	3,66275407027065	0,00024951806805213	0,00492059369055499
343	ENSRNOG00000002473	Odr4	ENSRNOG00000002473	protein_coding	120,735314799672	1,61255044354654	0,440591277533784	3,65996905924423	0,000252245704636386	0,00496043744047077
344	ENSRNOG00000004186	Snx13	ENSRNOG00000004186	protein_coding	1244,9213916243	0,933806017228445	0,255344042131569	3,65705034444191	0,00025513428479352	0,00498263534890193
345	ENSRNOG00000006515	Klhl15	ENSRNOG00000006515	protein_coding	29,2911680602709	2,39233844011708	0,654280172361349	3,65644343383193	0,000255738812030179	0,00498263534890193
346	ENSRNOG00000008039	Cul5	ENSRNOG00000008039	protein_coding	135,377492961214	1,32165456238438	0,361499797059739	3,65603127065095	0,000256150122186109	0,00498263534890193
347	ENSRNOG00000025936	Rpl6	ENSRNOG00000025936	protein_coding	3551,91693004868	1,15509180298384	0,315877960633738	3,65676605188411	0,000255417293885458	0,00498263534890193
348	ENSRNOG00000027360	Srsf7	ENSRNOG00000027360	protein_coding	246,371809638979	1,35989977872003	0,371884889584031	3,6567761068247	0,000255407279319021	0,00498263534890193
349	ENSRNOG00000063649	ENSRNOG00000063649	ENSRNOG00000063649	protein_coding	39,6028281937461	2,11698156570521	0,579508105214851	3,6530663620664	0,000259127226516353	0,005024988778402
350	ENSRNOG00000021931	Uba6	ENSRNOG00000021931	protein_coding	79,9183833370958	1,46925755627276	0,40231385493607	3,65201828931849	0,000260187349337181	0,00503002189503234
351	ENSRNOG00000005981	Nt5c3a	ENSRNOG00000005981	protein_coding	258,95124374368	1,23030872290066	0,336953606488894	3,65127038027775	0,000260946342225221	0,0050369458316469
352	ENSRNOG00000021317	Cct2	ENSRNOG00000021317	protein_coding	502,785668830007	1,0099019421395	0,277076164756027	3,64485318695222	0,000267544486917907	0,00514061777157556
353	ENSRNOG00000042492	Cop1	ENSRNOG00000042492	protein_coding	717,385844386644	0,949690819815746	0,260654035097218	3,64349172442903	0,000268964303843953	0,00516000830855438
354	ENSRNOG00000003834	Map2k4	ENSRNOG00000003834	protein_coding	348,610982678391	1,04246941679975	0,286187953634647	3,64260411229814	0,000269893760448762	0,00516994663688893
355	ENSRNOG00000002112	Zfp644	ENSRNOG00000002112	protein_coding	628,194069554941	0,913595143407663	0,250836599133355	3,64219235376397	0,00027032595190008	0,00517034385323653
356	ENSRNOG00000016087	Hars2	ENSRNOG00000016087	protein_coding	893,22338899221	1,17528904465631	0,323377867090776	3,63441399137681	0,000278613180557509	0,00529730336087964
357	ENSRNOG00000000415	Asf1a	ENSRNOG00000000415	protein_coding	184,52090004065	1,28458503083945	0,353517708574516	3,63372187497837	0,000279361996672341	0,00530281397308857
358	ENSRNOG00000018046	Lgals8	ENSRNOG00000018046	protein_coding	169,06205224368	1,20023006490981	0,330420594361753	3,63243116618743	0,000280763483634426	0,0053213784846911
359	ENSRNOG00000019556	Cd9	ENSRNOG00000019556	protein_coding	2153,94129393479	0,956534297249946	0,264216990772724	3,62026035665793	0,000294306723902574	0,00552803930128511
360	ENSRNOG00000053943	Cops3	ENSRNOG00000053943	protein_coding	180,631874595957	1,44008121664521	0,397913557319104	3,61908055193593	0,000295651606154683	0,00554501206408918
361	ENSRNOG00000045539	Dusp11	ENSRNOG00000045539	protein_coding	122,462238948749	1,36064359039897	0,376387212177517	3,61501014481132	0,000300335860601031	0,00560775694548672
362	ENSRNOG00000012124	Trappc13	ENSRNOG00000012124	protein_coding	235,505133099603	1,17525952578508	0,325283481332739	3,61303168845172	0,000302637701571729	0,00563399312288941
363	ENSRNOG00000015440	Wrn	ENSRNOG00000015440	protein_coding	110,00609033564	1,30175293336417	0,360778274749464	3,60817993896153	0,000308352607978539	0,00572342521692514
364	ENSRNOG00000070479	ENSRNOG00000070479	ENSRNOG00000070479	lncRNA	174,69635448649	1,330849798774	0,369018634245408	3,60645689748272	0,000310406390772289	0,00575304823959379
365	ENSRNOG00000007527	Tm2d1	ENSRNOG00000007527	protein_coding	433,498232860234	1,37100923774315	0,380523995082842	3,60295081377109	0,000314625081344753	0,00582264914901056
366	ENSRNOG00000014354	Cep95	ENSRNOG00000014354	protein_coding	100,093957431861	1,51569468839762	0,420786777661827	3,6020492298257	0,000315718554493258	0,00583429317023864
367	ENSRNOG00000013536	Cdc42	ENSRNOG00000013536	protein_coding	1028,32427384568	0,974042783963801	0,271003524233016	3,59420707431942	0,000325380984527784	0,00599521620465709
368	ENSRNOG00000011588	Rnf146	ENSRNOG00000011588	protein_coding	329,409049231186	1,22339001872911	0,340461969645661	3,59332356563163	0,00032648674750349	0,00600428848909236
369	ENSRNOG00000059160	ENSRNOG00000059160	ENSRNOG00000059160	protein_coding	40,5807821479967	1,92442172284271	0,535708884220722	3,59229010293921	0,000327784649332911	0,00600428848909236
370	ENSRNOG00000005927	Cpsf6	ENSRNOG00000005927	protein_coding	522,392311072743	1,02404245357419	0,285241704144324	3,5900867183715	0,000330567967637164	0,0060431851139721
371	ENSRNOG00000066703	Lhfpl3	ENSRNOG00000066703	protein_coding	1577,43147728399	1,03648227461522	0,288725891468627	3,58984872933659	0,000330869915519084	0,0060431851139721
372	ENSRNOG00000002585	Cul4b	ENSRNOG00000002585	protein_coding	81,669095366444	1,58397189482107	0,44160597473187	3,58684434870432	0,000334703975869072	0,00609549298662428
373	ENSRNOG00000007446	Apip	ENSRNOG00000007446	protein_coding	64,3862857555073	1,87863565668554	0,52387757914086	3,58602034423086	0,000335762776147045	0,00610592625913715
374	ENSRNOG00000030069	Faim	ENSRNOG00000030069	protein_coding	1280,95233574732	0,984235167432151	0,275211441547452	3,57628724263067	0,000348508705653425	0,00629218447592089
375	ENSRNOG00000008140	Rpl15	ENSRNOG00000008140	protein_coding	1589,05456281443	1,14533320617184	0,320717354423498	3,57116068206107	0,00035540276666091	0,00639826814593265
376	ENSRNOG00000037402	ENSRNOG00000037402	ENSRNOG00000037402	protein_coding	733,734864924875	1,62859128360108	0,456217280703758	3,56977114301506	0,000357293232975168	0,00641392395080851
377	ENSRNOG00000052959	Zscan12	ENSRNOG00000052959	protein_coding	158,225960775116	1,20077038137048	0,336356834040547	3,56993008569503	0,000357076516297378	0,00641392395080851
378	ENSRNOG00000031203	Scfd1	ENSRNOG00000031203	protein_coding	94,3777930272521	1,57335848595591	0,441333400186191	3,56501113510136	0,000363840741228928	0,00651285292632864
379	ENSRNOG00000018818	Txnl1	ENSRNOG00000018818	protein_coding	234,120678168545	1,15489667805368	0,32414790900217	3,56286943700739	0,000366823146156444	0,00654758473665039
380	ENSRNOG00000008733	Lsm3	ENSRNOG00000008733	protein_coding	343,569332988584	1,50505692412888	0,42248173625714	3,56241890469046	0,000367453434303658	0,00654953170987201
381	ENSRNOG00000052787	Rsl24d1	ENSRNOG00000052787	protein_coding	410,647473793579	1,29505179748866	0,363645798045062	3,56130004650343	0,000369023082889128	0,00656819271895861
382	ENSRNOG00000017243	Bnip3	ENSRNOG00000017243	protein_coding	1068,75896019738	1,06161211516203	0,298228449525765	3,5597278423644	0,000371239326952593	0,00658226027676357
383	ENSRNOG00000022730	Zfp57	ENSRNOG00000022730	protein_coding	46,1683585103	1,94580375338287	0,546688537886223	3,55925471001522	0,000371908705753791	0,00658226027676357
384	ENSRNOG00000031325	Abi1	ENSRNOG00000031325	protein_coding	287,333895802509	1,08052548781276	0,303574814754962	3,55933837490748	0,000371790256168039	0,00658226027676357
385	ENSRNOG00000007407	Ndufa12	ENSRNOG00000007407	protein_coding	382,080815380953	1,37702555757341	0,387081799757824	3,5574536401219	0,000374467162283166	0,00661821991737027
386	ENSRNOG00000031367	Hprt1	ENSRNOG00000031367	protein_coding	56,9924547294896	1,98649090232329	0,55884156988624	3,55465843875513	0,000378470404508242	0,00667957739192496
387	ENSRNOG00000007326	Prepl	ENSRNOG00000007326	protein_coding	73,6977660825867	1,59850806141863	0,449875228608831	3,5532253384161	0,000380538345897602	0,00670665477496391
388	ENSRNOG00000016935	Mapk1ip1	ENSRNOG00000016935	protein_coding	291,211911654144	1,25912331237606	0,354433059042825	3,55249963357376	0,000381589550092277	0,00671576230596577
389	ENSRNOG00000002178	Mrps18c	ENSRNOG00000002178	protein_coding	162,584834184979	1,67002471368266	0,470585254278575	3,54882499716841	0,000386954157561781	0,00679115355296276
390	ENSRNOG00000002618	Ivns1abp	ENSRNOG00000002618	protein_coding	1639,07246763368	0,861076005445312	0,242667875404103	3,54837245767041	0,000387619673514703	0,00679334563094249
391	ENSRNOG00000010475	Casp3	ENSRNOG00000010475	protein_coding	195,572770166086	1,1727182944684	0,330633419967666	3,54688371968898	0,000389816604186763	0,00680660326214295
392	ENSRNOG00000014525	Hspd1	ENSRNOG00000014525	protein_coding	894,774191957687	1,01292043448956	0,285590429764147	3,5467590259452	0,000390001141870358	0,00680660326214295
393	ENSRNOG00000021472	Ermn	ENSRNOG00000021472	protein_coding	79,9923204267411	1,42932525302446	0,402983634576999	3,54685682093464	0,000389856405485681	0,00680660326214295
394	ENSRNOG00000011622	Echdc1	ENSRNOG00000011622	protein_coding	122,984519203325	1,44176177294518	0,4065955889294	3,5459355984197	0,000391221805760462	0,00681843718611091
395	ENSRNOG00000024671	Dmxl1	ENSRNOG00000024671	protein_coding	267,413642344799	1,13552049430697	0,320406967509231	3,54399438668341	0,000394113636361861	0,00684983672824779
396	ENSRNOG00000037227	Yes1	ENSRNOG00000037227	protein_coding	180,187955679314	1,1561242173482	0,326534840611301	3,54058456728182	0,000399241665900214	0,00691982175683046
397	ENSRNOG00000011814	Cbx3	ENSRNOG00000011814	protein_coding	795,405706247074	1,06174840395496	0,299922504861309	3,54007580873577	0,000400012111204863	0,00692362560523459
398	ENSRNOG00000004284	Btg1	ENSRNOG00000004284	protein_coding	743,533904116801	1,05506113395921	0,298146725416189	3,53873124880519	0,000402054955083627	0,00694941205719512
399	ENSRNOG00000028899	Zbtb33	ENSRNOG00000028899	protein_coding	125,446222372561	1,31521875102077	0,372107892493994	3,53450915057384	0,000408533289682422	0,00702274872523847
400	ENSRNOG00000013510	Tmem60	ENSRNOG00000013510	protein_coding	94,1898575190694	1,50955142610882	0,42717087941319	3,53383505023215	0,000409576603094685	0,00703106501979209
401	ENSRNOG00000003541	Pggt1b	ENSRNOG00000003541	protein_coding	134,552332699901	1,40953336951377	0,399274027156641	3,53024057074665	0,000415181965706972	0,00711126283938264
402	ENSRNOG00000016383	Commd3	ENSRNOG00000016383	protein_coding	473,699224291128	1,23047466195158	0,348617110372706	3,52958769188374	0,000416207745982251	0,00711126283938264
403	ENSRNOG00000024967	Uqcrb	ENSRNOG00000024967	protein_coding	528,109244191927	1,32998616897941	0,376831273951777	3,52939434944458	0,000416511972766642	0,00711126283938264
404	ENSRNOG00000015956	Usp29	ENSRNOG00000015956	protein_coding	121,777644267931	1,31388098296208	0,372402102995099	3,52812449874745	0,000418515266096985	0,00712610140077874
405	ENSRNOG00000057231	Ddx3	ENSRNOG00000057231	protein_coding	80,6298415712212	1,60607023110474	0,455541941274918	3,52562538283491	0,000422484132501299	0,00716455547774808
406	ENSRNOG00000066036	Mis12	ENSRNOG00000066036	protein_coding	249,223785475981	1,09400098443289	0,310541641138678	3,52288015359698	0,00042688434708114	0,00721968870177874
407	ENSRNOG00000014188	Tma16	ENSRNOG00000014188	protein_coding	85,5587175239829	1,55422296316137	0,441396581806263	3,52114861606144	0,000429681724802479	0,00723777554137794
408	ENSRNOG00000008626	Manea	ENSRNOG00000008626	protein_coding	124,292232635433	1,28160722376523	0,364228096886139	3,51869401268588	0,000433676586446703	0,00728553473969153
409	ENSRNOG00000016357	Golm2	ENSRNOG00000016357	protein_coding	1466,19107269181	1,0463790665665	0,297526869284697	3,5169229222294	0,000436580538656551	0,00730328599344631
410	ENSRNOG00000058053	Ube2n	ENSRNOG00000058053	protein_coding	437,609640187761	1,11595499415158	0,317290031949778	3,51714482580473	0,000436215704364423	0,00730328599344631
411	ENSRNOG00000061213	Mrps36	ENSRNOG00000061213	protein_coding	162,179290215679	1,72598536084344	0,491043032103328	3,51493707883476	0,000439858191654229	0,0073260144131785
412	ENSRNOG00000033064	Edil3	ENSRNOG00000033064	protein_coding	215,673217029849	1,16956758406492	0,332861263649155	3,51367885599833	0,000441946772278648	0,00734187360133104
413	ENSRNOG00000000618	Mdga2	ENSRNOG00000000618	protein_coding	100,381668664547	1,31519575952178	0,374540255713334	3,51149372987134	0,00044559597423036	0,00736757764760355
414	ENSRNOG00000019113	Hnrnpk	ENSRNOG00000019113	protein_coding	1703,2530017387	0,826364697441885	0,235314931090793	3,51173932572534	0,00044518442611061	0,00736757764760355
415	ENSRNOG00000011841	Map2	ENSRNOG00000011841	protein_coding	524,489681516408	0,920245445038104	0,262139918407432	3,51051244170988	0,000447243877817124	0,00738100189021375
416	ENSRNOG00000023376	Riok3	ENSRNOG00000023376	protein_coding	943,776099716757	0,953284345706446	0,271566909278621	3,51031113561925	0,000447582638894069	0,00738100189021375
417	ENSRNOG00000019450	Etf1	ENSRNOG00000019450	protein_coding	647,950222602199	0,889498762514942	0,253506533838774	3,5087804209443	0,000450166394445027	0,00740970154001953
418	ENSRNOG00000006399	Synj2bp	ENSRNOG00000006399	protein_coding	635,321325521927	1,16701557845415	0,332834872973488	3,5062899750505	0,000454399885803966	0,00743353539697919
419	ENSRNOG00000030225	Clpx	ENSRNOG00000030225	protein_coding	143,741471424096	1,43198774416474	0,408425159097698	3,50612030690843	0,000454689651055669	0,00743353539697919
420	ENSRNOG00000042983	Nudt21	ENSRNOG00000042983	protein_coding	466,298861006894	1,24581710090548	0,355780602666396	3,50164424808071	0,000462396587547804	0,0075362847200074
421	ENSRNOG00000068675	ENSRNOG00000068675	ENSRNOG00000068675	lncRNA	152,525584508139	1,33620551713443	0,382565968883903	3,49274537155689	0,000478082142906939	0,00772182545985681
422	ENSRNOG00000006048	Ezh2	ENSRNOG00000006048	protein_coding	210,845183071675	1,11440747278807	0,319275731322361	3,49042336594913	0,000482255901773977	0,00776926623293821
423	ENSRNOG00000006545	Septin7	ENSRNOG00000006545	protein_coding	2296,27120459522	1,0192810350999	0,291999319970946	3,49069660573634	0,000481763000348927	0,00776926623293821
424	ENSRNOG00000017447	Eif2s2	ENSRNOG00000017447	protein_coding	1042,66678884748	1,1940878246881	0,342191969789859	3,48952614353105	0,000483877724922924	0,00777545715010417
425	ENSRNOG00000004099	R3hdm1	ENSRNOG00000004099	protein_coding	482,175438429724	0,997650857172659	0,285937120186082	3,48905681264262	0,000484728114489493	0,007779174312484
426	ENSRNOG00000001064	Sbno1	ENSRNOG00000001064	protein_coding	1062,05348711101	0,892710892412515	0,256302025748644	3,48304267125848	0,000495749339122742	0,00792568218246359
427	ENSRNOG00000062406	Mosmo	ENSRNOG00000062406	protein_coding	624,264084345378	1,03610617237018	0,29761070253638	3,48141435620421	0,00049877325674215	0,00796389421120947
428	ENSRNOG00000018851	Ppp2r2b	ENSRNOG00000018851	protein_coding	939,472495668391	0,916803056454143	0,263495151057004	3,47939251548429	0,000502551919295139	0,0080038877285966
429	ENSRNOG00000065229	ENSRNOG00000065229	ENSRNOG00000065229	lncRNA	182,989072926947	1,17020002498482	0,336525031295206	3,47730455734894	0,000506482150644769	0,00804608685840983
430	ENSRNOG00000011302	Rab11a	ENSRNOG00000011302	protein_coding	659,438639741046	1,17056000047236	0,336839387647428	3,47512803846322	0,000510609572642026	0,00810141400229759
431	ENSRNOG00000050932	Pfdn4	ENSRNOG00000050932	protein_coding	305,400353634048	1,20429864836167	0,346636522362485	3,47424051035888	0,000512301610769814	0,00810778594576005
432	ENSRNOG00000016705	Prpf4b	ENSRNOG00000016705	protein_coding	620,562706689519	1,17362756813951	0,338192490959718	3,47029457930601	0,000519887843205059	0,00820717416798339
433	ENSRNOG00000057806	Trpm7	ENSRNOG00000057806	protein_coding	555,596444440226	0,937899328468921	0,270441836292905	3,46802603223385	0,000524296496419507	0,00824137221551125
434	ENSRNOG00000000204	Syncrip	ENSRNOG00000000204	protein_coding	737,247249603179	0,960306831237823	0,276954695761443	3,46737876603829	0,000525560755844248	0,00824233589054209
435	ENSRNOG00000006432	Trnt1	ENSRNOG00000006432	protein_coding	112,727066231453	1,26075138569244	0,363629861451996	3,46712830639976	0,000526050722920162	0,00824233589054209
436	ENSRNOG00000002454	Rnf2	ENSRNOG00000002454	protein_coding	296,396446174653	1,01273949322827	0,29231287772994	3,46457364825342	0,000531072700714854	0,00827551270721199
437	ENSRNOG00000005258	Myef2	ENSRNOG00000005258	protein_coding	771,893669455779	1,05617233342526	0,304831084793307	3,46477897469481	0,000530667422377546	0,00827551270721199
438	ENSRNOG00000017075	Slc35e2b	ENSRNOG00000017075	protein_coding	144,369427001999	1,37956737695617	0,398253426930872	3,46404395710482	0,000532119550169289	0,00827551270721199
439	ENSRNOG00000036911	Bicd1	ENSRNOG00000036911	protein_coding	226,250078337971	1,02058614496825	0,294614706935825	3,46413848644208	0,000531932587275632	0,00827551270721199
440	ENSRNOG00000064521	Hist2h3c2	ENSRNOG00000064521	protein_coding	1233,3241476889	1,56918813267985	0,452846358088394	3,46516672741697	0,000529902852527294	0,00827551270721199
441	ENSRNOG00000067555	Sub1	ENSRNOG00000067555	protein_coding	2443,47262441402	1,12071796829329	0,324067345057337	3,45828725228394	0,000543621431856237	0,0084231157986504
442	ENSRNOG00000024930	Smim19	ENSRNOG00000024930	protein_coding	526,910939708027	1,29406806969725	0,374271396196083	3,45756604124586	0,000545078625368564	0,00843529311130712
443	ENSRNOG00000016536	Pdik1l	ENSRNOG00000016536	protein_coding	158,14136531488	1,43917775358793	0,416296901212544	3,45709456254911	0,000546033205450285	0,00843967190613564
444	ENSRNOG00000068487	Mzt1	ENSRNOG00000068487	protein_coding	285,652730225251	1,23365199650577	0,356943897021571	3,45615097162235	0,000547948327412565	0,0084588681600323
445	ENSRNOG00000010408	Polr2k	ENSRNOG00000010408	protein_coding	368,698371667838	1,47730939036949	0,427690583785661	3,45415458365538	0,000552020859398481	0,00850085063627612
446	ENSRNOG00000005890	Serbp1	ENSRNOG00000005890	protein_coding	1443,26286568387	0,966881473207931	0,280025668504556	3,45283158637366	0,00055473522241533	0,00852176382013574
447	ENSRNOG00000018920	Slc25a17	ENSRNOG00000018920	protein_coding	762,722131578691	0,964963334517418	0,27952738262767	3,45212453050708	0,00055619096506825	0,00853369434315951
448	ENSRNOG00000001862	Ube2l3	ENSRNOG00000001862	protein_coding	1038,99189218565	0,945886796155958	0,274292590847754	3,44845915535856	0,000563794732352146	0,0086292869753192
449	ENSRNOG00000000657	Nek7	ENSRNOG00000000657	protein_coding	1223,14967560901	0,973429039151239	0,282355818317569	3,44752605046875	0,000565745845713396	0,00864861593337535
450	ENSRNOG00000003399	Hnrnph1	ENSRNOG00000003399	protein_coding	611,31870209859	1,03030588385772	0,299020026594467	3,4456082945074	0,000569775613239842	0,00869963591248099
451	ENSRNOG00000004510	Slc35b1	ENSRNOG00000004510	protein_coding	738,452929483802	1,04708994645806	0,303927932029129	3,4451915606023	0,000570654821304218	0,00870248602488933
452	ENSRNOG00000014076	Mbnl1	ENSRNOG00000014076	protein_coding	546,63964469547	0,937210630435162	0,272174914743808	3,44341296594999	0,000574421448089778	0,00872814983881034
453	ENSRNOG00000007739	Rars1	ENSRNOG00000007739	protein_coding	123,520012788158	1,44922235890497	0,421086096527867	3,44162956425007	0,000578221488275619	0,0087646938741513
454	ENSRNOG00000043037	Zfp770	ENSRNOG00000043037	protein_coding	55,8538715021165	1,5806847579042	0,459270951534252	3,44172596290648	0,000578015486810654	0,0087646938741513
455	ENSRNOG00000007356	Chmp3	ENSRNOG00000007356	protein_coding	1850,73468605469	1,05923727225353	0,307829992065619	3,44098138438614	0,000579608408161576	0,00877513163488959
456	ENSRNOG00000015633	Cul3	ENSRNOG00000015633	protein_coding	544,395029737322	0,965054258964423	0,280593341359226	3,43933414203484	0,00058314698640701	0,00880748200864241
457	ENSRNOG00000004751	Jkamp	ENSRNOG00000004751	protein_coding	271,563331103459	1,18699312020869	0,345221648154383	3,43835077132204	0,000585269023532547	0,00881833399245802
458	ENSRNOG00000010018	Clec4a3	ENSRNOG00000010018	protein_coding	28,8123544154908	2,35486306472523	0,68483562121147	3,4385814519395	0,000584770588380218	0,00881833399245802
459	ENSRNOG00000016213	Ssbp2	ENSRNOG00000016213	protein_coding	90,28558150098	1,61675749760137	0,470394059233831	3,43702788303643	0,000588135054691881	0,00885090430809362
460	ENSRNOG00000003822	Slu7	ENSRNOG00000003822	protein_coding	443,342594316503	1,00935043361687	0,293807604482179	3,43541289680299	0,000591651625277472	0,00888254996802474
461	ENSRNOG00000005386	Kitlg	ENSRNOG00000005386	protein_coding	74,076200749997	1,7246931447084	0,502401785238086	3,43289613091457	0,000597170824945465	0,00895471191678367
462	ENSRNOG00000017372	Higd2a	ENSRNOG00000017372	protein_coding	164,666290658086	1,75451495748434	0,511265667590801	3,43170893080305	0,000599790923452456	0,00898328098224501
463	ENSRNOG00000015602	Cdh2	ENSRNOG00000015602	protein_coding	708,231110628318	0,944591874913606	0,275362355458744	3,43035951061628	0,000602782025330796	0,00901733205988903
464	ENSRNOG00000009340	Zbtb6	ENSRNOG00000009340	protein_coding	276,067381337286	1,10347875674846	0,321781201362094	3,42928285455289	0,000605178473649938	0,00902956717382608
465	ENSRNOG00000011561	Nln	ENSRNOG00000011561	protein_coding	140,674014150915	1,23936861504083	0,361529609623107	3,42812478439282	0,000607766031591323	0,00902956717382608
466	ENSRNOG00000014165	Ssr1	ENSRNOG00000014165	protein_coding	1093,49194649718	0,961305990888999	0,280379051133153	3,42859420846129	0,000606715925829341	0,00902956717382608
467	ENSRNOG00000027066	Stk32a	ENSRNOG00000027066	protein_coding	252,534918295834	1,08674148695185	0,317013565078219	3,42805988975174	0,000607911334478503	0,00902956717382608
468	ENSRNOG00000049908	ENSRNOG00000049908	ENSRNOG00000049908	protein_coding	121,111183066036	1,45957986366923	0,425597600682997	3,42948329907618	0,000604731648516703	0,00902956717382608
469	ENSRNOG00000010452	Cycs	ENSRNOG00000010452	protein_coding	1052,30362751981	1,16630053663997	0,34029209696767	3,42735122864395	0,000609500173537662	0,00904247837151624
470	ENSRNOG00000060329	Emb	ENSRNOG00000060329	protein_coding	71,3577859033115	1,72388791738341	0,503625079292103	3,42295884034709	0,000619434560392664	0,00917811775780433
471	ENSRNOG00000059463	Slc39a1	ENSRNOG00000059463	protein_coding	2755,71765765049	0,89668216207539	0,26201823741442	3,4222127853534	0,000621136828237211	0,00918259456897505
472	ENSRNOG00000015974	Tmem208	ENSRNOG00000015974	protein_coding	301,022384944458	1,25556360161767	0,367017143438788	3,42099442509305	0,000623926112088486	0,00921299121563328
473	ENSRNOG00000058694	Alg5	ENSRNOG00000058694	protein_coding	66,9888256118128	1,64145553981708	0,480497943001673	3,4161551859367	0,000635120415363372	0,00934534325463247
474	ENSRNOG00000001813	Dnm1l	ENSRNOG00000001813	protein_coding	185,015644651646	1,09118748852961	0,319463565446395	3,41568681550543	0,000636213725706559	0,00935048149383464
475	ENSRNOG00000007333	Wdr20	ENSRNOG00000007333	protein_coding	175,012282536749	1,12490922024648	0,329491556726553	3,41407601281889	0,000639987177434929	0,00938398934847995
476	ENSRNOG00000007829	Lactb2	ENSRNOG00000007829	protein_coding	81,3753410640529	1,423110034363	0,417444112548861	3,40910313879784	0,000651768331228523	0,00952339633746234
477	ENSRNOG00000014209	Utp6	ENSRNOG00000014209	protein_coding	141,190105432779	1,26487001703313	0,371093013376954	3,40849860126116	0,000653214200751901	0,00953343745255329
478	ENSRNOG00000032463	Rap1a	ENSRNOG00000032463	protein_coding	1061,47096130941	1,25035421542309	0,367235896742755	3,40477122882939	0,000662195035971513	0,00964211219237316
479	ENSRNOG00000067648	ENSRNOG00000067648	ENSRNOG00000067648	protein_coding	399,137829728769	1,34094297132544	0,393948983787783	3,40384929650636	0,000664434007583442	0,00966351590196011
480	ENSRNOG00000008329	Ndufb11	ENSRNOG00000008329	protein_coding	852,993835619322	0,989500834578416	0,290786097416691	3,40284780933141	0,00066687415816822	0,00967660585628389
481	ENSRNOG00000069245	H2ac10	ENSRNOG00000069245	protein_coding	1963,49238929838	1,23089885574646	0,361717742922719	3,40292639725291	0,000666682375723841	0,00967660585628389
482	ENSRNOG00000014718	Acsl3	ENSRNOG00000014718	protein_coding	1773,83047682509	0,85537815316894	0,251494403388754	3,40118166306355	0,000670952238425271	0,00972455112808761
483	ENSRNOG00000003480	Aim2	ENSRNOG00000003480	protein_coding	55,5207319198125	1,77130210497831	0,520944522865701	3,40017415911089	0,000673429454016	0,00973799139144425
484	ENSRNOG00000048315	Eif2ak2	ENSRNOG00000048315	protein_coding	80,6929181717335	1,46334716844355	0,430753114336084	3,39718302605657	0,000680834132554161	0,00982245890892719
485	ENSRNOG00000052968	Hnrnpa3	ENSRNOG00000052968	protein_coding	901,512020869655	1,03677838605275	0,305162703953726	3,39746100234439	0,000680142813572401	0,00982245890892719
486	ENSRNOG00000051624	Hspe1	ENSRNOG00000051624	protein_coding	1142,7523538665	1,28505838435512	0,378594942696716	3,39428301709922	0,000688085427494701	0,00991568977281928
487	ENSRNOG00000036913	Resf1	ENSRNOG00000036913	protein_coding	92,9872405020712	1,53652014215215	0,452890098242574	3,39269979210093	0,000692074413134558	0,00995892160184226
488	ENSRNOG00000013552	Scd	ENSRNOG00000013552	protein_coding	2018,44108633833	0,843702918643339	0,24882413855287	3,39075993008641	0,000696991256302174	0,00998676411253491
489	ENSRNOG00000013516	Sf3b1	ENSRNOG00000013516	protein_coding	553,274997792857	0,912704471769668	0,269661172177616	3,3846343706038	0,000712731243202153	0,0101314262466949
490	ENSRNOG00000014107	Omg	ENSRNOG00000014107	protein_coding	255,875009714237	1,2152986931016	0,359109568324813	3,38420025612454	0,000713859164896038	0,0101359935209984
491	ENSRNOG00000011175	Hnrnpa2b1	ENSRNOG00000011175	protein_coding	2494,61415248007	0,94142307863617	0,278302127645118	3,38273762619825	0,000717671606993972	0,0101671492823971
492	ENSRNOG00000009310	Nmd3	ENSRNOG00000009310	protein_coding	94,9217239412751	1,60004795190746	0,473109108307701	3,38198509352481	0,000719640495404557	0,0101835613347451
493	ENSRNOG00000017119	Ciao2a	ENSRNOG00000017119	protein_coding	497,751902887052	1,24572040379398	0,368598651426936	3,37961194098648	0,000725882406013475	0,0102603355612658
494	ENSRNOG00000045605	Uxs1	ENSRNOG00000045605	protein_coding	618,742752414165	1,02611508019733	0,303767733436445	3,37795943166563	0,000730258531267411	0,0103105940493329
495	ENSRNOG00000067086	Calm2	ENSRNOG00000067086	protein_coding	2159,15787578346	0,996536794134307	0,295125072997181	3,37665920422771	0,000733718967798731	0,0103396695402749
496	ENSRNOG00000068991	ENSRNOG00000068991	ENSRNOG00000068991	lncRNA	167,994184157176	1,44033126507465	0,426605640945077	3,37625930562901	0,000734786320186654	0,0103396695402749
497	ENSRNOG00000056765	ENSRNOG00000056765	ENSRNOG00000056765	protein_coding	1193,67523728297	1,18359811260914	0,350670759688235	3,3752403926162	0,000737512379903555	0,0103664212146175
498	ENSRNOG00000003117	Psmd12	ENSRNOG00000003117	protein_coding	311,443118873567	1,06764099643414	0,316435720209829	3,37395852695197	0,000740955301621408	0,0103915673216235
499	ENSRNOG00000036839	Hnrnpa1	ENSRNOG00000036839	protein_coding	3133,5861444741	0,871550428589958	0,258299121147071	3,37419045298924	0,000740331274935293	0,0103915673216235
500	ENSRNOG00000003258	Cdc73	ENSRNOG00000003258	protein_coding	144,055591475179	1,18893357440839	0,352673496924673	3,37120193259754	0,000748409776419641	0,0104727363591194
501	ENSRNOG00000018928	AABR07002774.1	ENSRNOG00000018928	protein_coding	26,1995846553212	2,09330488413023	0,621065896822175	3,37050366932253	0,000750309067633972	0,010487634865282
502	ENSRNOG00000000814	Fabp7	ENSRNOG00000000814	protein_coding	1612,93778697986	1,18143998695495	0,350582709180996	3,36993227565311	0,000751866599775218	0,0104931801082567
503	ENSRNOG00000005479	Slc1a2	ENSRNOG00000005479	protein_coding	159,079849786859	1,33303323560512	0,395588676915669	3,36974568129333	0,000752375877569578	0,0104931801082567
504	ENSRNOG00000014459	Phax	ENSRNOG00000014459	protein_coding	290,232595040943	1,14615141530264	0,340448215233916	3,36659545862251	0,000761022379595529	0,0105902627043161
505	ENSRNOG00000028227	Pbrm1	ENSRNOG00000028227	protein_coding	467,174152387136	0,902645437100566	0,268240743468078	3,36505717002676	0,000765278006363237	0,0106259485391828
506	ENSRNOG00000006858	Pyurf	ENSRNOG00000006858	protein_coding	135,446081260959	1,26208183566369	0,375187034929714	3,36387379670547	0,000768566796116607	0,0106480819845659
507	ENSRNOG00000070591	H2bc18	ENSRNOG00000070591	protein_coding	928,498439621914	1,38929058779275	0,413595985029242	3,35905240398917	0,000782102347315571	0,0108020135453096
508	ENSRNOG00000007901	Tmed10	ENSRNOG00000007901	protein_coding	1226,5683451665	0,921781753545755	0,274717897701048	3,35537568268978	0,000792572703553317	0,010896573952791
509	ENSRNOG00000008859	Tank	ENSRNOG00000008859	protein_coding	281,623477609457	1,31114159814774	0,39072944542264	3,35562526322918	0,000791857867008968	0,010896573952791
510	ENSRNOG00000014208	Dctn3	ENSRNOG00000014208	protein_coding	385,426050364881	1,01709515307468	0,303121847060925	3,35540035446622	0,000792502013174088	0,010896573952791
511	ENSRNOG00000008767	Atg4c	ENSRNOG00000008767	protein_coding	113,635202786947	1,22039949982994	0,363792643290469	3,35465689682877	0,000794634762970133	0,0109010703400466
512	ENSRNOG00000016474	Tspan3	ENSRNOG00000016474	protein_coding	3291,8768476265	0,963676779240088	0,287265199065193	3,35465897844935	0,000794628784015737	0,0109010703400466
513	ENSRNOG00000000082	Hltf	ENSRNOG00000000082	protein_coding	46,274353919882	1,62234775951531	0,484076123457334	3,35143106817228	0,000803950510567221	0,0109928641085829
514	ENSRNOG00000016298	Lysmd3	ENSRNOG00000016298	protein_coding	169,733095644636	1,28043547670572	0,382248062739612	3,34975007467326	0,000808845056590953	0,0110477684577412
515	ENSRNOG00000021133	Lsm14a	ENSRNOG00000021133	protein_coding	1087,35605689333	0,877162386873398	0,261992516117219	3,34804367648785	0,000813841842306469	0,0110919051956866
516	ENSRNOG00000055012	Yme1l1	ENSRNOG00000055012	protein_coding	246,770008664494	1,12429878458976	0,33586633253992	3,34745902063919	0,000815560446812941	0,0111032855630026
517	ENSRNOG00000024874	Prtfdc1	ENSRNOG00000024874	protein_coding	370,261846710405	1,06865894487224	0,319527154901255	3,3445011745637	0,000824306806363787	0,0111980965716404
518	ENSRNOG00000002419	Plp1	ENSRNOG00000002419	protein_coding	29466,093642143	0,780581161861333	0,233548929292329	3,34225964651841	0,000830992885130288	0,0112767349833123
519	ENSRNOG00000064036	ENSRNOG00000064036	ENSRNOG00000064036	lncRNA	157,112857770487	1,23931664492766	0,370972919001911	3,340719986413	0,000835614524642627	0,0112906796953325
520	ENSRNOG00000066093	Ccdc127	ENSRNOG00000066093	protein_coding	183,721968431486	1,12740340853498	0,337457969590029	3,34087059761736	0,000835161381050748	0,0112906796953325
521	ENSRNOG00000006632	Rps6ka3	ENSRNOG00000006632	protein_coding	203,213494041673	1,00966212172593	0,302387329256566	3,33896967246689	0,000840897442923914	0,0113498574304854
522	ENSRNOG00000069921	Zfp748	ENSRNOG00000069921	protein_coding	57,9382129568529	1,71233380531321	0,513152867192153	3,33688831299469	0,00084721986294321	0,0114106803834345
523	ENSRNOG00000048949	Elovl6	ENSRNOG00000048949	protein_coding	637,639451633194	1,00024880652225	0,299800528699487	3,33638106263939	0,000848767374069136	0,0114192835359237
524	ENSRNOG00000059492	Zfp160	ENSRNOG00000059492	protein_coding	75,7452099945185	1,35645124463329	0,407332655934634	3,33008224327333	0,000868203358735184	0,0116225069829639
525	ENSRNOG00000042702	Nipa1	ENSRNOG00000042702	protein_coding	570,070133712964	1,03934377992549	0,312144999950895	3,32968261573626	0,000869450287042989	0,0116228854329598
526	ENSRNOG00000012734	Dcun1d1	ENSRNOG00000012734	protein_coding	410,186753753878	1,21136511945747	0,363996889513877	3,32795459069791	0,000874861253362073	0,0116827911899552
527	ENSRNOG00000022141	Ctdspl2	ENSRNOG00000022141	protein_coding	144,565511821911	1,12161683193355	0,337108954219103	3,32716416427361	0,00087734670846219	0,0117035443084245
528	ENSRNOG00000015325	Pigf	ENSRNOG00000015325	protein_coding	73,1538645177828	1,49869024864522	0,450602462265397	3,32596994945518	0,000881114274751101	0,0117413382571817
529	ENSRNOG00000031421	Eif1a	ENSRNOG00000031421	protein_coding	176,21271907851	1,30525305580399	0,393120763302063	3,32023433420399	0,000899419174956831	0,0119598956111191
530	ENSRNOG00000001597	Atf2	ENSRNOG00000001597	protein_coding	593,479588585657	0,903397896345264	0,272288128738626	3,31780125902019	0,000907290156661463	0,012039079312152
531	ENSRNOG00000017318	Zfp322a	ENSRNOG00000017318	protein_coding	153,864241724027	1,20526639437572	0,363608166178592	3,31473961941695	0,000917285243025046	0,0121088337397418
532	ENSRNOG00000032776	Srp54a	ENSRNOG00000032776	protein_coding	137,229532723545	1,2481809857262	0,376557525483794	3,31471528585854	0,000917365089943833	0,0121088337397418
533	ENSRNOG00000049330	Mrpl30	ENSRNOG00000049330	protein_coding	165,956792747576	1,45042003044551	0,437497173261967	3,31526720419979	0,000915555635478185	0,0121088337397418
534	ENSRNOG00000001329	Gjc3	ENSRNOG00000001329	protein_coding	3803,96546296136	0,867378567950422	0,26171717434092	3,31418283929869	0,000919113846518349	0,0121100787104309
535	ENSRNOG00000010034	Asah1	ENSRNOG00000010034	protein_coding	569,99833691	1,06709355250864	0,322004801682965	3,31390571485722	0,000920025250160984	0,0121100787104309
536	ENSRNOG00000036662	Wdr45b	ENSRNOG00000036662	protein_coding	825,906693069061	1,12643340007922	0,340112730576705	3,311941303018	0,00092650983193427	0,0121504577227675
537	ENSRNOG00000050231	Gng12	ENSRNOG00000050231	protein_coding	6588,4605897732	0,934625240650834	0,282187076780778	3,31207669505331	0,00092606154358394	0,0121504577227675
538	ENSRNOG00000001746	Ncbp2	ENSRNOG00000001746	protein_coding	836,37728878743	0,949515940839019	0,286842815969986	3,31023085806818	0,000932190524555905	0,0122019855537182
539	ENSRNOG00000011528	Alg14	ENSRNOG00000011528	protein_coding	207,723955862898	1,16647820394637	0,352438825890932	3,30973240816366	0,000933852027592678	0,0122110141297915
540	ENSRNOG00000002642	Ptges3	ENSRNOG00000002642	protein_coding	1346,43810436538	0,875110625623681	0,264436656676419	3,30933932013261	0,000935164258245813	0,0122116437608424
541	ENSRNOG00000009125	Dis3	ENSRNOG00000009125	protein_coding	71,8917233564073	1,56743652383184	0,473669423158618	3,30913596528893	0,000935843780175968	0,0122116437608424
542	ENSRNOG00000004006	Dnajb9	ENSRNOG00000004006	protein_coding	153,172391878359	1,18789937856633	0,359129144263816	3,30772202017028	0,000940581222086706	0,0122480244940327
543	ENSRNOG00000018647	Mrpl20	ENSRNOG00000018647	protein_coding	306,04861821056	1,4551040165653	0,439888228038653	3,30789487832677	0,000940000868863467	0,0122480244940327
544	ENSRNOG00000015969	Rpf1	ENSRNOG00000015969	protein_coding	169,401259008923	1,29043230199762	0,390372217783797	3,30564585083335	0,000947577728332524	0,0123136108937192
545	ENSRNOG00000002980	Tsr1	ENSRNOG00000002980	protein_coding	258,120768730658	1,04313043420587	0,315599430373031	3,30523547831794	0,000948966340829307	0,0123189163624598
546	ENSRNOG00000019711	Isoc1	ENSRNOG00000019711	protein_coding	150,68287300703	1,2491941583505	0,378772926374618	3,29800276463005	0,000973751756384871	0,0126016112983855
547	ENSRNOG00000004268	Zfp386	ENSRNOG00000004268	protein_coding	218,667513644671	1,2801258039666	0,388386433609333	3,29601060487669	0,00098068313253583	0,0126652253272818
548	ENSRNOG00000008277	Bag1	ENSRNOG00000008277	protein_coding	868,441050026291	1,00655943862521	0,305964844555101	3,28978788425457	0,00100262933904191	0,0129353596246413
549	ENSRNOG00000019848	Rbm39	ENSRNOG00000019848	protein_coding	981,105625388046	1,00579417338627	0,305812855927557	3,28892050772558	0,00100572424219379	0,0129619803358023
550	ENSRNOG00000070643	ENSRNOG00000070643	ENSRNOG00000070643	lncRNA	232,58888809215	1,13645455467194	0,345594638467581	3,28840331467859	0,00100757385509922	0,0129725133844024
551	ENSRNOG00000005135	Bclaf3	ENSRNOG00000005135	protein_coding	58,9620378650012	1,49888244225729	0,456172877070203	3,28577720771991	0,00101701415790826	0,0130500188088615
552	ENSRNOG00000047211	Fzd3	ENSRNOG00000047211	protein_coding	998,333291757902	0,920388772458053	0,280106867782463	3,2858486467845	0,00101675626988434	0,0130500188088615
553	ENSRNOG00000015692	Taok1	ENSRNOG00000015692	protein_coding	1615,73011725033	0,964824344086591	0,293685579316208	3,28522887072972	0,00101899561742578	0,0130527002329994
554	ENSRNOG00000017758	ENSRNOG00000017758	ENSRNOG00000017758	protein_coding	560,797945120812	1,10254719204891	0,335766596642613	3,28367146426555	0,0010246429333741	0,0130723188742864
555	ENSRNOG00000021289	Rbbp5	ENSRNOG00000021289	protein_coding	329,306417097211	0,959116080303246	0,292030561401261	3,28430036808847	0,00102235898565822	0,0130723188742864
556	ENSRNOG00000022325	Smc2	ENSRNOG00000022325	protein_coding	68,8435688789679	1,51600193904283	0,461760709737479	3,28308993613751	0,00102675903114034	0,0130723188742864
557	ENSRNOG00000025025	Dnttip2	ENSRNOG00000025025	protein_coding	168,388170984054	1,20713918814559	0,367748091479012	3,28251652725295	0,00102884954374258	0,0130723188742864
558	ENSRNOG00000069279	ENSRNOG00000069279	ENSRNOG00000069279	lncRNA	16,3193156531447	3,93863460671231	1,19982527588642	3,28267347410438	0,00102827696160937	0,0130723188742864
559	ENSRNOG00000004083	Zc3h14	ENSRNOG00000004083	protein_coding	299,137031998959	0,987713317042996	0,301384728486981	3,2772507153947	0,00104823246339576	0,0132924369077949
560	ENSRNOG00000032825	Rpl30	ENSRNOG00000032825	protein_coding	125,759374802999	1,60066871392065	0,488420431259574	3,27723537238753	0,00104828942986032	0,0132924369077949
561	ENSRNOG00000009549	Fbxo3	ENSRNOG00000009549	protein_coding	232,090337383864	1,03987025234806	0,317455106504805	3,2756450630046	0,00105420958870198	0,0133313473053611
562	ENSRNOG00000011020	Eif3l	ENSRNOG00000011020	protein_coding	536,443271856952	1,17883825106946	0,359889474274254	3,2755563453104	0,00105454076249634	0,0133313473053611
563	ENSRNOG00000021525	Nbeal1	ENSRNOG00000021525	protein_coding	124,847359783241	1,23179944453017	0,376132838484638	3,27490534858067	0,00105697381072778	0,0133352740016118
564	ENSRNOG00000069530	Zfp81	ENSRNOG00000069530	protein_coding	105,099297619604	1,35945194770703	0,415090177737698	3,27507616565692	0,00105633489346743	0,0133352740016118
565	ENSRNOG00000024964	Nufip2	ENSRNOG00000024964	protein_coding	1009,73092467375	0,854669733110068	0,261083582673762	3,27354835703333	0,00106206216311554	0,0133726183784668
566	ENSRNOG00000006148	RGD1310352	ENSRNOG00000006148	protein_coding	842,142663302279	0,957902014751614	0,292964995563047	3,26968077845147	0,00107668914146776	0,0135161595920917
567	ENSRNOG00000011294	Usp33	ENSRNOG00000011294	protein_coding	204,174766828467	1,11066926740601	0,339776260267445	3,26882539272103	0,00107994922750826	0,0135435548831026
568	ENSRNOG00000003599	Utp3	ENSRNOG00000003599	protein_coding	420,178612225552	0,976976596192719	0,299012622949397	3,267342316709	0,00108562324313345	0,0135787176498101
569	ENSRNOG00000005923	Mtmr2	ENSRNOG00000005923	protein_coding	2451,78977065732	0,771089747240202	0,23600606750872	3,26724543728823	0,0010859948462565	0,0135787176498101
570	ENSRNOG00000050482	Dbf4	ENSRNOG00000050482	protein_coding	131,917046829349	1,22532152017625	0,374982653992305	3,26767520345458	0,00108434727619766	0,0135787176498101
571	ENSRNOG00000050792	Tnfaip6	ENSRNOG00000050792	protein_coding	115,805123047469	1,27730994407289	0,390985579787906	3,26689783486589	0,00108732912318771	0,0135818864433168
572	ENSRNOG00000003191	Bhlhb9	ENSRNOG00000003191	protein_coding	106,174773875435	1,1999551628105	0,367468815666478	3,26546120827733	0,00109285973333021	0,013595048224996
573	ENSRNOG00000004681	Eny2	ENSRNOG00000004681	protein_coding	267,653364802644	1,36382779434365	0,41770193781789	3,26507413747803	0,00109435429032764	0,013595048224996
574	ENSRNOG00000012860	Tmem184c	ENSRNOG00000012860	protein_coding	329,37086156437	1,04059129164472	0,318642457388518	3,26570194120722	0,00109193116814491	0,013595048224996
575	ENSRNOG00000020762	Zfp260	ENSRNOG00000020762	protein_coding	312,278088830782	0,956738959404952	0,293013978027873	3,26516491071269	0,0010940036273284	0,013595048224996
576	ENSRNOG00000023202	Usp15	ENSRNOG00000023202	protein_coding	226,734901637608	1,05269523123306	0,322410889498577	3,26507343740853	0,00109435699514621	0,013595048224996
577	ENSRNOG00000047085	Lrrtm2	ENSRNOG00000047085	protein_coding	620,038459852169	0,907505477040996	0,277954751188615	3,26493961035111	0,00109487416868502	0,013595048224996
578	ENSRNOG00000001657	Cldnd1	ENSRNOG00000001657	protein_coding	660,674604655878	0,973580877228064	0,298333859159042	3,26339383659784	0,00110086420386006	0,0136210149121199
579	ENSRNOG00000066749	Thap2	ENSRNOG00000066749	protein_coding	84,4464605310093	1,49671209093531	0,458652479907354	3,26328136552896	0,00110130122160702	0,0136210149121199
580	ENSRNOG00000012455	Tardbp	ENSRNOG00000012455	protein_coding	552,866608653818	1,0193898959505	0,312411984489555	3,26296668041101	0,00110252481508838	0,0136227402422818
581	ENSRNOG00000004624	Rnd3	ENSRNOG00000004624	protein_coding	144,450866603881	1,35407393358027	0,415045877136695	3,26246809851893	0,0011044660303848	0,0136333203711349
582	ENSRNOG00000011494	Rpl36a	ENSRNOG00000011494	protein_coding	857,628477251108	1,22116692588243	0,374468210113303	3,26106967935393	0,00110992761516329	0,0136704093823951
583	ENSRNOG00000021203	Atl3	ENSRNOG00000021203	protein_coding	172,277482161513	1,12609885031682	0,345284520203099	3,26136500314128	0,00110877213989431	0,0136704093823951
584	ENSRNOG00000007315	Thoc2	ENSRNOG00000007315	protein_coding	158,209927031638	1,12896832085956	0,346544328727089	3,25778905401924	0,00112283839229143	0,0137923628910402
585	ENSRNOG00000028149	Kansl1l	ENSRNOG00000028149	protein_coding	199,247425538753	1,11040601119243	0,341116928002398	3,2552064117575	0,00113309980848573	0,0138641988251525
586	ENSRNOG00000000236	Zfp207	ENSRNOG00000000236	pseudogene	197,078913278691	1,18146937718959	0,362986210564639	3,25486022003913	0,00113448187585582	0,0138676062762687
587	ENSRNOG00000016133	Sumo1	ENSRNOG00000016133	protein_coding	1890,83748331384	1,03648838804354	0,318562137479322	3,25364588599553	0,00113934207232715	0,0139134815168737
588	ENSRNOG00000068816	ENSRNOG00000068816	ENSRNOG00000068816	protein_coding	56,4652364406334	1,77120384832057	0,544674384465244	3,25185817221701	0,00114653217107346	0,0139741253750816
589	ENSRNOG00000009576	Xpa	ENSRNOG00000009576	protein_coding	122,885439352745	1,19408571487423	0,36736686434808	3,25039036112639	0,00115246696629417	0,0140328487388106
590	ENSRNOG00000064119	Timm8a1	ENSRNOG00000064119	protein_coding	2565,26627274347	1,02886586789729	0,316682245561836	3,24889027508298	0,00115856158494184	0,0140797726077168
591	ENSRNOG00000000471	Rps18	ENSRNOG00000000471	protein_coding	2073,40399942723	0,978042543609075	0,301079164360853	3,24845641738549	0,00116032982734625	0,0140876373047662
592	ENSRNOG00000002735	Dhx9	ENSRNOG00000002735	protein_coding	271,435828202291	0,933656733329637	0,287904911032672	3,24293437712038	0,00118305456600102	0,0142670476740584
593	ENSRNOG00000008075	Ift74	ENSRNOG00000008075	protein_coding	121,556954342159	1,3556465004421	0,417960882167902	3,24347698141165	0,00118080351429026	0,0142670476740584
594	ENSRNOG00000005335	Galnt13	ENSRNOG00000005335	protein_coding	37,3560862659055	1,77101842207779	0,546328406657977	3,24167369021051	0,00118829997685823	0,0143165652053696
595	ENSRNOG00000038239	Spata33	ENSRNOG00000038239	protein_coding	137,946544619645	1,08798525482443	0,335846223855895	3,23953398175251	0,0011972519924541	0,0144106020471056
596	ENSRNOG00000003626	Atp5pd	ENSRNOG00000003626	protein_coding	1234,35887677236	0,942853857530786	0,291317014232208	3,23652176655648	0,00120995998346277	0,0145496240690844
597	ENSRNOG00000017222	Abraxas2	ENSRNOG00000017222	protein_coding	112,136938294087	1,25994858145342	0,389510495659206	3,23469738426712	0,00121771718804815	0,0145841179921195
598	ENSRNOG00000070241	ENSRNOG00000070241	ENSRNOG00000070241	lncRNA	55,6644328941138	1,71208248049519	0,5293218278888	3,23448305036622	0,00121863153682361	0,0145841179921195
599	ENSRNOG00000026466	Lrrtm3	ENSRNOG00000026466	protein_coding	80,9184560002601	1,43966518956968	0,44576238471641	3,22966952558274	0,0012393338222091	0,0147476030396586
600	ENSRNOG00000016217	Gtpbp4	ENSRNOG00000016217	protein_coding	59,7207799791495	1,45856829646051	0,452130639594239	3,22598861640851	0,00125538349990006	0,0149188733733813
601	ENSRNOG00000016963	Trip12	ENSRNOG00000016963	protein_coding	971,365339023328	0,794709450726735	0,246358511156484	3,22582502628433	0,00125610122784	0,0149188733733813
602	ENSRNOG00000000780	Ppp1r11	ENSRNOG00000000780	protein_coding	434,823393170557	1,05086927014541	0,325860392221398	3,22490641768891	0,00126013853161446	0,0149385856493087
603	ENSRNOG00000020271	Tial1	ENSRNOG00000020271	protein_coding	245,552585593174	1,07035481186031	0,331935308501184	3,22458860039137	0,00126153813250813	0,0149410821612603
604	ENSRNOG00000004415	Togaram1	ENSRNOG00000004415	protein_coding	180,000928915551	1,13568304264379	0,352287542612527	3,22373886462656	0,00126528724251094	0,0149713742837971
605	ENSRNOG00000008641	Gnpnat1	ENSRNOG00000008641	protein_coding	117,975450381952	1,28996653858988	0,400281322534083	3,22264983642859	0,00127010717160284	0,0150142678441781
606	ENSRNOG00000002207	Guf1	ENSRNOG00000002207	protein_coding	93,9495117645575	1,39083530286043	0,431654527766527	3,22210289338769	0,00127253427544676	0,0150288211515639
607	ENSRNOG00000011222	Dynll1	ENSRNOG00000011222	protein_coding	6769,08139917469	0,967922689787783	0,300577984659682	3,2202048692411	0,0012809901599707	0,0151144810799923
608	ENSRNOG00000001592	Cct8	ENSRNOG00000001592	protein_coding	303,30524341346	1,08031873694324	0,335586034566944	3,21920051988258	0,00128548559087666	0,0151390927225456
609	ENSRNOG00000062710	ENSRNOG00000062710	ENSRNOG00000062710	protein_coding	59,3590836517887	1,91251003904613	0,59419145500433	3,21867644332279	0,00128783711589209	0,0151525853916667
610	ENSRNOG00000003542	Hcfc1r1	ENSRNOG00000003542	protein_coding	687,123995658842	1,12817895423163	0,350568972752304	3,21813692003127	0,00129026209748234	0,0151669162927625
611	ENSRNOG00000007124	Krcc1	ENSRNOG00000007124	protein_coding	771,351088977756	1,20006032638985	0,372982889825105	3,21746750086195	0,0012932767775596	0,015188145782069
612	ENSRNOG00000009346	Zbtb26	ENSRNOG00000009346	protein_coding	143,909728903123	1,22602625947865	0,381327013495197	3,21515711210973	0,00130373145394864	0,0152966288051528
613	ENSRNOG00000011865	Ciao2b	ENSRNOG00000011865	protein_coding	439,341575792148	1,33797488979701	0,416203129005832	3,21471607624138	0,00130573601733977	0,015305857083854
614	ENSRNOG00000026569	Zfp943	ENSRNOG00000026569	protein_coding	31,0793536502517	2,02603516903866	0,631488546544061	3,20834824341077	0,00133499742352103	0,0156197184580683
615	ENSRNOG00000005513	Srsf5	ENSRNOG00000005513	protein_coding	1039,18266322076	1,01429992116464	0,31650678603289	3,20467037651204	0,00135217235961483	0,0158059515078325
616	ENSRNOG00000057291	AABR07019088.1	ENSRNOG00000057291	lncRNA	23,3221232709198	2,23325628384016	0,697703780983721	3,20086596161397	0,00137015253430117	0,0159419784685449
617	ENSRNOG00000007040	Timm17a	ENSRNOG00000007040	protein_coding	335,247689944819	1,1337925067121	0,354330011943072	3,19982069962017	0,00137513105697866	0,0159851034801053
618	ENSRNOG00000003786	Tspan6	ENSRNOG00000003786	protein_coding	271,004281700553	1,35283769748356	0,422916787896557	3,19882713621303	0,00137987880375824	0,0160254686210962
619	ENSRNOG00000008639	Pabpc1	ENSRNOG00000008639	protein_coding	11706,1547783627	0,959494384717017	0,300046522378624	3,19781871527991	0,00138471300167248	0,0160667623074944
620	ENSRNOG00000006642	Yipf6	ENSRNOG00000006642	protein_coding	148,35798331495	1,05773489328084	0,331064586185222	3,19495028287037	0,00139854930529156	0,0161493260894795
621	ENSRNOG00000009808	Ift80	ENSRNOG00000009808	protein_coding	104,740642091583	1,40702805321224	0,440392893877995	3,19493813994655	0,00139860814849091	0,0161493260894795
622	ENSRNOG00000017905	Map1lc3b	ENSRNOG00000017905	protein_coding	1679,28110648069	1,1102099348335	0,347539998556561	3,19448103655562	0,00140082487963812	0,0161493260894795
623	ENSRNOG00000056836	Cav1	ENSRNOG00000056836	protein_coding	460,076389656235	0,980182705573156	0,306822556694082	3,19462400722528	0,00140013119286115	0,0161493260894795
624	ENSRNOG00000066838	ENSRNOG00000066838	ENSRNOG00000066838	protein_coding	36,6088336370513	1,63341302516481	0,511276625903782	3,19477351869438	0,00139940610926872	0,0161493260894795
625	ENSRNOG00000060107	Dnajb14	ENSRNOG00000060107	protein_coding	190,659453008585	1,08109100595556	0,338581818892756	3,19299780918829	0,00140804014799799	0,0162176283224039
626	ENSRNOG00000026044	Prrg1	ENSRNOG00000026044	protein_coding	400,518178092765	0,983487937883733	0,30829324171161	3,19010540880986	0,00142220909912259	0,0163658237541891
627	ENSRNOG00000006391	Smarcad1	ENSRNOG00000006391	protein_coding	191,319198448001	0,996286037117042	0,312340879993371	3,18973948315119	0,0014240109894347	0,0163715664165017
628	ENSRNOG00000012067	Fam111a	ENSRNOG00000012067	protein_coding	16,153968072531	2,8879518082974	0,905740730829124	3,18849722663322	0,00143014381800133	0,0164120431205522
629	ENSRNOG00000064112	Arl5b	ENSRNOG00000064112	protein_coding	438,598926145358	1,23198689176424	0,386384517628174	3,18849963069641	0,00143013192603451	0,0164120431205522
630	ENSRNOG00000008079	Ugp2	ENSRNOG00000008079	protein_coding	133,186530546049	1,21440484128504	0,38095405622867	3,18779868970889	0,00143360307273748	0,0164367301204554
631	ENSRNOG00000027161	RGD1359158	ENSRNOG00000027161	protein_coding	99,1278383694863	1,18746469370651	0,372594912547644	3,18701263414238	0,00143750495450621	0,0164588578842948
632	ENSRNOG00000002662	Pbdc1	ENSRNOG00000002662	protein_coding	530,680845407994	1,13886899842813	0,357413881074965	3,18641513027655	0,00144047743519755	0,0164704635584098
633	ENSRNOG00000014564	Yipf5	ENSRNOG00000014564	protein_coding	236,988989065773	1,10373473686961	0,34650121731083	3,18537044526312	0,00144568818276371	0,0165000160804803
634	ENSRNOG00000022710	Prrg4	ENSRNOG00000022710	protein_coding	148,996435358746	1,13489392176651	0,356331195221124	3,18494124844231	0,00144783398918708	0,0165095117133619
635	ENSRNOG00000069709	Tmem167b	ENSRNOG00000069709	protein_coding	238,730391348601	1,14782901657773	0,360763724597149	3,18166417053007	0,00146431505322894	0,0166671947091258
636	ENSRNOG00000071062	Ndufa5	ENSRNOG00000071062	protein_coding	360,895574901354	1,20363521762041	0,378273395847683	3,18191876783497	0,00146302846581728	0,0166671947091258
637	ENSRNOG00000002135	Sgcb	ENSRNOG00000002135	protein_coding	384,468306435617	0,9053542589452	0,285223518247142	3,17419217219221	0,00150254173856997	0,0169640067267477
638	ENSRNOG00000012558	Orc2	ENSRNOG00000012558	protein_coding	120,015723851013	1,19870129624338	0,377920997012707	3,17183037121136	0,00151481459738986	0,017071892583678
639	ENSRNOG00000058249	ENSRNOG00000058249	ENSRNOG00000058249	protein_coding	548,127389060592	1,00468410147904	0,316836465566414	3,17098633101764	0,00151922291696367	0,0170862729213096
640	ENSRNOG00000070978	ENSRNOG00000070978	ENSRNOG00000070978	protein_coding	106,754639540268	1,21847007472457	0,384316590832227	3,17048522960199	0,00152184569625793	0,017089823967093
641	ENSRNOG00000010147	Pdcd10	ENSRNOG00000010147	protein_coding	451,141028075986	0,932537968190949	0,294315711184923	3,16849536994313	0,00153230189675639	0,0171459533701165
642	ENSRNOG00000024159	Fcer1g	ENSRNOG00000024159	protein_coding	412,456341371615	1,1052763712256	0,348955977722227	3,16738053447364	0,0015381889512863	0,0171965145568182
643	ENSRNOG00000069041	ENSRNOG00000069041	ENSRNOG00000069041	lncRNA	72,4967625663164	1,51646874599967	0,478914546749393	3,16647042002089	0,00154301038258358	0,0172350830822624
644	ENSRNOG00000006646	Vopp1	ENSRNOG00000006646	protein_coding	330,696040718035	1,06170087484696	0,33568478772902	3,16279114710439	0,00156264393908276	0,0173779843311408
645	ENSRNOG00000028884	Atp5mg	ENSRNOG00000028884	protein_coding	1323,71163220603	1,16163323571956	0,367282660321524	3,16277723185368	0,00156271862917309	0,0173779843311408
646	ENSRNOG00000059714	Hsp90aa1	ENSRNOG00000059714	protein_coding	940,140069672448	1,0084149838697	0,318921172035947	3,16195684793242	0,00156712785303791	0,0173972200219373
647	ENSRNOG00000014482	Slf2	ENSRNOG00000014482	protein_coding	826,24749867826	0,826319686176855	0,261380916838466	3,16136195469665	0,00157033231963713	0,0174010546107233
648	ENSRNOG00000014673	Eri2	ENSRNOG00000014673	protein_coding	70,6381684129508	1,32964124256768	0,420710899233446	3,16046302815151	0,00157518594723989	0,0174241079339934
649	ENSRNOG00000055079	Ndufaf2	ENSRNOG00000055079	protein_coding	79,1048026719713	1,54433270527428	0,488809599754481	3,15937474642471	0,00158108045328092	0,0174585737925554
650	ENSRNOG00000046256	Ralgapa1	ENSRNOG00000046256	protein_coding	217,063740172082	1,05383805880355	0,333813528371593	3,15696629775424	0,00159419770654907	0,0175725336671014
651	ENSRNOG00000070513	ENSRNOG00000070513	ENSRNOG00000070513	protein_coding	565,272445440092	1,34306980001345	0,42559572846191	3,15574078919275	0,0016009106434916	0,0176310632306007
652	ENSRNOG00000043390	Samd12	ENSRNOG00000043390	protein_coding	43,5631564726357	1,52680368650041	0,483867137022391	3,15541926632178	0,00160267614485675	0,0176350511701138
653	ENSRNOG00000008288	Akirin2	ENSRNOG00000008288	protein_coding	466,451935206997	0,870803042720598	0,276056947963087	3,15443262394192	0,00160810505169214	0,0176638532164016
654	ENSRNOG00000013388	Pgap1	ENSRNOG00000013388	protein_coding	53,8991703810566	1,81419540752261	0,575082416799667	3,15467027772924	0,00160679583870969	0,0176638532164016
655	ENSRNOG00000004820	Sar1b	ENSRNOG00000004820	protein_coding	303,028192998644	1,11689596043657	0,354264259921286	3,15271983881392	0,00161756970610207	0,0177127537596218
656	ENSRNOG00000019995	Dnajc18	ENSRNOG00000019995	protein_coding	312,667063967955	1,19950198932684	0,380510076561545	3,15235275808217	0,00161960481217615	0,0177127537596218
657	ENSRNOG00000042848	Jam2	ENSRNOG00000042848	protein_coding	239,609711621806	0,962917152589888	0,30543536865739	3,15260526907086	0,00161820463123367	0,0177127537596218
658	ENSRNOG00000006989	Vamp2	ENSRNOG00000006989	protein_coding	4644,56356522132	0,883661036539348	0,280353618246333	3,15195160336014	0,00162183152007337	0,0177216825054278
659	ENSRNOG00000001930	Ccdc50	ENSRNOG00000001930	protein_coding	1135,33350746033	0,775627565049293	0,246265633830427	3,14955665143019	0,00163518401741159	0,0178365645510365
660	ENSRNOG00000024170	Phf5a	ENSRNOG00000024170	protein_coding	408,209068312334	1,01995928572608	0,324560802082101	3,1425830820694	0,00167464180174853	0,0182059868405817
661	ENSRNOG00000057290	Tmem168	ENSRNOG00000057290	protein_coding	66,7817226450063	1,38391270444845	0,440507978325897	3,14162914757608	0,00168010693535604	0,0182473843990355
662	ENSRNOG00000009856	Sypl1	ENSRNOG00000009856	protein_coding	142,081045848779	1,17074539986852	0,372844257508331	3,14003870595313	0,00168925514059083	0,0182677969850812
663	ENSRNOG00000039567	Trmt10c	ENSRNOG00000039567	protein_coding	102,350501175799	1,41689922375834	0,451181681032105	3,14041833550755	0,00168706736122801	0,0182677969850812
664	ENSRNOG00000060479	Sp3	ENSRNOG00000060479	protein_coding	391,770889495721	0,853530152208262	0,271764508205351	3,14069764975828	0,00168545935680999	0,0182677969850812
665	ENSRNOG00000034272	Pias1	ENSRNOG00000034272	protein_coding	215,836181820489	0,912760106295933	0,290857844601953	3,13816568208799	0,00170008750213864	0,018369131171001
666	ENSRNOG00000054782	Ppp3cb	ENSRNOG00000054782	protein_coding	461,851721041655	0,90165569137085	0,287420459112161	3,13706162099962	0,00170650257234675	0,0184226042303344
667	ENSRNOG00000009523	Rab11fip2	ENSRNOG00000009523	protein_coding	819,380416922213	0,928472441630759	0,296170796322143	3,13492232576795	0,00171899620624226	0,0185097740596745
668	ENSRNOG00000003712	Ppp4r3b	ENSRNOG00000003712	protein_coding	306,436720032079	0,959237130847487	0,306077272390543	3,13397046228096	0,00172458215062256	0,0185540233773314
669	ENSRNOG00000043006	Epm2aip1	ENSRNOG00000043006	protein_coding	531,784537653096	0,872990213391529	0,27873037269004	3,13202398779243	0,00173605690434515	0,0186296251579857
670	ENSRNOG00000061415	Taf1b	ENSRNOG00000061415	protein_coding	47,4637571834512	1,59797954465335	0,51048396376446	3,13032270958989	0,00174614364314208	0,0187218780031769
671	ENSRNOG00000051867	Zfp758	ENSRNOG00000051867	protein_coding	26,6412213435809	1,93685069329992	0,618807198299436	3,12997440660459	0,00174821533675316	0,0187281107601366
672	ENSRNOG00000005346	Tmem128	ENSRNOG00000005346	protein_coding	496,42367196124	0,967924991439319	0,309279827170595	3,12960919661089	0,00175039001962723	0,018735435252671
673	ENSRNOG00000013438	Yae1	ENSRNOG00000013438	protein_coding	439,252572981281	1,00293948538939	0,32079512832192	3,12641744479028	0,00176950178080401	0,0189238803213474
674	ENSRNOG00000016183	Ipp	ENSRNOG00000016183	protein_coding	68,6372987673643	1,40864593169226	0,45063066341264	3,12594336351757	0,00177235681990398	0,0189380222376628
675	ENSRNOG00000024186	Eef1b2	ENSRNOG00000024186	protein_coding	1534,51219111591	0,988306121952871	0,316187372038339	3,12569763802279	0,00177383830763402	0,0189380222376628
676	ENSRNOG00000004812	Sema6d	ENSRNOG00000004812	protein_coding	1915,62703683047	0,848384140257739	0,271510412450314	3,12468362668408	0,00177996386741409	0,0189872885890709
677	ENSRNOG00000013454	Rala	ENSRNOG00000013454	protein_coding	649,821408187418	0,862663793589323	0,276266401537159	3,12257946963302	0,00179273699368314	0,0191073223601546
678	ENSRNOG00000046969	AABR07034438.1	ENSRNOG00000046969	protein_coding	231,79750497107	0,946644521459691	0,303213962401019	3,12203473073478	0,00179605749089944	0,0191264901954596
679	ENSRNOG00000034198	Tceal9	ENSRNOG00000034198	protein_coding	716,780324629417	1,05483524345786	0,338108596858975	3,11981195762921	0,00180966524831713	0,0192225304398588
680	ENSRNOG00000005149	Sacm1l	ENSRNOG00000005149	protein_coding	131,447934111798	1,17858725574703	0,37805674281534	3,11748772676355	0,00182399541172752	0,0193535933904039
681	ENSRNOG00000006221	Uba3	ENSRNOG00000006221	protein_coding	206,410418163484	1,03001759839587	0,330463290280099	3,11688961736971	0,00182769991743927	0,0193535933904039
682	ENSRNOG00000006298	Cpne3	ENSRNOG00000006298	protein_coding	88,4022064643888	1,23617958566718	0,396929420901942	3,1143561564628	0,00184346818571315	0,0194337426356304
683	ENSRNOG00000025189	Mettl18	ENSRNOG00000025189	protein_coding	19,5052682645362	2,76904845582113	0,889359050127288	3,11353266762712	0,00184862043814674	0,01947172206685
684	ENSRNOG00000004252	Eif3h	ENSRNOG00000004252	protein_coding	674,831582526995	0,986435395498564	0,316904907531299	3,11271732325931	0,00185373476521692	0,0195092387434806
685	ENSRNOG00000052775	RGD1305938	ENSRNOG00000052775	protein_coding	376,001788003431	0,921622589802027	0,296139511540778	3,11212301596277	0,00185747080302005	0,0195207813707953
686	ENSRNOG00000068608	ENSRNOG00000068608	ENSRNOG00000068608	protein_coding	56,6220562726404	1,66761869827219	0,535858804688238	3,11204870328185	0,00185793844655986	0,0195207813707953
687	ENSRNOG00000027035	Sgo2	ENSRNOG00000027035	protein_coding	67,9467007955152	1,31748248347941	0,423714452657968	3,1093640427293	0,0018749055055662	0,0196170379541589
688	ENSRNOG00000068560	ENSRNOG00000068560	ENSRNOG00000068560	lncRNA	244,749497793907	1,12441719393879	0,361768954101735	3,10810859027608	0,00188288870913544	0,0196678133989992
689	ENSRNOG00000001489	Tbp	ENSRNOG00000001489	protein_coding	168,334543433364	1,16609026963751	0,375666506833561	3,10405705173537	0,00190886518336579	0,0199060580034643
690	ENSRNOG00000033445	AABR07049060.1	ENSRNOG00000033445	protein_coding	74,3075325500524	1,37614266485959	0,443672153776991	3,1017106959372	0,00192405894824827	0,0199851665080215
691	ENSRNOG00000067947	ENSRNOG00000067947	ENSRNOG00000067947	lncRNA	105,436149546382	1,17089579837787	0,377536221682828	3,10141313900617	0,00192599368464221	0,0199851665080215
692	ENSRNOG00000003980	Ttc1	ENSRNOG00000003980	protein_coding	434,900175139082	0,985502882748885	0,317928393715826	3,09976366448653	0,00193675112292465	0,0200802100748112
693	ENSRNOG00000061533	AABR07001926.3	ENSRNOG00000061533	protein_coding	84,0524186494077	1,28541797310671	0,414753581734143	3,09923296558934	0,00194022391414781	0,0200996320735214
694	ENSRNOG00000002695	Tfb2m	ENSRNOG00000002695	protein_coding	61,5571546026918	1,6533376499751	0,533997032454245	3,09615512726049	0,00196047767760118	0,0202927203432755
695	ENSRNOG00000055661	ENSRNOG00000055661	ENSRNOG00000055661	protein_coding	52,8094830215859	1,60082563175621	0,517502712795139	3,09336664750957	0,00197899470642116	0,0204338927534004
696	ENSRNOG00000063088	ENSRNOG00000063088	ENSRNOG00000063088	protein_coding	26,9685662396098	1,98638050730121	0,642465862140933	3,09180708945664	0,00198942089221476	0,0204910351898121
697	ENSRNOG00000003554	Piga	ENSRNOG00000003554	protein_coding	163,375243185066	1,02801402656227	0,332648701394691	3,09038941758117	0,00199894224024021	0,0205607050337069
698	ENSRNOG00000011893	Rps3a	ENSRNOG00000011893	protein_coding	2388,11044303383	0,863591872928138	0,279514932023662	3,08960908340679	0,00200420093807844	0,0205758079966452
699	ENSRNOG00000009894	Vps50	ENSRNOG00000009894	protein_coding	178,782972497628	1,10595881041197	0,358233311176568	3,08725843160593	0,00202011888176516	0,0207222970353151
700	ENSRNOG00000006957	Gria4	ENSRNOG00000006957	protein_coding	124,549681567627	1,09130897757106	0,354258251027016	3,08054639350613	0,00206621162398506	0,021108955501623
701	ENSRNOG00000008512	Btf3l4	ENSRNOG00000008512	protein_coding	303,428318298153	1,15052862330404	0,373477916343048	3,08058006366097	0,00206597801683557	0,021108955501623
702	ENSRNOG00000006503	Frmd3	ENSRNOG00000006503	protein_coding	24,5963801891328	1,85308091368751	0,601637853842658	3,08006037494464	0,00206958637340966	0,0211262570010282
703	ENSRNOG00000066480	Lsm6	ENSRNOG00000066480	lncRNA	1164,22092981444	2,20994740278801	0,717593133743147	3,07966631628758	0,00207232629516195	0,0211370553774391
704	ENSRNOG00000050087	Mphosph6	ENSRNOG00000050087	protein_coding	305,332661468569	1,11306909521686	0,362111584280819	3,07382901717297	0,00211330514408093	0,0214679001135982
705	ENSRNOG00000010353	Dnajb6	ENSRNOG00000010353	protein_coding	499,929056142692	0,919986812700985	0,299403138064822	3,07273603959958	0,00212106014013371	0,0215118980798387
706	ENSRNOG00000056325	Mocs2	ENSRNOG00000056325	protein_coding	319,938106884807	1,12490252510769	0,366078893871168	3,07284179432528	0,00212030864061365	0,0215118980798387
707	ENSRNOG00000071119	ENSRNOG00000071119	ENSRNOG00000071119	lncRNA	1067,34779016255	0,872196903905048	0,283992352367277	3,07119856092838	0,00213201318030113	0,0216055464706968
708	ENSRNOG00000000823	Gcc2	ENSRNOG00000000823	protein_coding	126,156064998684	1,15741568869265	0,377152909011121	3,06882344279764	0,00214903556638651	0,0217605003442489
709	ENSRNOG00000005763	Arl1	ENSRNOG00000005763	protein_coding	401,010917002434	0,841803341439591	0,27440795753666	3,06770747100922	0,0021570766470931	0,0218243358674492
710	ENSRNOG00000011829	Rpgrip1l	ENSRNOG00000011829	protein_coding	53,6389143017535	1,40538520747586	0,458286162105091	3,0666106107598	0,00216500689134774	0,0218869481871888
711	ENSRNOG00000007402	AC121415.1	ENSRNOG00000007402	protein_coding	635,193533480713	1,00240761143285	0,327051110678325	3,06498763864091	0,00217678993855701	0,0219883781092503
712	ENSRNOG00000015389	Stag1	ENSRNOG00000015389	protein_coding	185,645954751137	0,961814428143703	0,31395765514557	3,06351640859895	0,00218752208164164	0,0220436266863744
713	ENSRNOG00000024934	Npat	ENSRNOG00000024934	protein_coding	93,5766175469538	1,21339031973827	0,396046125976395	3,06376010306079	0,00218574106522508	0,0220436266863744
714	ENSRNOG00000028185	Tstd3	ENSRNOG00000028185	protein_coding	251,183973961703	1,26488222440402	0,41285695674498	3,0637299523218	0,0021859613467887	0,0220436266863744
715	ENSRNOG00000029071	Unc5c	ENSRNOG00000029071	protein_coding	372,116182688573	0,850727850839705	0,277740898661724	3,06302692523457	0,00219110344142068	0,0220620239141765
716	ENSRNOG00000019785	Phtf1	ENSRNOG00000019785	protein_coding	614,610629948214	0,856657002325309	0,279757730616924	3,06213880287133	0,00219761521301231	0,0221098741126603
717	ENSRNOG00000070148	ENSRNOG00000070148	ENSRNOG00000070148	lncRNA	50,3427063838296	1,70079752888902	0,555612583688442	3,06112132593948	0,00220509721894295	0,0221674013225897
718	ENSRNOG00000067785	ENSRNOG00000067785	ENSRNOG00000067785	lncRNA	236,432723022562	1,04334803619234	0,340882567982495	3,0607256990798	0,00220801275535497	0,02217896745307
719	ENSRNOG00000018676	ENSRNOG00000018676	ENSRNOG00000018676	lncRNA	655,393733594823	0,997713703427541	0,326179201439697	3,05879007313713	0,00222232816893785	0,0222871315010958
720	ENSRNOG00000003592	Med28	ENSRNOG00000003592	protein_coding	601,490759183008	1,27436353969641	0,416733832634727	3,05797955409444	0,00222834779341295	0,0223099230788451
721	ENSRNOG00000005144	Tmem18	ENSRNOG00000005144	protein_coding	218,354349787021	1,07922389655458	0,352990077635646	3,05737743050258	0,0022328293597704	0,0223099230788451
722	ENSRNOG00000050649	Tvp23b	ENSRNOG00000050649	protein_coding	380,613589893268	1,0245005317432	0,335018951342986	3,05803754574568	0,00222791660082164	0,0223099230788451
723	ENSRNOG00000011910	Hnrnpr	ENSRNOG00000011910	protein_coding	173,075919070291	1,02355495339991	0,334900865978245	3,05629234612489	0,00224092643019205	0,0223665460856182
724	ENSRNOG00000007887	Elk4	ENSRNOG00000007887	protein_coding	2202,35162063692	0,861035140911527	0,281780395868554	3,05569568904001	0,00224539023547393	0,0223933124594963
725	ENSRNOG00000011194	Tpp2	ENSRNOG00000011194	protein_coding	134,455234813329	1,06573555536229	0,349113869907777	3,05268752468592	0,00226801972550386	0,0225652698896924
726	ENSRNOG00000050490	Mir3064	ENSRNOG00000050490	miRNA	12,4715868429409	3,48611354655694	1,14192510973978	3,0528390319321	0,00226687500524474	0,0225652698896924
727	ENSRNOG00000034066	Hspa8	ENSRNOG00000034066	protein_coding	2605,5746084555	0,860049276163764	0,281762861621451	3,05238692996823	0,0022702924511155	0,0225700118201878
728	ENSRNOG00000014096	Nr3c1	ENSRNOG00000014096	protein_coding	456,262028775345	0,904104828474383	0,296247164707656	3,05185985279074	0,00227428259435614	0,0225918063878888
729	ENSRNOG00000004403	Slc25a32	ENSRNOG00000004403	protein_coding	73,4131719969237	1,27267537524137	0,417170672369751	3,05073069497406	0,00228285231387226	0,0226287993042163
730	ENSRNOG00000036592	Zfp518a	ENSRNOG00000036592	protein_coding	82,52225383104	1,33128647448911	0,436393296684963	3,05065747939337	0,00228340900188972	0,0226287993042163
731	ENSRNOG00000003759	Galc	ENSRNOG00000003759	protein_coding	167,729162583756	1,01829632931976	0,333892340107305	3,0497744542223	0,00229013280478537	0,0226775483254003
732	ENSRNOG00000028783	Wdr35	ENSRNOG00000028783	protein_coding	64,5159441799595	1,35762700687796	0,44534026797737	3,04851616729829	0,0022997453796438	0,0227369004253376
733	ENSRNOG00000018230	Gtf2h2	ENSRNOG00000018230	protein_coding	49,1370564329663	1,48151396256682	0,486129075194903	3,04757324373746	0,00230697297154883	0,0227749945787287
734	ENSRNOG00000009152	Caprin1	ENSRNOG00000009152	protein_coding	1472,84243801211	0,73769579758635	0,242344734913916	3,04399349896497	0,00233460185364464	0,02298460482218
735	ENSRNOG00000003048	Tiprl	ENSRNOG00000003048	protein_coding	99,9703707976691	1,47086916990757	0,483505611664063	3,04209327549547	0,00234939080150469	0,0230284280902558
736	ENSRNOG00000026143	Ckap2l	ENSRNOG00000026143	protein_coding	92,7741469649505	1,22085903599495	0,40127612484148	3,04244125283367	0,00234667618418448	0,0230284280902558
737	ENSRNOG00000011029	Sec11a	ENSRNOG00000011029	protein_coding	297,680476440613	1,21500523584752	0,399998268400607	3,03752623906528	0,00238528637254971	0,0233019938919969
738	ENSRNOG00000022356	Zc2hc1a	ENSRNOG00000022356	protein_coding	46,8498543507665	1,62666935417636	0,536118273772554	3,03416136653918	0,00241205375530974	0,0234596497594599
739	ENSRNOG00000008980	Rbm48	ENSRNOG00000008980	protein_coding	38,6087762986018	1,65334508824211	0,544968386600584	3,03383669382251	0,00241465100032864	0,023466747463364
740	ENSRNOG00000025539	Vps13a	ENSRNOG00000025539	protein_coding	130,507721465486	1,02726810950731	0,338669354078437	3,03324790724758	0,00241936757621106	0,0234944149634221
741	ENSRNOG00000063621	ENSRNOG00000063621	ENSRNOG00000063621	protein_coding	41,2122677861956	1,63390984592623	0,538851306888908	3,03220911787281	0,00242770954414507	0,0235531734150376
742	ENSRNOG00000007419	Pank3	ENSRNOG00000007419	protein_coding	4512,50205199824	0,82431928184317	0,272244703128877	3,02786159792776	0,00246290858342846	0,0237252364795432
743	ENSRNOG00000013526	Rassf4	ENSRNOG00000013526	protein_coding	219,897740897659	1,02116751333528	0,337262049377869	3,02781624917176	0,0024632781912119	0,0237252364795432
744	ENSRNOG00000052062	Tut4	ENSRNOG00000052062	protein_coding	155,422625035766	1,03647337547245	0,34226032307336	3,02831881348482	0,00245918495517562	0,0237252364795432
745	ENSRNOG00000053270	AABR07053741.1	ENSRNOG00000053270	protein_coding	37,4405327678779	1,87500824547538	0,619267753646475	3,0277827877112	0,00246355094603566	0,0237252364795432
746	ENSRNOG00000001030	Tsc22d1	ENSRNOG00000001030	protein_coding	1793,61801333449	0,712839675884035	0,235603160977713	3,02559470308408	0,0024814468120137	0,0238683295548301
747	ENSRNOG00000010150	Strbp	ENSRNOG00000010150	protein_coding	240,251054769628	1,07313598097214	0,354823336347296	3,02442334266811	0,0024910759183362	0,0238683295548301
748	ENSRNOG00000012641	Sfr1	ENSRNOG00000012641	protein_coding	349,620245444296	1,05735294226061	0,349513819517226	3,02521068758053	0,00248459983253353	0,0238683295548301
749	ENSRNOG00000018281	Uqcrfs1	ENSRNOG00000018281	protein_coding	644,734174142324	0,854286795308011	0,282495412843144	3,02407315825109	0,00249396122119147	0,0238683295548301
750	ENSRNOG00000028411	Pcnp	ENSRNOG00000028411	protein_coding	1525,98289763081	0,951219640213059	0,314526774502785	3,02428828743365	0,00249218832790407	0,0238683295548301
751	ENSRNOG00000042978	Ncald	ENSRNOG00000042978	protein_coding	792,537110055205	0,758910039521059	0,250955995720102	3,02407614268555	0,00249393661838672	0,0238683295548301
752	ENSRNOG00000004967	Snrpb2	ENSRNOG00000004967	protein_coding	106,313479521196	1,67066704411811	0,552647643768728	3,02302391579045	0,00250262464375492	0,0238865872420602
753	ENSRNOG00000008469	Mettl5	ENSRNOG00000008469	protein_coding	73,7194889947597	1,35482813919162	0,448088785027848	3,02357073968593	0,00249810617941959	0,0238865872420602
754	ENSRNOG00000017158	Eif4g2	ENSRNOG00000017158	protein_coding	9762,5913714369	0,709887184656639	0,234834813256696	3,02292140935963	0,00250347249703909	0,0238865872420602
755	ENSRNOG00000069034	BC024063	ENSRNOG00000069034	protein_coding	29,4629091485752	1,82946469785034	0,60512071377553	3,02330536073664	0,00250029810112774	0,0238865872420602
756	ENSRNOG00000014029	Klhl13	ENSRNOG00000014029	protein_coding	293,89767569706	0,975870019184064	0,322853269545208	3,02264251670345	0,00250578060987999	0,0238904697600546
757	ENSRNOG00000065122	Hypk	ENSRNOG00000065122	protein_coding	1561,14901066725	1,11767779097673	0,369838252399388	3,02207190231301	0,00251050907601276	0,0239174048894438
758	ENSRNOG00000001598	Usp16	ENSRNOG00000001598	protein_coding	284,614536745501	1,0843253067567	0,358860811383309	3,02157625564331	0,00251462293560684	0,0239203268802691
759	ENSRNOG00000011798	Mapre1	ENSRNOG00000011798	protein_coding	1013,80513724729	0,748017174911747	0,247835035358172	3,01820593618134	0,00254276046327295	0,0241101797032038
760	ENSRNOG00000001032	Ccz1b	ENSRNOG00000001032	protein_coding	484,028742002769	0,842502182097543	0,279535290935082	3,01393852375227	0,00257880055135771	0,0243831510371414
761	ENSRNOG00000007924	Mios	ENSRNOG00000007924	protein_coding	87,9938672972876	1,35327009982844	0,448949994262463	3,01430029429356	0,00257572722360663	0,0243831510371414
762	ENSRNOG00000014992	M6pr	ENSRNOG00000014992	protein_coding	1159,45011290736	0,820972476586733	0,272381313966558	3,01405579050672	0,0025778039749711	0,0243831510371414
763	ENSRNOG00000002215	Mylk	ENSRNOG00000002215	protein_coding	142,935538523293	1,11854300075709	0,371222255099456	3,01313562264045	0,00258563337206765	0,0244110210018048
764	ENSRNOG00000004783	Fam171b	ENSRNOG00000004783	protein_coding	350,653933186156	0,985004957011994	0,327097449574165	3,01135015969807	0,00260088733165032	0,0244796726959054
765	ENSRNOG00000018186	Lamtor5	ENSRNOG00000018186	protein_coding	315,045815513219	1,16020996732975	0,385195929879451	3,01199954966514	0,00259532982544175	0,0244796726959054
766	ENSRNOG00000059997	Brip1	ENSRNOG00000059997	protein_coding	20,5939630685411	2,23723846939576	0,742985966273649	3,01114498920664	0,00260264544976362	0,0244796726959054
767	ENSRNOG00000068265	ENSRNOG00000068265	ENSRNOG00000068265	protein_coding	42,4922594453208	1,50600081047431	0,500072031597355	3,01156776487533	0,00259902384657722	0,0244796726959054
768	ENSRNOG00000012383	Ndufc2	ENSRNOG00000012383	protein_coding	253,229134108609	1,05562615041132	0,350646456826053	3,01051423695116	0,002608057210313	0,024512226555567
769	ENSRNOG00000033176	Zrsr2	ENSRNOG00000033176	protein_coding	415,938972624797	1,03596298465862	0,344268464852946	3,00917188305682	0,00261960866780667	0,0246023935124503
770	ENSRNOG00000011756	Phf3	ENSRNOG00000011756	protein_coding	450,509587960455	0,778571900607782	0,25883687117775	3,0079636531888	0,00263004591405027	0,0246451580581325
771	ENSRNOG00000014852	Fbxo30	ENSRNOG00000014852	protein_coding	226,97359868748	0,903099835903143	0,300220452478894	3,00812229295615	0,00262867334608903	0,0246451580581325
772	ENSRNOG00000019047	Ola1	ENSRNOG00000019047	protein_coding	143,426676404828	1,1223271810346	0,373303803459773	3,00647132612337	0,00264298979092572	0,0247479953150317
773	ENSRNOG00000064562	ENSRNOG00000064562	ENSRNOG00000064562	lncRNA	35,4655628604252	1,70519819669276	0,567512480714791	3,00468845115976	0,00265853009584419	0,0248749733316292
774	ENSRNOG00000002541	Pds5a	ENSRNOG00000002541	protein_coding	473,203934441337	0,88734725229966	0,295599131466824	3,00186014720835	0,00268335421091971	0,0249617424338675
775	ENSRNOG00000030443	Rab9	ENSRNOG00000030443	protein_coding	169,375296091117	1,20221856984592	0,400461132139063	3,00208552931034	0,00268136828473638	0,0249617424338675
776	ENSRNOG00000009785	Cdkn3	ENSRNOG00000009785	protein_coding	60,569115676716	1,79898484879267	0,599518484505893	3,0007162335876	0,00269345440203317	0,0249787379084891
777	ENSRNOG00000016266	Mphosph10	ENSRNOG00000016266	protein_coding	208,017926429554	1,10475794004347	0,368165016344456	3,00071405755147	0,00269347364841658	0,0249787379084891
778	ENSRNOG00000070503	ENSRNOG00000070503	ENSRNOG00000070503	lncRNA	120,244360035555	1,15426596787606	0,384819213923632	2,99950191183833	0,00270421426569361	0,0250519583930479
779	ENSRNOG00000057416	Zfp763	ENSRNOG00000057416	protein_coding	92,8096071765756	1,27475938055864	0,425447249567191	2,99628069485807	0,00273294738610213	0,0252888194799407
780	ENSRNOG00000070594	ENSRNOG00000070594	ENSRNOG00000070594	lncRNA	55,856090212519	1,4746450323913	0,492230198397163	2,99584429641486	0,00273686142246101	0,0253064022329985
781	ENSRNOG00000022748	Tmem126a	ENSRNOG00000022748	protein_coding	70,2997367711812	1,56621035232032	0,523024861406717	2,99452371749188	0,00274873684707518	0,0253975200149608
782	ENSRNOG00000012994	Pus3	ENSRNOG00000012994	protein_coding	80,8741559811134	1,31180466051889	0,438137120113752	2,99405049309291	0,00275300380344718	0,0253993076015836
783	ENSRNOG00000009773	Elovl4	ENSRNOG00000009773	protein_coding	94,1614005232996	1,19403728592884	0,398886675450371	2,99342484824967	0,00275865438813206	0,0254144069217503
784	ENSRNOG00000015109	Ubxn8	ENSRNOG00000015109	protein_coding	91,7009103117283	1,23751113723207	0,41351741725145	2,99264574019036	0,00276570580424746	0,0254607026638634
785	ENSRNOG00000064849	ENSRNOG00000064849	ENSRNOG00000064849	lncRNA	45,0429497826071	1,41189393309416	0,471827453784236	2,99239461750315	0,00276798212804276	0,0254630039685105
786	ENSRNOG00000054901	Rif1	ENSRNOG00000054901	protein_coding	90,7247513224841	1,22266523171335	0,408761705825529	2,99114426397667	0,00277934156199035	0,0255487974162185
787	ENSRNOG00000005916	Ppm1a	ENSRNOG00000005916	protein_coding	1112,61441588488	0,737090788356829	0,246448394847695	2,99085246147515	0,00278199870179105	0,0255545290107502
788	ENSRNOG00000027430	Ikzf2	ENSRNOG00000027430	protein_coding	66,8788919791304	1,35496946993378	0,453409022129474	2,98840429678715	0,00280438313167941	0,0257413282926833
789	ENSRNOG00000000493	Snrpc	ENSRNOG00000000493	protein_coding	189,008715684627	1,13328659366947	0,37929255499236	2,9878956988552	0,00280905400618715	0,0257564246707756
790	ENSRNOG00000005733	Cpsf2	ENSRNOG00000005733	protein_coding	256,566183736535	0,872949164710645	0,292176182666246	2,98774922974409	0,00281040046988954	0,0257564246707756
791	ENSRNOG00000016334	Ptbp3	ENSRNOG00000016334	protein_coding	336,937957679904	0,955383512365007	0,319787640428882	2,98755608904615	0,00281217687794876	0,0257564246707756
792	ENSRNOG00000003578	Fem1c	ENSRNOG00000003578	protein_coding	142,650568996606	1,02795167515478	0,344215821896747	2,98635800495867	0,0028232191617657	0,0257936291152386
793	ENSRNOG00000032224	ENSRNOG00000032224	ENSRNOG00000032224	protein_coding	344,362276275937	1,24242889923111	0,416026714286233	2,98641615205579	0,00282268232933793	0,0257936291152386
794	ENSRNOG00000059295	Selenoi	ENSRNOG00000059295	protein_coding	244,94840343388	1,08098272299868	0,362016669773169	2,98600261605631	0,00282650225144705	0,0257936291152386
795	ENSRNOG00000002177	Gnpda2	ENSRNOG00000002177	protein_coding	47,9045223355553	1,69143385554982	0,56712970477908	2,9824462398927	0,00285954864598165	0,0260196149785702
796	ENSRNOG00000018410	Nfu1	ENSRNOG00000018410	protein_coding	152,480083771123	1,14204861704685	0,383018312871176	2,98170760683959	0,00286645622136343	0,0260280112364336
797	ENSRNOG00000053813	Nkap	ENSRNOG00000053813	protein_coding	216,685963699971	0,972394197193322	0,326118846904324	2,98171726787259	0,00286636577473135	0,0260280112364336
798	ENSRNOG00000010768	Kpna4	ENSRNOG00000010768	protein_coding	456,990593199198	1,06920122034536	0,358617108137427	2,98145625538763	0,00286881029061925	0,0260284982757556
799	ENSRNOG00000001963	Mx2	ENSRNOG00000001963	protein_coding	53,9293007973298	1,33273903542947	0,447117358428856	2,98073651202593	0,00287556091971231	0,0260642355605783
800	ENSRNOG00000017251	ENSRNOG00000017251	ENSRNOG00000017251	protein_coding	637,127891751065	0,88185038989901	0,295863957110693	2,98059418426922	0,00287689755869188	0,0260642355605783
801	ENSRNOG00000045649	Arrdc3	ENSRNOG00000045649	protein_coding	509,31583302027	0,949570535739378	0,319027225849538	2,97645611032339	0,00291600817571223	0,0263047801407034
802	ENSRNOG00000009512	Esd	ENSRNOG00000009512	protein_coding	140,094058860296	1,41030277549458	0,474149977424418	2,97438119296206	0,00293580118058118	0,0264453603119592
803	ENSRNOG00000018149	Smarca5	ENSRNOG00000018149	protein_coding	277,216499640604	0,954093074234911	0,320844193930107	2,97369593181029	0,00294236489145262	0,0264854994455542
804	ENSRNOG00000028014	Cryzl1	ENSRNOG00000028014	protein_coding	120,281691033881	1,04825962265061	0,352842543788536	2,97089917614596	0,00296929244772651	0,0266896487111097
805	ENSRNOG00000005713	Ccdc82	ENSRNOG00000005713	protein_coding	70,5059200802493	1,32098215247444	0,444735295203674	2,97026605875631	0,00297541931817479	0,0266966860447719
806	ENSRNOG00000011732	Psmb7	ENSRNOG00000011732	protein_coding	615,642448706893	1,08792938928281	0,366249015844426	2,97046365237179	0,00297350590730148	0,0266966860447719
807	ENSRNOG00000050562	Zfp449	ENSRNOG00000050562	protein_coding	46,7039302038128	1,48080632164382	0,498597960260902	2,96994059275524	0,00297857343902357	0,0266966860447719
808	ENSRNOG00000007688	Sms	ENSRNOG00000007688	protein_coding	129,412243187332	1,19587580275866	0,402706385388471	2,96959731990604	0,00298190343291103	0,0266996356201332
809	ENSRNOG00000036869	Tmem88b	ENSRNOG00000036869	protein_coding	343,729393842099	0,98292858228447	0,331089856251155	2,96876682787542	0,00298997385763718	0,0267416451922197
810	ENSRNOG00000069840	Pcdh11x	ENSRNOG00000069840	protein_coding	168,851249884947	0,995091872755834	0,335325403348373	2,96754097011261	0,00300192272442949	0,0268103489375842
811	ENSRNOG00000009034	Tdrd3	ENSRNOG00000009034	protein_coding	173,409309658126	1,07816069362672	0,363727412194778	2,96419972066708	0,00303471257135867	0,027064725458973
812	ENSRNOG00000007660	Churc1	ENSRNOG00000007660	protein_coding	497,351871609197	0,948524116234868	0,320289540447729	2,96145829460724	0,00306185957677684	0,0272488154686811
813	ENSRNOG00000006853	Elavl2	ENSRNOG00000006853	protein_coding	14,8987961876426	2,92075085082427	0,986385948414731	2,96106291408383	0,00306579305927796	0,0272638041638548
814	ENSRNOG00000012264	Alkbh1	ENSRNOG00000012264	protein_coding	201,059467284201	0,894091371925944	0,302005759773081	2,96051099355767	0,00307129160209366	0,027274805845872
815	ENSRNOG00000012385	Naa15	ENSRNOG00000012385	protein_coding	231,852463836298	1,12241511028508	0,379170622350127	2,96018479313684	0,00307454562105953	0,0272844210976229
816	ENSRNOG00000002101	Paics	ENSRNOG00000002101	protein_coding	121,640944367802	1,26745922705859	0,428371603967151	2,95878441829627	0,00308855083855735	0,0273700492505724
817	ENSRNOG00000017294	Zranb1	ENSRNOG00000017294	protein_coding	361,213485174936	0,868024536834795	0,293563865828526	2,9568507499551	0,00310798517841103	0,0275228624044489
818	ENSRNOG00000003803	Zdhhc17	ENSRNOG00000003803	protein_coding	220,452618301226	0,95572471774899	0,323254334499322	2,9565720107954	0,00311079582346067	0,0275283523363428
819	ENSRNOG00000068622	ENSRNOG00000068622	ENSRNOG00000068622	protein_coding	68,6425243231274	1,39708415646784	0,472660701366379	2,95578657677508	0,00311872815727995	0,0275791259847852
820	ENSRNOG00000037251	Zfp248	ENSRNOG00000037251	protein_coding	41,6462826482453	1,44495651132284	0,489250500348342	2,95340834663234	0,00314285920361568	0,0277534566076139
821	ENSRNOG00000000157	Atg12	ENSRNOG00000000157	protein_coding	320,51391338539	1,04943706890988	0,355402514586399	2,95281272877647	0,00314892931598735	0,0277875321521749
822	ENSRNOG00000024414	Ate1	ENSRNOG00000024414	protein_coding	354,297327158814	0,811918709756576	0,275058150807857	2,9518074900596	0,00315919823542169	0,0278585859833747
823	ENSRNOG00000009290	Nup35	ENSRNOG00000009290	protein_coding	152,960969007023	1,13703368092933	0,385401199046531	2,9502598428399	0,00317506776196011	0,0279592862626425
824	ENSRNOG00000012099	Tent2	ENSRNOG00000012099	protein_coding	197,960210668921	1,11854808603501	0,379262026981765	2,94927518828241	0,00318520216256586	0,028009752926513
825	ENSRNOG00000012940	Vps41	ENSRNOG00000012940	protein_coding	505,434499766846	0,86160595343653	0,292142118650569	2,94926988760253	0,00318525679866203	0,028009752926513
826	ENSRNOG00000010807	Cox6c	ENSRNOG00000010807	protein_coding	2339,60929390416	1,16391100106406	0,394723495279479	2,94867423648032	0,00319140184190465	0,0280245671176617
827	ENSRNOG00000014846	Anp32a	ENSRNOG00000014846	protein_coding	902,173159458444	0,879802615641937	0,298470548327	2,94770328453995	0,00320144184515284	0,0280734949240688
828	ENSRNOG00000004517	Igf1	ENSRNOG00000004517	protein_coding	243,227467650362	1,06959251116617	0,363252274676377	2,94448950696614	0,00323487915387436	0,0283271717404775
829	ENSRNOG00000004563	Sec24a	ENSRNOG00000004563	protein_coding	358,687596332205	0,87259229646126	0,296387813394793	2,94408965897311	0,00323906150091411	0,028344043746857
830	ENSRNOG00000003889	Tbc1d15	ENSRNOG00000003889	protein_coding	260,518806859304	1,02986196899699	0,35001813725537	2,9423102958965	0,00325773317016477	0,0284180554139126
831	ENSRNOG00000006485	Topors	ENSRNOG00000006485	protein_coding	337,423921580288	0,91433269241933	0,310764297251771	2,94220636188001	0,00325882682249308	0,0284180554139126
832	ENSRNOG00000005710	Rbm7	ENSRNOG00000005710	protein_coding	457,976836279134	0,895570263843199	0,304471440122652	2,94139333226929	0,00326739352784038	0,028473000742609
833	ENSRNOG00000011283	Sdhaf3	ENSRNOG00000011283	protein_coding	31,4751637555532	1,99078643238828	0,677205640323221	2,93970740030769	0,00328522321894894	0,0286085342822677
834	ENSRNOG00000009873	Ints6	ENSRNOG00000009873	protein_coding	166,91942094304	0,943339376816055	0,320958159553438	2,93913505152373	0,00329129625557383	0,0286217499982981
835	ENSRNOG00000009318	Ttll5	ENSRNOG00000009318	protein_coding	1375,25114415881	0,761686061060396	0,259334753619566	2,9370766950031	0,0033132215303635	0,0287527222034169
836	ENSRNOG00000064177	Zbtb41	ENSRNOG00000064177	pseudogene	323,249852379979	0,884139604342717	0,301186416735107	2,93552283641103	0,00332986100375558	0,0288771796916443
837	ENSRNOG00000000246	Amz2	ENSRNOG00000000246	protein_coding	494,936703161734	0,90955499050457	0,310120620983181	2,93290716244857	0,00335804287923824	0,0290841340719114
838	ENSRNOG00000002352	Tsen15	ENSRNOG00000002352	protein_coding	182,351264587802	1,09808267033219	0,374558475493334	2,93167220121211	0,00337142397038846	0,0291240088981436
839	ENSRNOG00000013254	Dctn6	ENSRNOG00000013254	protein_coding	306,805281303368	0,848805296745512	0,289536727216978	2,9315980217923	0,00337222926522354	0,0291240088981436
840	ENSRNOG00000013314	Avl9	ENSRNOG00000013314	protein_coding	261,782117661975	0,933981194778048	0,318654993390554	2,93101069856242	0,00337861145616355	0,0291390745079967
841	ENSRNOG00000017309	Rsrp1	ENSRNOG00000017309	protein_coding	1203,86047101356	0,764903074965041	0,261027877713866	2,93035012836258	0,00338580273014201	0,0291410939088798
842	ENSRNOG00000053932	Ddx6	ENSRNOG00000053932	protein_coding	728,277666094719	0,866922515899921	0,295834827074772	2,9304275107569	0,0033849595893961	0,0291410939088798
843	ENSRNOG00000010891	Lrrcc1	ENSRNOG00000010891	protein_coding	58,9762436415328	1,31853159476976	0,450014912625384	2,92997311372963	0,0033899133306649	0,0291415722009162
844	ENSRNOG00000003951	Psmc1	ENSRNOG00000003951	protein_coding	722,370562269842	0,866029291377675	0,29586096456273	2,92714955708209	0,00342084337463595	0,0292622102498527
845	ENSRNOG00000014531	Hbs1l	ENSRNOG00000014531	protein_coding	702,267889380602	0,817738330311716	0,27937117506556	2,92706765513592	0,00342174437376034	0,0292622102498527
846	ENSRNOG00000017553	Mief1	ENSRNOG00000017553	protein_coding	417,889311731352	0,919439249585325	0,314021715666331	2,92794798485303	0,00341207122005153	0,0292622102498527
847	ENSRNOG00000028493	Ppp1r15b	ENSRNOG00000028493	protein_coding	1588,03093969201	0,775585874304136	0,264914330475546	2,92768561410735	0,00341495156951072	0,0292622102498527
848	ENSRNOG00000036917	Amn1	ENSRNOG00000036917	protein_coding	60,3241869786111	1,55126493790458	0,529996163713456	2,92693616315169	0,00342319136219952	0,0292622102498527
849	ENSRNOG00000000645	Reep3	ENSRNOG00000000645	protein_coding	2596,39549891769	0,795742180951953	0,27199716921055	2,92555317123899	0,00343844411209674	0,0293529135275867
850	ENSRNOG00000000847	Csnk2b	ENSRNOG00000000847	protein_coding	588,787663048237	0,988679772481862	0,338289620168089	2,92258382622147	0,0034714016434219	0,0296134685172672
851	ENSRNOG00000006636	Otud6b	ENSRNOG00000006636	protein_coding	57,4582804936682	1,44015759246402	0,49307787660636	2,9207507795239	0,003491890363849	0,0297224100887164
852	ENSRNOG00000001108	N4bp2l2	ENSRNOG00000001108	protein_coding	262,324881137207	0,95882617986971	0,328487773931949	2,91890979196183	0,00351257854723687	0,0297834426616589
853	ENSRNOG00000025730	Armcx3	ENSRNOG00000025730	protein_coding	391,028622282508	0,789487285240341	0,270444262266917	2,91922364565143	0,00350904373442755	0,0297834426616589
854	ENSRNOG00000049259	Zfp748	ENSRNOG00000049259	protein_coding	78,7871352288647	1,14787682146048	0,393197185731055	2,91934139692857	0,00350771838252471	0,0297834426616589
855	ENSRNOG00000014674	Exosc9	ENSRNOG00000014674	protein_coding	134,83215276023	1,11671504815583	0,382932192957383	2,91622137990396	0,00354299009572523	0,0300008177512691
856	ENSRNOG00000011987	Cd2ap	ENSRNOG00000011987	protein_coding	458,885617670724	0,823315458302208	0,282388876056585	2,91553785616269	0,00355076027479472	0,030012065962787
857	ENSRNOG00000030628	Eif4a1	ENSRNOG00000030628	protein_coding	2776,42152843082	0,773748350543994	0,265393644524667	2,9154743020686	0,00355148353387428	0,030012065962787
858	ENSRNOG00000058412	Morf4l1	ENSRNOG00000058412	protein_coding	812,607559855845	0,965086080365213	0,331150144471938	2,91434594390459	0,00356434682281075	0,0300803103931765
859	ENSRNOG00000062404	ENSRNOG00000062404	ENSRNOG00000062404	lncRNA	191,473563047959	1,038731534711	0,356620612873879	2,91270750263207	0,00358310052394309	0,0301777755924054
860	ENSRNOG00000001956	Dzip3	ENSRNOG00000001956	protein_coding	146,67395910397	1,00313135634047	0,344455568515282	2,91222278874544	0,00358866576834013	0,0301988192060879
861	ENSRNOG00000019023	Tars1	ENSRNOG00000019023	protein_coding	439,656956085501	0,867046922333188	0,297840993028722	2,91110674026519	0,00360150958842096	0,0301988192060879
862	ENSRNOG00000049780	Sri	ENSRNOG00000049780	protein_coding	595,443392953884	0,854074504428113	0,293409557012123	2,91086123139754	0,0036043405823187	0,0301988192060879
863	ENSRNOG00000068537	Hs3st1	ENSRNOG00000068537	protein_coding	2766,31403187174	0,696803248291555	0,239393897369203	2,91069762407901	0,00360622828272993	0,0301988192060879
864	ENSRNOG00000032192	Cfap97	ENSRNOG00000032192	protein_coding	93,3092603698646	1,13408375737928	0,390348783856983	2,90530880146098	0,00366890929258096	0,0306335642329385
865	ENSRNOG00000020296	Atp5mk	ENSRNOG00000020296	protein_coding	338,491131259115	1,14163683341603	0,393277971607345	2,90287510574292	0,00369754062613773	0,0308112039178029
866	ENSRNOG00000010274	Smc4	ENSRNOG00000010274	protein_coding	179,994487284556	1,01484641761632	0,35000700971434	2,89950312265057	0,00373754622148454	0,0310621731608299
867	ENSRNOG00000012026	Psmc2	ENSRNOG00000012026	protein_coding	332,355420279638	0,96239386177375	0,332103341343503	2,89787467322806	0,00375700686934819	0,0311415226386737
868	ENSRNOG00000022894	Bivm	ENSRNOG00000022894	protein_coding	88,0740779929889	1,26049077865878	0,435107561108283	2,89696362767892	0,00376793437354116	0,0312115117586804
869	ENSRNOG00000012778	Magoh	ENSRNOG00000012778	protein_coding	147,267461184638	1,17064402222288	0,404313106265569	2,89538974641586	0,00378688031425581	0,0313226565591254
870	ENSRNOG00000019298	Dctn4	ENSRNOG00000019298	protein_coding	291,264333061963	0,872405417021992	0,301389702803368	2,89460923484557	0,00379630796908706	0,0313226565591254
871	ENSRNOG00000037207	Ubr1	ENSRNOG00000037207	protein_coding	191,446054174636	0,930199677041887	0,321331860422026	2,89482554210527	0,00379369309962419	0,0313226565591254
872	ENSRNOG00000006731	Spc25	ENSRNOG00000006731	protein_coding	80,3997942208163	1,22957166277726	0,424871686429365	2,89398352973486	0,00380388114246721	0,031323440652846
873	ENSRNOG00000009184	Foxp1	ENSRNOG00000009184	protein_coding	91,2065026757875	1,14744246378333	0,39644998198662	2,8942931414285	0,00380013206712105	0,031323440652846
874	ENSRNOG00000011513	Gla	ENSRNOG00000011513	protein_coding	67,1240494848775	1,44787303327224	0,500708860253323	2,89164651997514	0,00383228850770353	0,0315366976999362
875	ENSRNOG00000038085	Rpe	ENSRNOG00000038085	protein_coding	154,916065307534	1,0755201193125	0,37203045508359	2,89094643897056	0,0038408357370784	0,0315863493927534
876	ENSRNOG00000012513	Pdk3	ENSRNOG00000012513	protein_coding	88,6728405486203	1,47224594765488	0,509383487861946	2,89025063186557	0,00384934794469352	0,0316356483145969
877	ENSRNOG00000013443	Tm9sf3	ENSRNOG00000013443	protein_coding	2159,88602778117	0,790761914073297	0,273677605982328	2,88939210511932	0,00385987441363479	0,0316807197137392
878	ENSRNOG00000026643	Chordc1	ENSRNOG00000026643	protein_coding	133,456192073817	1,22055058902174	0,422600020316401	2,88819339882642	0,00387461560148191	0,0317395173717221
879	ENSRNOG00000018936	ENSRNOG00000018936	ENSRNOG00000018936	protein_coding	56,7780200435152	1,29701952186871	0,449248371140055	2,88708786762491	0,00388825627502963	0,0318213143863805
880	ENSRNOG00000059593	Cetn2	ENSRNOG00000059593	protein_coding	295,052471513081	0,950094328004042	0,329237118495022	2,88574487696595	0,00390488553350001	0,0318902808873381
881	ENSRNOG00000003714	Clk4	ENSRNOG00000003714	protein_coding	128,054943156685	1,07064258411809	0,371156107888698	2,88461529087688	0,00391892234862864	0,0319566373996544
882	ENSRNOG00000011675	Zfp40	ENSRNOG00000011675	protein_coding	53,4313364892309	1,42745906777519	0,495265699558461	2,88220861862187	0,00394898183890628	0,0320808634296247
883	ENSRNOG00000056226	Cenpq	ENSRNOG00000056226	protein_coding	35,3128090102171	1,73068930359457	0,600402176577029	2,88255001582682	0,00394470506039476	0,0320808634296247
884	ENSRNOG00000013479	Stard7	ENSRNOG00000013479	protein_coding	1789,00834855002	0,788187066725645	0,273632402579539	2,88045954826763	0,00397095905374582	0,0321572027568174
885	ENSRNOG00000030807	ENSRNOG00000030807	ENSRNOG00000030807	protein_coding	68,054074432862	1,47838254966944	0,513173134099243	2,88086505593165	0,0039658539497563	0,0321572027568174
886	ENSRNOG00000032180	Ccdc15	ENSRNOG00000032180	protein_coding	76,9345699844312	1,2881709154008	0,447274489614809	2,88004557673336	0,00397617686754222	0,0321729803718838
887	ENSRNOG00000019895	Nedd8	ENSRNOG00000019895	protein_coding	1574,851244152	1,0815273334673	0,375602842186167	2,87944395514249	0,00398377097384471	0,0321992185507615
888	ENSRNOG00000020769	Crebrf	ENSRNOG00000020769	protein_coding	451,923261750666	1,05268396632607	0,365593622241619	2,87938274161236	0,00398454439331801	0,0321992185507615
889	ENSRNOG00000019180	Acsl4	ENSRNOG00000019180	protein_coding	221,972083265307	0,977110129764417	0,339404751497446	2,87889349059914	0,00399073087322937	0,0322077868676945
890	ENSRNOG00000070850	ENSRNOG00000070850	ENSRNOG00000070850	lncRNA	53,6375958703606	1,37872609098871	0,478891334211428	2,87899569796769	0,00398943776159118	0,0322077868676945
891	ENSRNOG00000065088	ENSRNOG00000065088	ENSRNOG00000065088	lncRNA	56,2799116853403	1,2593493022632	0,438052462185562	2,87488237363161	0,00404178040973755	0,0325988527784095
892	ENSRNOG00000013253	Armc1	ENSRNOG00000013253	protein_coding	271,288924172303	0,875552378449978	0,304630622862686	2,87414433329849	0,00405123777449697	0,0326541718244573
893	ENSRNOG00000004521	Prpf39	ENSRNOG00000004521	protein_coding	129,626488082168	1,10721740302633	0,38558817222171	2,87150250653875	0,00408525542311199	0,0328368888786699
894	ENSRNOG00000017491	Carf	ENSRNOG00000017491	protein_coding	93,7977661087107	1,1863156210987	0,413153214154941	2,87136970125037	0,00408697232263566	0,0328368888786699
895	ENSRNOG00000054891	Cnot6	ENSRNOG00000054891	protein_coding	747,84649099912	0,846996343965671	0,295136886331029	2,86984237888743	0,00410676458801668	0,0329047248407628
896	ENSRNOG00000058909	Rps9	ENSRNOG00000058909	protein_coding	2424,6907149008	0,827950365067559	0,288513786341695	2,86970815351954	0,00410850813903842	0,0329047248407628
897	ENSRNOG00000070055	ENSRNOG00000070055	ENSRNOG00000070055	protein_coding	228,070762342817	1,19422204740808	0,416057846490385	2,87032694487514	0,00410047579379566	0,0329047248407628
898	ENSRNOG00000002024	Epha5	ENSRNOG00000002024	protein_coding	36,6826365587856	1,948025962067	0,679168869949706	2,86824978036944	0,00412749535568126	0,0329355195214538
899	ENSRNOG00000012100	Ssbp1	ENSRNOG00000012100	protein_coding	124,23587294115	1,23019386623882	0,428801056496892	2,86891519412042	0,00411882217948694	0,0329355195214538
900	ENSRNOG00000013574	Appl1	ENSRNOG00000013574	protein_coding	185,031122800425	0,930562921289171	0,324424592867351	2,86834889138523	0,00412620246738657	0,0329355195214538
901	ENSRNOG00000029043	Zfp84	ENSRNOG00000029043	protein_coding	138,406216684329	0,967445618761123	0,337195536750122	2,86909378482683	0,00411649719839163	0,0329355195214538
902	ENSRNOG00000027596	Mbd5	ENSRNOG00000027596	protein_coding	477,836854648089	0,790822389737679	0,276077160673208	2,86449769263519	0,00417671197585026	0,0332144269465956
903	ENSRNOG00000017770	Cdc123	ENSRNOG00000017770	protein_coding	289,384479630955	0,987367884206566	0,344876333859201	2,86296213241952	0,00419700719612069	0,033309355590328
904	ENSRNOG00000022702	Fbxo22	ENSRNOG00000022702	protein_coding	252,434923399041	0,922868337407565	0,32231766104896	2,86322609317825	0,00419351211994943	0,033309355590328
905	ENSRNOG00000000808	Hsf2	ENSRNOG00000000808	protein_coding	124,440278072419	1,14217682602253	0,399085980496068	2,8619818330947	0,00421001037644513	0,0333437080479177
906	ENSRNOG00000055598	Mir568	ENSRNOG00000055598	miRNA	13,7218782391978	2,53105016094056	0,885842779199755	2,85722277177339	0,00427365777689647	0,0337541066150101
907	ENSRNOG00000066348	ENSRNOG00000066348	ENSRNOG00000066348	protein_coding	55,8609884159551	1,54331993112207	0,540304282334074	2,85639033704313	0,00428487995295786	0,0338214833472792
908	ENSRNOG00000010156	Snapc5	ENSRNOG00000010156	lncRNA	231,640133081006	1,17782659292533	0,412388940523299	2,85610615898363	0,00428871711351973	0,0338305205577457
909	ENSRNOG00000017832	Snx2	ENSRNOG00000017832	protein_coding	260,494034806253	1,05355508341651	0,369111185139411	2,85430278418301	0,00431314018912607	0,0340018316289574
910	ENSRNOG00000066239	Mospd1	ENSRNOG00000066239	protein_coding	52,0648164047242	1,43000055491196	0,501340493547274	2,85235398559945	0,00433967444816874	0,0341681385436644
911	ENSRNOG00000005015	Rabep1	ENSRNOG00000005015	protein_coding	1378,90393279004	0,69886555766183	0,245068709589132	2,85171272511088	0,00434843796590456	0,0342156991105552
912	ENSRNOG00000001070	Cdk2ap1	ENSRNOG00000001070	protein_coding	6143,26588835757	0,829018037893653	0,290833853628134	2,85048672137616	0,00436523730322856	0,0342561421608258
913	ENSRNOG00000052934	Nol11	ENSRNOG00000052934	protein_coding	127,477270507493	1,03475231946714	0,362966941811923	2,85081697606312	0,00436070620278334	0,0342561421608258
914	ENSRNOG00000069005	Haus3	ENSRNOG00000069005	protein_coding	71,2094153668082	1,31179611675169	0,460220052785332	2,85036714244082	0,00436687898059674	0,0342561421608258
915	ENSRNOG00000039241	Ythdc2	ENSRNOG00000039241	protein_coding	66,3742958469006	1,33077212986275	0,46699516866053	2,84964860274629	0,00437675547186649	0,0343096127632403
916	ENSRNOG00000025278	Scai	ENSRNOG00000025278	protein_coding	42,0462095664359	1,43995912485555	0,505445206325002	2,84889263333848	0,00438716829665241	0,03436979851355
917	ENSRNOG00000066321	ENSRNOG00000066321	ENSRNOG00000066321	lncRNA	148,35082788732	1,01530289181685	0,356830528799182	2,84533639886021	0,00443645426344197	0,0346694553945347
918	ENSRNOG00000069865	Zfp37	ENSRNOG00000069865	protein_coding	175,379089002813	0,934367256353798	0,328432968032532	2,84492528856375	0,00444218409124313	0,0346926571103549
919	ENSRNOG00000000277	Tet1	ENSRNOG00000000277	protein_coding	315,609087625437	0,954944699619212	0,33577361377065	2,84401352713643	0,00445491565378491	0,0347488951616767
920	ENSRNOG00000006001	Luc7l2	ENSRNOG00000006001	protein_coding	1684,5952674262	0,727858390333745	0,255991592252732	2,84329021874732	0,00446503922498256	0,0347846763181221
921	ENSRNOG00000002270	Hnrnpdl	ENSRNOG00000002270	protein_coding	1131,02188205584	0,909449001651486	0,320048043904057	2,84160150006765	0,00448875607103122	0,0348461840320147
922	ENSRNOG00000011905	Atp6v1e1	ENSRNOG00000011905	protein_coding	890,941708461247	0,830930122940989	0,292393098163541	2,84182536509885	0,00448560549791913	0,0348461840320147
923	ENSRNOG00000014582	Mrpl18	ENSRNOG00000014582	protein_coding	198,580284787204	1,10721000600609	0,389677910531322	2,8413465995453	0,00449234586438515	0,0348461840320147
924	ENSRNOG00000016201	Mrps9	ENSRNOG00000016201	protein_coding	211,825984176109	0,940886694074483	0,331047795218711	2,84214759217132	0,00448107414026907	0,0348461840320147
925	ENSRNOG00000058474	AABR07015941.1	ENSRNOG00000058474	protein_coding	297,825312463135	1,26564501716365	0,445342734478019	2,84195725938384	0,00448375021673268	0,0348461840320147
926	ENSRNOG00000023344	Rpl23a	ENSRNOG00000023344	protein_coding	3355,41236512277	0,859877858737076	0,302725068059649	2,84045805736724	0,00450487965163227	0,0349218492920488
927	ENSRNOG00000029466	RGD1562608	ENSRNOG00000029466	protein_coding	93,4082936588089	1,24817926924256	0,43969922078838	2,83871157880284	0,00452960787817542	0,035070272703113
928	ENSRNOG00000001611	Rpl24	ENSRNOG00000001611	protein_coding	1867,24932178799	1,06617438994058	0,375817354907793	2,83694825695894	0,00455469927321232	0,0352246725546411
929	ENSRNOG00000069539	Zfp74	ENSRNOG00000069539	protein_coding	104,833022072335	1,06427726985254	0,375152871866253	2,83691622713198	0,00455515620732865	0,0352246725546411
930	ENSRNOG00000003743	Dars1	ENSRNOG00000003743	protein_coding	172,940944374642	1,03964327972057	0,366622238624767	2,83573436139707	0,00457204563880673	0,0353118165318041
931	ENSRNOG00000062870	rnf141	ENSRNOG00000062870	protein_coding	1206,39865242891	0,768601852158191	0,271161822845356	2,83447663868422	0,00459008138173088	0,0354293382326967
932	ENSRNOG00000013660	Cog6	ENSRNOG00000013660	protein_coding	109,811727700027	1,08886658900493	0,384692630251493	2,83048466068374	0,00464775397774795	0,0358153811073879
933	ENSRNOG00000016321	Entpd4	ENSRNOG00000016321	protein_coding	509,809581420464	1,00815793698498	0,356546319076504	2,82756512420667	0,00469034742220828	0,0360703217303973
934	ENSRNOG00000048577	Zfp955a	ENSRNOG00000048577	protein_coding	58,9153160592045	1,33997891155931	0,47412974390486	2,82618614163172	0,00471058816455596	0,0361595912497313
935	ENSRNOG00000000397	Ccar1	ENSRNOG00000000397	protein_coding	369,379021880049	0,846715884231704	0,299783685478685	2,82442282634459	0,00473658533856899	0,0362535496887577
936	ENSRNOG00000002790	Abcb7	ENSRNOG00000002790	protein_coding	47,3271720101108	1,58699153825711	0,561890707891972	2,82437761644249	0,00473725358816968	0,0362535496887577
937	ENSRNOG00000000164	Lamp2	ENSRNOG00000000164	protein_coding	277,746035337688	0,935023732002261	0,331310237768342	2,82219993653213	0,00476954320101641	0,0364784417918273
938	ENSRNOG00000005276	Csnk2a1	ENSRNOG00000005276	protein_coding	755,062277940785	0,806037206776998	0,285651828030919	2,82174706296559	0,0047762831642785	0,0365077702203915
939	ENSRNOG00000000368	Grik2	ENSRNOG00000000368	protein_coding	426,0260652262	0,803271630172892	0,284782339197323	2,82065114162966	0,00479262907078409	0,0366104418866096
940	ENSRNOG00000008872	Tmem68	ENSRNOG00000008872	protein_coding	102,642367424935	1,17579823141608	0,417061432857617	2,81924469342503	0,00481368071975774	0,0367061025378615
941	ENSRNOG00000059348	Ube2b	ENSRNOG00000059348	protein_coding	242,282657108813	0,956706267131613	0,339350313311929	2,81922906684401	0,00481391508693265	0,0367061025378615
942	ENSRNOG00000004829	Immp1l	ENSRNOG00000004829	protein_coding	74,6259491685132	1,3781598930413	0,488997592152211	2,81833676721319	0,00482731492063046	0,036741392666652
943	ENSRNOG00000012718	Zfp451	ENSRNOG00000012718	protein_coding	339,049123036462	0,822546387907234	0,291824654384625	2,81863226957897	0,00482287357222522	0,036741392666652
944	ENSRNOG00000014562	Hnrnpf	ENSRNOG00000014562	protein_coding	1194,40023025437	0,713900152664071	0,253324529037471	2,818124858957	0,00483050214243485	0,0367433958364627
945	ENSRNOG00000068835	ENSRNOG00000068835	ENSRNOG00000068835	protein_coding	102,241647765771	1,13517365009371	0,402853992750016	2,81782896663041	0,00483495571838957	0,0367550233256402
946	ENSRNOG00000007834	Cand1	ENSRNOG00000007834	protein_coding	259,62701187975	0,854755542132452	0,303452576797443	2,81676811300571	0,00485095354075417	0,036854342317483
947	ENSRNOG00000065853	ENSRNOG00000065853	ENSRNOG00000065853	protein_coding	86,6626521297005	1,2051348340476	0,428129961468349	2,81488085980801	0,00487953201034741	0,0369826111206055
948	ENSRNOG00000004861	Itga4	ENSRNOG00000004861	protein_coding	98,3557310269553	1,08746620000529	0,386398413080567	2,81436507809505	0,00488736889300035	0,0370102612027929
949	ENSRNOG00000005528	Tbk1	ENSRNOG00000005528	protein_coding	144,334598907391	0,947747403501236	0,336799518735614	2,81398087223876	0,00489321398547453	0,0370187398804774
950	ENSRNOG00000000796	Ranbp2	ENSRNOG00000000796	protein_coding	418,693981483081	0,810556785350515	0,288102602288651	2,8134309753246	0,00490159081122161	0,0370598015245552
951	ENSRNOG00000048193	Hnrnph3	ENSRNOG00000048193	protein_coding	330,508966080792	0,885572199989132	0,314850926569405	2,81267141131922	0,00491318292357098	0,0371251092108195
952	ENSRNOG00000005841	Erp44	ENSRNOG00000005841	protein_coding	243,491027198801	0,938642409803045	0,333797668220608	2,81201008624989	0,00492329594691008	0,0371568389602835
953	ENSRNOG00000068153	Zfp712	ENSRNOG00000068153	protein_coding	40,1131814386946	1,45050232938305	0,515994835251798	2,81107916259515	0,00493756359466662	0,037242151338884
954	ENSRNOG00000018848	Eif1b	ENSRNOG00000018848	protein_coding	466,652878526043	1,0299095992906	0,366407282468478	2,81083277699101	0,00494134603630787	0,0372483229107646
955	ENSRNOG00000009192	Rnaseh2b	ENSRNOG00000009192	protein_coding	118,034849333148	1,18698304176492	0,422548072388944	2,80910769525966	0,00496790249138727	0,0374260567786406
956	ENSRNOG00000007699	Golga5	ENSRNOG00000007699	protein_coding	221,26695879131	0,985253134315255	0,350780954699625	2,80874181199185	0,00497355157812166	0,0374461648476194
957	ENSRNOG00000013844	Fam172a	ENSRNOG00000013844	protein_coding	311,496558746412	0,874626511744994	0,311662784325957	2,80632323052808	0,00501103982139423	0,0376832593630401
958	ENSRNOG00000014866	Pign	ENSRNOG00000014866	protein_coding	52,0591653499724	1,30872402826021	0,466434780113826	2,80580283473037	0,00501913933106083	0,0376990465236763
959	ENSRNOG00000050321	Zzz3	ENSRNOG00000050321	protein_coding	520,416750325674	0,766150302186702	0,273057449913789	2,80582090848865	0,00501885783038041	0,0376990465236763
960	ENSRNOG00000019150	Polb	ENSRNOG00000019150	protein_coding	353,191032459127	0,864053344143118	0,307983145050282	2,80552152943971	0,00502352253106962	0,0377094289877066
961	ENSRNOG00000067470	ENSRNOG00000067470	ENSRNOG00000067470	protein_coding	51,5307001951601	1,32552238551074	0,472561201390618	2,80497506272222	0,00503204727628569	0,0377508692977946
962	ENSRNOG00000006582	Aptx	ENSRNOG00000006582	protein_coding	182,430458479936	0,930360314361473	0,33175701433432	2,80434255844829	0,00504193051455087	0,0378024456120801
963	ENSRNOG00000056374	AC097784.1	ENSRNOG00000056374	protein_coding	218,1219238805	0,991525893801206	0,353758583759332	2,80283204230532	0,00506560422365911	0,037957294379547
964	ENSRNOG00000005196	Slc12a6	ENSRNOG00000005196	protein_coding	268,673095489268	0,918315858709221	0,32790367771338	2,80056590128251	0,00510130902683948	0,0381793026987879
965	ENSRNOG00000013135	Ptpn12	ENSRNOG00000013135	protein_coding	227,074137313422	0,865502736119868	0,30912431108761	2,79985334403082	0,00511258283404649	0,0382349896803211
966	ENSRNOG00000007253	Cbll1	ENSRNOG00000007253	protein_coding	102,262447342216	1,15858377802343	0,413993316692035	2,79855671893682	0,00513315532531978	0,0383035806520002
967	ENSRNOG00000065614	ENSRNOG00000065614	ENSRNOG00000065614	lncRNA	24,5986571940603	1,94643663758208	0,69549554033996	2,79863280881809	0,00513194600605199	0,0383035806520002
968	ENSRNOG00000065409	ENSRNOG00000065409	ENSRNOG00000065409	lncRNA	393,241040163703	0,885784720185636	0,316552933558534	2,79821990663007	0,00513851147796356	0,0383207924226054
969	ENSRNOG00000006331	Elovl5	ENSRNOG00000006331	protein_coding	513,171063164172	0,855736374681546	0,305838916410126	2,79799701334939	0,00514205881176509	0,0383245023894662
970	ENSRNOG00000031896	Stt3a	ENSRNOG00000031896	protein_coding	196,937122513457	0,972307340506208	0,347581488233949	2,79735076067046	0,00515235640033385	0,0383557526816322
971	ENSRNOG00000064275	Grpel2	ENSRNOG00000064275	protein_coding	189,41203767712	0,884165947188543	0,316053659584954	2,79751846047169	0,00514968243119162	0,0383557526816322
972	ENSRNOG00000006077	Snx5	ENSRNOG00000006077	protein_coding	1074,61062209235	0,79219190769602	0,283275047615625	2,79654672857365	0,00516519410965937	0,0384285548738778
973	ENSRNOG00000004496	Rock2	ENSRNOG00000004496	protein_coding	622,725291986764	0,855107598557235	0,305918515010798	2,79521361604103	0,00518654317413796	0,03852681501804
974	ENSRNOG00000006792	Cep57	ENSRNOG00000006792	protein_coding	113,543931013596	1,13446974401161	0,405871110576112	2,79514780542348	0,0051875991572914	0,03852681501804
975	ENSRNOG00000009799	Dpagt1	ENSRNOG00000009799	protein_coding	174,183037310646	1,18096992873862	0,422670215486889	2,79406943159743	0,00520493020885627	0,0386326952182444
976	ENSRNOG00000014422	Gtf2e2	ENSRNOG00000014422	protein_coding	176,378369549221	1,05385992123154	0,377370955114349	2,7926365475377	0,00522803969720782	0,0387584347109814
977	ENSRNOG00000005053	Egln3	ENSRNOG00000005053	protein_coding	205,244367737073	0,903533775374804	0,323688123103743	2,79137141860845	0,00524852064946659	0,038864413954742
978	ENSRNOG00000008314	Orc3	ENSRNOG00000008314	protein_coding	69,3859976814213	1,24888364645742	0,447498584260321	2,79081027378382	0,00525762810809414	0,0388860240178405
979	ENSRNOG00000070519	ENSRNOG00000070519	ENSRNOG00000070519	lncRNA	25,6839836156856	1,74208770945619	0,624206715023893	2,79088267960961	0,00525645214980154	0,0388860240178405
980	ENSRNOG00000010299	Eps15	ENSRNOG00000010299	protein_coding	1233,92003923829	0,710038832336669	0,254485713391152	2,7900930974672	0,00526928876137745	0,0389264447827567
981	ENSRNOG00000042276	Trappc2	ENSRNOG00000042276	protein_coding	73,6170925855684	1,23566398931716	0,443181554810043	2,78816655590911	0,00530072837997411	0,0390386622332768
982	ENSRNOG00000058393	Taf15	ENSRNOG00000058393	protein_coding	293,728733626534	0,819321819264001	0,293845994188552	2,78826948628834	0,00529904436364281	0,0390386622332768
983	ENSRNOG00000053635	Zkscan8	ENSRNOG00000053635	protein_coding	120,899959720294	1,06296134796161	0,38137671920316	2,78716894461344	0,0053170750940363	0,0390955913584904
984	ENSRNOG00000009935	Xpo1	ENSRNOG00000009935	protein_coding	405,442229718706	0,876001477029833	0,314396315423741	2,7862968936171	0,0053314016744882	0,039132239159824
985	ENSRNOG00000011603	Cab39l	ENSRNOG00000011603	protein_coding	430,659191997093	0,795545829063651	0,285516180808543	2,78634236003989	0,00533065386407444	0,039132239159824
986	ENSRNOG00000013217	Ttc33	ENSRNOG00000013217	protein_coding	292,730582493939	0,788530799542939	0,283145085806583	2,78490017687112	0,00535442042623141	0,0392553366837946
987	ENSRNOG00000018021	Brix1	ENSRNOG00000018021	protein_coding	180,541501563575	1,03444245164	0,371528490991014	2,78428835667685	0,00536453183711483	0,0393065347318863
988	ENSRNOG00000011913	Cp	ENSRNOG00000011913	protein_coding	133,423365933647	1,32644609466357	0,47694973817315	2,78110246950596	0,00541746344664167	0,039648133762667
989	ENSRNOG00000042419	Acyp2	ENSRNOG00000042419	protein_coding	304,151777143545	1,08980522899821	0,391945616844962	2,78050112607661	0,00542750714722841	0,0396985185169221
990	ENSRNOG00000001783	Tra2b	ENSRNOG00000001783	protein_coding	784,249048734534	0,757009656349155	0,27228675037794	2,78019277580862	0,00543266376276618	0,0397117886298573
991	ENSRNOG00000031495	Tmem170b	ENSRNOG00000031495	protein_coding	1559,85050697718	0,903682629586884	0,325500856390973	2,77628341629133	0,00549842550865488	0,0400308313683413
992	ENSRNOG00000029813	AABR07035218.1	ENSRNOG00000029813	protein_coding	900,700303614573	0,741046924384232	0,267018254964645	2,77526689882065	0,0055156422611725	0,0401291976059105
993	ENSRNOG00000004135	RGD1311745	ENSRNOG00000004135	protein_coding	169,061411028926	0,990396296368328	0,357002916057524	2,77419665728654	0,00553382150295613	0,0402186240637055
994	ENSRNOG00000001820	Med21	ENSRNOG00000001820	protein_coding	220,640184988006	1,04096694426849	0,375312760767739	2,77359859051711	0,00554400386625619	0,0402693367533961
995	ENSRNOG00000008671	Dct	ENSRNOG00000008671	protein_coding	227,497457522459	1,07462159957856	0,38770967035114	2,77171729713447	0,00557614409205035	0,0404560200119542
996	ENSRNOG00000003229	Tspan7	ENSRNOG00000003229	protein_coding	715,205653202293	0,756936764520926	0,273486365019432	2,76773127050463	0,00564479792345189	0,040883303000632
997	ENSRNOG00000009006	Ccdc47	ENSRNOG00000009006	protein_coding	849,627869232426	0,762137335667504	0,275552716900122	2,76584946881054	0,00567747357172409	0,0410489832579315
998	ENSRNOG00000014630	Iws1	ENSRNOG00000014630	protein_coding	318,892429755235	0,895664738699307	0,324134077606074	2,76325385258573	0,00572282387225094	0,0412723588148082
999	ENSRNOG00000034269	2003-08-01	ENSRNOG00000034269	protein_coding	238,282222517337	0,954600294125442	0,345460067348275	2,76327247155621	0,00572249740382032	0,0412723588148082
1000	ENSRNOG00000058805	Aida	ENSRNOG00000058805	protein_coding	499,264738166446	0,846576225845862	0,306393751910912	2,76303358200338	0,00572668741189674	0,0412723588148082
1001	ENSRNOG00000015921	Esco2	ENSRNOG00000015921	protein_coding	15,2961495343735	2,26121512611388	0,81862992923765	2,76219454646576	0,00574142562527922	0,0413448449325265
1002	ENSRNOG00000006972	Zfp189	ENSRNOG00000006972	protein_coding	71,2197261293041	1,28983905410968	0,467047073701931	2,76168961703602	0,00575031152183069	0,0413851171725798
1003	ENSRNOG00000011199	Parp6	ENSRNOG00000011199	protein_coding	606,471509437822	0,82336359468408	0,298550529022556	2,75787015812614	0,00581793019668059	0,0417760633437076
1004	ENSRNOG00000030520	Sarnp	ENSRNOG00000030520	protein_coding	980,437601115324	1,01005132057551	0,366273325754623	2,75764367632977	0,00582196219303532	0,0417811404441358
1005	ENSRNOG00000002141	Cd200	ENSRNOG00000002141	protein_coding	80,1973846828926	1,21788729180231	0,441729361779977	2,7570892885516	0,00583184244659284	0,0418042967392388
1006	ENSRNOG00000015334	Fcho2	ENSRNOG00000015334	protein_coding	134,040967522738	0,985454153023971	0,357414741797626	2,75717265624693	0,00583035570936651	0,0418042967392388
1007	ENSRNOG00000008390	Dcun1d5	ENSRNOG00000008390	protein_coding	830,240309908508	0,752020568665868	0,272970632173366	2,75495045997568	0,00587010228324472	0,0419996039297633
1008	ENSRNOG00000002203	Lin54	ENSRNOG00000002203	protein_coding	205,680095617231	0,84445181443962	0,30687889952279	2,75174283977419	0,00592790507948296	0,042275854272862
1009	ENSRNOG00000054017	ENSRNOG00000054017	ENSRNOG00000054017	protein_coding	614,275453893763	1,13556083331544	0,412656024165145	2,7518338926781	0,00592625721574858	0,042275854272862
1010	ENSRNOG00000071170	Pigg	ENSRNOG00000071170	protein_coding	39,0651775764278	1,50761913110076	0,54784652383174	2,75190051504972	0,00592505175419447	0,042275854272862
1011	ENSRNOG00000019465	Gnai3	ENSRNOG00000019465	protein_coding	337,569705909482	0,790883572191845	0,287446336810514	2,75141294534291	0,0059338789253917	0,0422944540989632
1012	ENSRNOG00000017730	Psmd1	ENSRNOG00000017730	protein_coding	388,842383091144	0,852475972255309	0,3100467166246	2,74950814359849	0,00596847797616789	0,0424928579311761
1013	ENSRNOG00000001629	Get1	ENSRNOG00000001629	protein_coding	949,250461224535	0,794152517834113	0,28888942294025	2,74898440292971	0,00597802307528842	0,0425126417453731
1014	ENSRNOG00000011739	Dennd4a	ENSRNOG00000011739	protein_coding	393,283940864666	0,796124947537782	0,289588189121989	2,74916235344949	0,00597477841074119	0,0425126417453731
1015	ENSRNOG00000057147	Praf2	ENSRNOG00000057147	protein_coding	307,986724625937	1,00892849938379	0,367173095554811	2,74782796342762	0,00599914775280804	0,0425905596959242
1016	ENSRNOG00000020075	Eef1g	ENSRNOG00000020075	protein_coding	4514,13133079103	0,773095144373058	0,281529768765615	2,74605114678545	0,00603173593416603	0,0427494606591824
1017	ENSRNOG00000013809	Kbtbd2	ENSRNOG00000013809	protein_coding	274,206132815955	0,922038771208912	0,335847852396502	2,74540618506131	0,00604360442168314	0,0428094324480667
1018	ENSRNOG00000064506	ENSRNOG00000064506	ENSRNOG00000064506	protein_coding	79,180502410614	1,21636079755132	0,443174126594357	2,74465661363996	0,00605742435113624	0,0428590058538164
1019	ENSRNOG00000042740	Mrpl42	ENSRNOG00000042740	protein_coding	117,368161980078	1,27245471891217	0,463766395668896	2,74374066511847	0,00607435043664761	0,0429304204650809
1020	ENSRNOG00000013714	Snrpd1	ENSRNOG00000013714	protein_coding	1976,90965118399	1,0183010314145	0,371351748188155	2,74214686313675	0,00610390436622449	0,0430908214977399
1021	ENSRNOG00000016932	Simc1	ENSRNOG00000016932	protein_coding	85,8693483095189	1,10843384621904	0,404299883588653	2,7416130729011	0,00611383137091265	0,0431366676063382
1022	ENSRNOG00000031859	ENSRNOG00000031859	ENSRNOG00000031859	protein_coding	332,765478112672	1,08271455807674	0,39525494970667	2,73928146600126	0,00615736342181343	0,0433950806273178
1023	ENSRNOG00000004777	Esf1	ENSRNOG00000004777	protein_coding	143,543030974453	1,17035691714779	0,427316316269815	2,73885380124077	0,00616537832386157	0,043402881802602
1024	ENSRNOG00000066996	ENSRNOG00000066996	ENSRNOG00000066996	lncRNA	103,840108839217	1,13405379213948	0,414105767158897	2,7385607303178	0,00617087621486317	0,0434172623269712
1025	ENSRNOG00000004904	Pa2g4	ENSRNOG00000004904	protein_coding	686,009286382978	0,824557077383887	0,301345779296697	2,73624896724388	0,00621439893867086	0,0436990134657739
1026	ENSRNOG00000000587	Rpf2	ENSRNOG00000000587	protein_coding	154,01831739461	1,1614741606627	0,424534626026967	2,73587615580955	0,00622144354502906	0,0437195235550368
1027	ENSRNOG00000064368	Cebpzos	ENSRNOG00000064368	protein_coding	105,679200050365	1,17645524154532	0,430033943492941	2,73572646844942	0,00622427404424326	0,0437195235550368
1028	ENSRNOG00000001689	Arl6	ENSRNOG00000001689	protein_coding	49,9395848536048	1,53566154496447	0,561780692123087	2,73356056286108	0,00626535999257697	0,0439589691048142
1029	ENSRNOG00000062461	Rex2	ENSRNOG00000062461	protein_coding	43,724443871004	1,51409386588615	0,553889466366907	2,73356681761337	0,00626524099296376	0,0439589691048142
1030	ENSRNOG00000043094	Oxct1	ENSRNOG00000043094	protein_coding	291,689715516055	0,826440918729278	0,302355327636823	2,73334333212731	0,00626949417241869	0,0439634284434225
1031	ENSRNOG00000022609	Mrps10	ENSRNOG00000022609	protein_coding	159,779527816036	1,10106824522592	0,403064703968123	2,73174067187237	0,00630007082193543	0,0441241229173863
1032	ENSRNOG00000039576	ENSRNOG00000039576	ENSRNOG00000039576	protein_coding	136,295810704025	0,946784916630701	0,346605740518078	2,73159040936692	0,00630294450395579	0,0441241229173863
1033	ENSRNOG00000007076	AABR07055919.1	ENSRNOG00000007076	protein_coding	35,9844151532911	1,5200471837168	0,556706499596183	2,73042830435676	0,00632520895450419	0,0442553316939307
1034	ENSRNOG00000014173	Smc3	ENSRNOG00000014173	protein_coding	241,647268570751	0,90013176210121	0,329870143189453	2,72874578280412	0,00635756935813713	0,0444075689573937
1035	ENSRNOG00000022166	Ammecr1	ENSRNOG00000022166	protein_coding	1092,2157306153	0,773294753434596	0,283355414929358	2,72906291071721	0,00635145857821842	0,0444075689573937
1036	ENSRNOG00000046918	Apoo	ENSRNOG00000046918	protein_coding	59,7306219784817	1,29420414341514	0,474258874352672	2,72889810482014	0,00635463358493826	0,0444075689573937
1037	ENSRNOG00000000321	Cd24	ENSRNOG00000000321	protein_coding	299,100415580976	0,905020239539471	0,331747181934897	2,72804198142993	0,00637114990471125	0,0444383291864635
1038	ENSRNOG00000010584	Tmem123	ENSRNOG00000010584	protein_coding	1829,57422969526	0,719738437841175	0,263838258385159	2,72795326290579	0,00637286366823659	0,0444383291864635
1039	ENSRNOG00000013167	Hmgb2l1	ENSRNOG00000013167	protein_coding	614,26324812038	0,842741199941661	0,308947097040973	2,7277848149837	0,00637611869514513	0,0444383291864635
1040	ENSRNOG00000062387	ENSRNOG00000062387	ENSRNOG00000062387	protein_coding	24,4917207835895	1,79035243716955	0,656474490650901	2,72722316352978	0,00638698265847063	0,0444893703361097
1041	ENSRNOG00000033372	Klhl24	ENSRNOG00000033372	protein_coding	462,569416883122	0,862910193006873	0,316482649560167	2,72656398133075	0,00639975439263273	0,0445536363976858
1042	ENSRNOG00000008870	Atf7ip	ENSRNOG00000008870	protein_coding	582,2380814566	0,71730241013612	0,26338913707952	2,72335608859813	0,00646223631903058	0,0448476757504989
1043	ENSRNOG00000011632	Cct5	ENSRNOG00000011632	protein_coding	1337,64527729497	0,794196696232807	0,291724665619083	2,72241873873573	0,00648059692788536	0,0449255776122228
1044	ENSRNOG00000017787	Ripk1	ENSRNOG00000017787	protein_coding	113,240225679747	1,02032721685223	0,37518469840128	2,71953312914946	0,00653741459421223	0,0452114209085695
1045	ENSRNOG00000062959	Ccnd2	ENSRNOG00000062959	protein_coding	538,919310687406	0,840491070322723	0,309134874863352	2,71884908066179	0,00655094903279155	0,0452552092061895
1046	ENSRNOG00000005289	Prkd3	ENSRNOG00000005289	protein_coding	294,37228320598	0,904149750878117	0,332581631389166	2,71857993810891	0,00655628113489057	0,0452671586489202
1047	ENSRNOG00000009474	Ddx42	ENSRNOG00000009474	protein_coding	334,418443367787	0,787744479327531	0,290140135905724	2,71504828819511	0,00662661074729648	0,045677449616307
1048	ENSRNOG00000005310	Cul1	ENSRNOG00000005310	protein_coding	256,553082592663	0,878127508342559	0,323489659285259	2,71454583828971	0,00663667151134833	0,0456778212921096
1049	ENSRNOG00000021314	Fdft1	ENSRNOG00000021314	protein_coding	1113,58791346279	0,662039892030491	0,243890088547516	2,71450101139108	0,00663756976598696	0,0456778212921096
1050	ENSRNOG00000067332	ENSRNOG00000067332	ENSRNOG00000067332	lncRNA	394,147856781368	1,04605368295574	0,385327074808124	2,71471627960903	0,00663325715556765	0,0456778212921096
1051	ENSRNOG00000003003	Tbc1d19	ENSRNOG00000003003	protein_coding	55,0107120980143	1,41317484234531	0,520752318108567	2,71371781402362	0,00665328135490891	0,0457069692786606
1052	ENSRNOG00000015144	Ist1	ENSRNOG00000015144	protein_coding	490,951793516857	0,785231319466982	0,28936197980385	2,71366445584616	0,00665435297982066	0,0457069692786606
1053	ENSRNOG00000018778	Cadm1	ENSRNOG00000018778	protein_coding	701,664361077844	0,74084423277418	0,273015607341254	2,71356000482481	0,00665645118278733	0,0457069692786606
1054	ENSRNOG00000021507	Luzp2	ENSRNOG00000021507	protein_coding	203,49361772617	0,858087278941561	0,316394002605331	2,71208452712657	0,00668615406188378	0,0457919423286595
1055	ENSRNOG00000046905	Sgce	ENSRNOG00000046905	protein_coding	79,3586702864615	1,32126231880534	0,487183024407949	2,71204506850585	0,00668695003764844	0,0457919423286595
1056	ENSRNOG00000007884	Bcap29	ENSRNOG00000007884	protein_coding	107,461067298105	1,22365638990231	0,451393116283141	2,71084415282655	0,00671121619557068	0,0459330842666346
1057	ENSRNOG00000009451	Prpf38a	ENSRNOG00000009451	protein_coding	182,28345907985	0,965672755731315	0,356785581632225	2,70659131266894	0,00679778849153389	0,0463992450758364
1058	ENSRNOG00000015292	Cul2	ENSRNOG00000015292	protein_coding	159,975911292491	0,931213546583168	0,344237160517737	2,70515113819383	0,0068273318569453	0,0465755983248505
1059	ENSRNOG00000006893	Ppm1k	ENSRNOG00000006893	protein_coding	345,804227403129	0,776208291181315	0,287325214555732	2,70149729943299	0,00690280409264101	0,0469884269924848
1060	ENSRNOG00000004572	Zfp472	ENSRNOG00000004572	protein_coding	71,0253007119676	1,25444254908044	0,464456860351469	2,70088065473113	0,00691561492142905	0,0470246845793709
1061	ENSRNOG00000004316	Llph	ENSRNOG00000004316	protein_coding	106,832405350221	1,3535546903402	0,501212484226252	2,70056060640579	0,00692227235934401	0,0470444967374347
1062	ENSRNOG00000008055	Ccne2	ENSRNOG00000008055	protein_coding	120,278130945037	1,07612874076195	0,398563065898897	2,70002123336469	0,00693350507574808	0,0470953647469461
1063	ENSRNOG00000021776	Cenpc	ENSRNOG00000021776	protein_coding	87,9500588666741	1,12898117587428	0,418202526663538	2,69960390933409	0,00694220729173721	0,0471289988265639
1064	ENSRNOG00000014415	Hsbp1	ENSRNOG00000014415	protein_coding	2446,42294879071	0,883122156435044	0,327240456098793	2,69869491982505	0,00696119588863145	0,0472323906784788
1065	ENSRNOG00000005387	Rbm3	ENSRNOG00000005387	protein_coding	342,860428632738	0,880737442475475	0,326408815217244	2,69826487954773	0,00697019558359424	0,0472679318421183
1066	ENSRNOG00000003723	Wdr26	ENSRNOG00000003723	protein_coding	3018,03987145883	0,675721742371544	0,250476305811949	2,69774715888239	0,00698104407813468	0,0473159654184684
1067	ENSRNOG00000033593	Osbpl9	ENSRNOG00000033593	protein_coding	208,861780092596	0,9026416976727	0,334777526832843	2,69624340143774	0,00701264036741533	0,0474533327177927
1068	ENSRNOG00000004291	Cltc	ENSRNOG00000004291	protein_coding	847,279461050411	0,755288780348156	0,280182588612961	2,69570205660245	0,00702404626695909	0,0474541770432726
1069	ENSRNOG00000064915	ENSRNOG00000064915	ENSRNOG00000064915	lncRNA	97,1565414763989	1,13574508260295	0,421781852263895	2,69273103265797	0,00708694157012279	0,047817239574254
1070	ENSRNOG00000068601	ENSRNOG00000068601	ENSRNOG00000068601	lncRNA	22,4659661480837	2,40969548969113	0,894953246776327	2,69253784862057	0,00709104864816824	0,047817239574254
1071	ENSRNOG00000069589	ENSRNOG00000069589	ENSRNOG00000069589	pseudogene	784,460651984189	0,909452877092798	0,337802184836829	2,69226463864376	0,00709686071987775	0,047817239574254
1072	ENSRNOG00000000412	Slc35f1	ENSRNOG00000000412	protein_coding	195,878353137128	0,910034311705017	0,338112936689661	2,69150988606005	0,00711293901560226	0,0478998883548007
1073	ENSRNOG00000042560	Bag4	ENSRNOG00000042560	protein_coding	272,057117285114	0,840403954967148	0,312268801029173	2,69128376641326	0,00711776234527118	0,0479066961064155
1074	ENSRNOG00000000954	Polr1d	ENSRNOG00000000954	protein_coding	1167,30204165195	0,853006160786538	0,317052597301735	2,69042476877975	0,00713611229181869	0,04797880527501
1075	ENSRNOG00000017612	Vps35	ENSRNOG00000017612	protein_coding	475,600857726899	0,761366350980425	0,283037180662246	2,6899870511676	0,00714547915960653	0,0480087231846435
1076	ENSRNOG00000033402	Gsta6	ENSRNOG00000033402	protein_coding	18,2518584001875	2,24132964630678	0,833251458565832	2,68985985354828	0,00714820317352124	0,0480087231846435
1077	ENSRNOG00000010230	Dennd10	ENSRNOG00000010230	protein_coding	224,475826220919	0,84367270093733	0,313679110960435	2,68960434870572	0,00715367778132519	0,0480198263889596
1078	ENSRNOG00000056870	Gdi1	ENSRNOG00000056870	protein_coding	1039,04309889514	0,67554235898782	0,25124969736997	2,68872904548447	0,00717246112399358	0,0480945285400765
1079	ENSRNOG00000019834	Hsp90ab1	ENSRNOG00000019834	protein_coding	6473,36815007879	0,681521264248945	0,253570928137017	2,68769479709711	0,00719471235880205	0,0481923003735109
1080	ENSRNOG00000047106	Mtrf1	ENSRNOG00000047106	protein_coding	80,2470195998446	1,19745136121897	0,445507244861407	2,68783813289386	0,00719162488111817	0,0481923003735109
1081	ENSRNOG00000030328	Fam98a	ENSRNOG00000030328	protein_coding	331,656764274699	0,791271270175103	0,294598812830762	2,68592823770022	0,00723286215750622	0,0483704874248127
1082	ENSRNOG00000020284	Prkar2a	ENSRNOG00000020284	protein_coding	1174,54327400119	0,688894544476703	0,256548205880736	2,6852440542771	0,00724768617010522	0,04843618549394
1083	ENSRNOG00000049062	Trappc2b	ENSRNOG00000049062	protein_coding	43,1646754397446	1,49163176935464	0,555517904083216	2,68511916248012	0,00725039510696332	0,04843618549394
1084	ENSRNOG00000046662	Ints6l	ENSRNOG00000046662	protein_coding	68,7331006260483	1,08016000369839	0,402336730376775	2,68471636354666	0,00725913811679987	0,0484688254918742
1085	ENSRNOG00000010825	Snapc3	ENSRNOG00000010825	protein_coding	201,338814490414	0,812063155205062	0,302717371831284	2,68257863859117	0,00730569734891397	0,0486849146884374
1086	ENSRNOG00000011454	Tbck	ENSRNOG00000011454	protein_coding	75,5498113663168	1,14204153981035	0,425772103004011	2,68228362486115	0,00731214368666667	0,048693374439138
1087	ENSRNOG00000011619	Myo9a	ENSRNOG00000011619	protein_coding	260,164736460445	0,974733859272694	0,363478508210397	2,68168223775277	0,00732530038954161	0,0487551507918326
1088	ENSRNOG00000018063	Rad1	ENSRNOG00000018063	protein_coding	48,2361184535716	1,48142927351134	0,552577053486277	2,68094605840909	0,00734143488845742	0,0488366706237988
1089	ENSRNOG00000004420	Rad21	ENSRNOG00000004420	protein_coding	659,516588684252	0,753026906825597	0,28092595139951	2,680517421314	0,00735084380673939	0,0488694241807248
1090	ENSRNOG00000017744	Dram2	ENSRNOG00000017744	protein_coding	50,4809155229436	1,25165535958194	0,466971542826711	2,68036752733436	0,00735413664855568	0,0488694241807248
1091	ENSRNOG00000006357	Sgip1	ENSRNOG00000006357	protein_coding	278,141105124869	0,823335233552267	0,307294085564255	2,67930712704885	0,00737746913437115	0,0489726767789265
1092	ENSRNOG00000016447	RGD1310553	ENSRNOG00000016447	protein_coding	332,199011706971	0,817237099895548	0,305326096825015	2,67660415664998	0,00743724451680451	0,0492394175965045
1093	ENSRNOG00000071176	Ndufa1	ENSRNOG00000071176	protein_coding	668,796391493241	0,978859528829283	0,365783565324318	2,67606208048573	0,00744928453267518	0,0492931592615041
1094	ENSRNOG00000012690	Nipa2	ENSRNOG00000012690	protein_coding	307,574904374417	0,921065989370054	0,344230858807776	2,67572173093404	0,0074568529434964	0,0492982158479462
1095	ENSRNOG00000023383	Ddx3x	ENSRNOG00000023383	protein_coding	1230,23364164056	0,671965558212438	0,251166233952177	2,67538174872815	0,00746442006996989	0,0493154062035971
1096	ENSRNOG00000014341	Btbd10	ENSRNOG00000014341	protein_coding	121,797298817565	1,01868409457734	0,380803014421172	2,67509461847555	0,00747081621169819	0,0493317270184968
1097	ENSRNOG00000010106	Faxc	ENSRNOG00000010106	protein_coding	292,79849953086	0,799661964080508	0,299009822124573	2,67436687664178	0,00748704948199962	0,0493376658193509
1098	ENSRNOG00000010484	Zdhhc21	ENSRNOG00000010484	protein_coding	335,111247147217	0,958436583376001	0,358860111995316	2,67078048336704	0,00756751181963263	0,0497118984332069
1099	ENSRNOG00000051606	ENSRNOG00000051606	ENSRNOG00000051606	protein_coding	23,9930686790144	1,73105690926461	0,648258573587164	2,6703185731671	0,00757793113999835	0,0497157616845521
1100	ENSRNOG00000003706	Ufc1	ENSRNOG00000003706	protein_coding	241,859767052596	1,12538622166291	0,421667200262969	2,66889675308176	0,00761008394537969	0,0498323683468688
1101	ENSRNOG00000064399	ENSRNOG00000064399	ENSRNOG00000064399	protein_coding	49,3693220328913	1,31741535218815	0,493594638270924	2,66902281759603	0,00760722821030996	0,0498323683468688
1102	ENSRNOG00000015239	Ginm1	ENSRNOG00000015239	protein_coding	165,402230249107	0,961668053736692	0,360348921801293	2,66871355942889	0,00761423553781755	0,0498335852959455
1103	ENSRNOG00000018929	Kif20b	ENSRNOG00000018929	protein_coding	60,0164165638506	1,18650259410331	0,444790360747493	2,66755464778807	0,00764054624031217	0,0499408815692999

## Sheet: hnRNP A2 targets AB
	ensembl_gene_id	external_gene_name	ensembl_gene_id	gene_biotype	baseMean	log2FoldChange	lfcSE	stat	pvalue	padj
1	ENSRNOG00000030371	Mt-co2	ENSRNOG00000030371	protein_coding	9482,55143358739	3,0148117337273	0,304134100154694	9,91277114994293	3,66341556416391e-23	5,96816188096853e-20
2	ENSRNOG00000030700	Mt-co3	ENSRNOG00000030700	protein_coding	19826,6166164882	3,653464378288	0,385536814891132	9,47630482271757	2,63447258279808e-21	2,14594257322546e-18
3	ENSRNOG00000034234	Mt-co1	ENSRNOG00000034234	protein_coding	89608,2036263799	3,8258464533332	0,410239175625999	9,32589250525672	1,10053405087659e-20	8,43721193239682e-18
4	ENSRNOG00000031766	Mt-cyb	ENSRNOG00000031766	protein_coding	17671,826677088	3,43155693712722	0,433938267372995	7,90793805280511	2,61686964849484e-15	1,06580194152604e-12
5	ENSRNOG00000029707	Mt-nd4	ENSRNOG00000029707	protein_coding	10193,6107487458	2,81421682947789	0,377333397641363	7,45817053849197	8,77320713981302e-14	2,85853021632958e-11
6	ENSRNOG00000030644	Mt-nd1	ENSRNOG00000030644	protein_coding	9095,29126967427	2,46857467502761	0,341641994526318	7,22561837999528	4,98826719895785e-13	1,51190898613995e-10
7	ENSRNOG00000029971	Mt-nd5	ENSRNOG00000029971	protein_coding	5570,21891925931	2,40925476507235	0,340327165113653	7,07923143386974	1,44956128593248e-12	4,19825160879066e-10
8	ENSRNOG00000031053	Mt-nd4l	ENSRNOG00000031053	protein_coding	954,103321972644	2,86377908312158	0,413980787083901	6,91766181540493	4,59158785062892e-12	1,1733757736715e-09
9	ENSRNOG00000031979	Mt-atp6	ENSRNOG00000031979	protein_coding	14559,9206358839	2,52698498433008	0,407133555936107	6,20677158020022	5,40841188387874e-10	1,02156278380568e-07
10	ENSRNOG00000023786	Ybx1	ENSRNOG00000023786	protein_coding	5910,49960182511	2,76118334399234	0,457012790320406	6,04180758717171	1,5239714315573e-09	2,61341048256398e-07
11	ENSRNOG00000019277	Vdac3	ENSRNOG00000019277	protein_coding	656,120730752878	1,99469392808795	0,351555397393685	5,67391069195907	1,39573916294804e-08	1,85619066435733e-06
12	ENSRNOG00000016690	Idi1	ENSRNOG00000016690	protein_coding	1070,91871191755	1,77696728472903	0,314378707279048	5,65231436985254	1,5830172060578e-08	2,06314632465513e-06
13	ENSRNOG00000016043	Aqp4	ENSRNOG00000016043	protein_coding	895,521396225305	1,81612000698244	0,331968235470997	5,47076440734075	4,48098638183167e-08	5,2143478137868e-06
14	ENSRNOG00000049920	Psma2	ENSRNOG00000049920	protein_coding	607,864547987876	2,04805958734838	0,375540197380614	5,45363612639487	4,9350134993935e-08	5,69186114491996e-06
15	ENSRNOG00000031033	Mt-nd2	ENSRNOG00000031033	protein_coding	4146,95064189423	2,16450959955942	0,402029331855226	5,38395939811396	7,28649464920469e-08	8,25781606635519e-06
16	ENSRNOG00000002075	Cnot6l	ENSRNOG00000002075	protein_coding	292,508989459281	1,95198757521437	0,367427650337119	5,31257670298736	1,08085907779937e-07	1,19948261922918e-05
17	ENSRNOG00000065243	ENSRNOG00000065243	ENSRNOG00000065243	lncRNA	446,530746561164	1,76170500966834	0,333213211875593	5,28702028275542	1,24324859264206e-07	1,35027157565867e-05
18	ENSRNOG00000048267	Tor1aip2	ENSRNOG00000048267	protein_coding	477,773436141339	1,61394994772426	0,305542414373365	5,28224518692207	1,27610255486709e-07	1,37449955351924e-05
19	ENSRNOG00000060793	Eif2s3x	ENSRNOG00000060793	protein_coding	706,972438470922	2,03941435316994	0,390206378431555	5,22650183568865	1,72747105025075e-07	1,77276615731638e-05
20	ENSRNOG00000006206	Tmem106b	ENSRNOG00000006206	protein_coding	338,337089821942	1,65323998010707	0,319490700359637	5,17461064827893	2,28386733285799e-07	2,27218648466704e-05
21	ENSRNOG00000029209	Rnf13	ENSRNOG00000029209	protein_coding	832,530300619917	1,90137727576479	0,369145599457957	5,15075156945313	2,59444666564105e-07	2,50469802913332e-05
22	ENSRNOG00000027690	Eif3el1	ENSRNOG00000027690	protein_coding	297,784098060927	1,82813481501815	0,356427538280306	5,12905042028612	2,91207346612613e-07	2,79066569735454e-05
23	ENSRNOG00000033299	Mt-atp8	ENSRNOG00000033299	protein_coding	2881,08184234749	2,12533017326012	0,414717903282691	5,12476108804833	2,97915262790523e-07	2,83410921164152e-05
24	ENSRNOG00000009846	Frg1	ENSRNOG00000009846	protein_coding	295,302095654326	2,16425629654824	0,423027704982421	5,11611005865012	3,11901110409213e-07	2,94565737098788e-05
25	ENSRNOG00000009196	Rc3h2	ENSRNOG00000009196	protein_coding	1800,21013021567	1,55805989658083	0,307564196926904	5,06580386192063	4,06680489284106e-07	3,58126136272957e-05
26	ENSRNOG00000061058	Csde1	ENSRNOG00000061058	protein_coding	2216,749679592	1,73984965015529	0,346307588527768	5,02400093960339	5,06059891501386e-07	4,33913063548524e-05
27	ENSRNOG00000007203	Psmc6	ENSRNOG00000007203	protein_coding	293,844096631225	1,83550095713976	0,367614738452688	4,99300154521956	5,944808175855e-07	4,96658236896912e-05
28	ENSRNOG00000004616	Npm1	ENSRNOG00000004616	protein_coding	1913,41770390122	1,83571909284485	0,369381072574287	4,96971617969316	6,7050976487868e-07	5,49607155073197e-05
29	ENSRNOG00000002254	Tmem33	ENSRNOG00000002254	protein_coding	445,905860342611	1,72547323122352	0,356026125393167	4,84647925575137	1,25671721664626e-06	9,38753164842944e-05
30	ENSRNOG00000016530	Nsa2	ENSRNOG00000016530	protein_coding	807,492330014545	1,77206826203974	0,36660572465806	4,83371683214325	1,340071671951e-06	9,86731870086861e-05
31	ENSRNOG00000003890	Nap1l1	ENSRNOG00000003890	protein_coding	1189,04725641496	1,51293596512789	0,315673551985168	4,79272322820057	1,64532537667322e-06	0,000119130697967678
32	ENSRNOG00000036841	Cbx5	ENSRNOG00000036841	protein_coding	948,137614397137	1,38133938230663	0,291509823237249	4,7385688995544	2,15232848760354e-06	0,000153285776934082
33	ENSRNOG00000002572	Cacybp	ENSRNOG00000002572	protein_coding	553,120386500286	1,42538741846673	0,301150845369382	4,73313437562626	2,21079020466812e-06	0,000156593634442607
34	ENSRNOG00000065883	Mmgt1	ENSRNOG00000065883	protein_coding	445,787699047558	1,8771741265909	0,39775174777876	4,7194616669165	2,36469599949941e-06	0,000166589637629599
35	ENSRNOG00000008195	Ywhaz	ENSRNOG00000008195	protein_coding	3551,78532208513	1,07942473270476	0,232247958509475	4,647725386403	3,3561530055663e-06	0,000230214432218661
36	ENSRNOG00000066003	ENSRNOG00000066003	ENSRNOG00000066003	lncRNA	170,46121580063	1,76621319349046	0,382623282156591	4,61606304649186	3,91088181403279e-06	0,000262734653001491
37	ENSRNOG00000025768	Clk1	ENSRNOG00000025768	protein_coding	585,471084974124	1,53170637076488	0,332557987071532	4,60583245722921	4,10819064204885e-06	0,000274574608399091
38	ENSRNOG00000009432	Eif2s1	ENSRNOG00000009432	protein_coding	222,615690796746	1,78507691462384	0,387779506238862	4,60332969098238	4,15789226874268e-06	0,00027507517735291
39	ENSRNOG00000014980	Mob4	ENSRNOG00000014980	protein_coding	209,040633139441	1,95542201776196	0,425033338285289	4,60063209547449	4,2121080523389e-06	0,000275861327870015
40	ENSRNOG00000065944	Sc5d	ENSRNOG00000065944	protein_coding	774,307526417351	1,411366813385	0,306706810095516	4,6016807156824	4,19095307511658e-06	0,000275861327870015
41	ENSRNOG00000057102	Pafah1b2	ENSRNOG00000057102	protein_coding	1662,57558719091	1,41894512179627	0,30857780659061	4,59833821969829	4,25874227355313e-06	0,00027752094025609
42	ENSRNOG00000013804	Exoc5	ENSRNOG00000013804	protein_coding	432,332280980567	1,49017901320257	0,324461389094557	4,59277764100398	4,37385029038285e-06	0,000281025648897738
43	ENSRNOG00000019659	Aspa	ENSRNOG00000019659	protein_coding	386,078758238817	1,66446537801611	0,362421959139456	4,5926173512451	4,37721220948674e-06	0,000281025648897738
44	ENSRNOG00000054695	Calcrl	ENSRNOG00000054695	protein_coding	164,790454729279	2,02056796981445	0,441696334587675	4,57456358948656	4,77213654793615e-06	0,000301918716646853
45	ENSRNOG00000013538	Capza1	ENSRNOG00000013538	protein_coding	1141,19287446083	1,56053403769366	0,341585624682088	4,56850032593157	4,91226305851514e-06	0,000309282726771149
46	ENSRNOG00000003691	Tmed7	ENSRNOG00000003691	protein_coding	728,772087962154	1,53504823074698	0,336566340883651	4,5609083389525	5,09328122054311e-06	0,000318688962972736
47	ENSRNOG00000003928	Tmco1	ENSRNOG00000003928	protein_coding	495,40825339149	2,11932564420875	0,473549095528155	4,47540849348479	7,62653576784249e-06	0,00045386593909722
48	ENSRNOG00000006197	Calu	ENSRNOG00000006197	protein_coding	839,190931308488	1,25765604869615	0,281996854396328	4,45982296997044	8,20273784613748e-06	0,000481559830399593
49	ENSRNOG00000058658	Mtch2	ENSRNOG00000058658	protein_coding	710,339394967772	1,76995459684453	0,397620802885124	4,45136316812852	8,53268957717691e-06	0,000496457782407798
50	ENSRNOG00000009642	Cct4	ENSRNOG00000009642	protein_coding	449,443467931401	1,46394208285981	0,331551342146108	4,41543102610841	1,00808920149829e-05	0,000578785311150977
51	ENSRNOG00000009990	Zranb2	ENSRNOG00000009990	protein_coding	800,621380728426	1,25227541875138	0,2843582769626	4,40386484306938	1,06339208522198e-05	0,000607859168714826
52	ENSRNOG00000062543	Lin7c	ENSRNOG00000062543	protein_coding	1081,94808221566	1,29412693897023	0,295535585253506	4,37892085942931	1,19268430922066e-05	0,000674289549615079
53	ENSRNOG00000066498	ENSRNOG00000066498	ENSRNOG00000066498	lncRNA	815,364387599463	1,8124859231274	0,413953706162004	4,3784749264162	1,19512687762666e-05	0,000674289549615079
54	ENSRNOG00000023338	Tspan2	ENSRNOG00000023338	protein_coding	7942,73657846176	1,76522530001086	0,405442531899878	4,35382368923934	1,33783317025627e-05	0,000748325309354078
55	ENSRNOG00000017784	Lrif1	ENSRNOG00000017784	protein_coding	42,8089633424508	2,64391445794262	0,608580932990761	4,34439252795775	1,39661595712728e-05	0,000777867340565804
56	ENSRNOG00000007992	Srsf10	ENSRNOG00000007992	protein_coding	439,861398663918	1,25226057629613	0,289349294040865	4,3278508089924	1,50571401754395e-05	0,000831524186044505
57	ENSRNOG00000046455	Zik1	ENSRNOG00000046455	protein_coding	134,335451979697	2,17558328960373	0,504430492268541	4,3129495994971	1,61090851249948e-05	0,000871160607610197
58	ENSRNOG00000007719	Ccnc	ENSRNOG00000007719	protein_coding	286,033262584987	1,59557427243505	0,370906205906243	4,30182684200862	1,69395671458865e-05	0,000912286688480739
59	ENSRNOG00000024372	Cwf19l2	ENSRNOG00000024372	protein_coding	135,724134071858	1,87033347815765	0,435071141517833	4,29891413076173	1,71636949798395e-05	0,000920553237334356
60	ENSRNOG00000006180	Pum2	ENSRNOG00000006180	protein_coding	1345,45726178071	1,51152832059752	0,351742149585394	4,29726241901684	1,72920438306255e-05	0,000923636095264516
61	ENSRNOG00000014511	Alg10	ENSRNOG00000014511	protein_coding	406,769671871121	1,36506788308591	0,317861582406256	4,29453560493897	1,75059386456778e-05	0,000931244483139262
62	ENSRNOG00000062419	ENSRNOG00000062419	ENSRNOG00000062419	lncRNA	403,811201101446	1,52722909293043	0,356692391391124	4,28164191272524	1,85519351051602e-05	0,000978896235730984
63	ENSRNOG00000063313	Csnk1a1	ENSRNOG00000063313	protein_coding	1667,93419310819	1,29041198450283	0,301366672118526	4,28186692122121	1,85331813936397e-05	0,000978896235730984
64	ENSRNOG00000047712	Dcx	ENSRNOG00000047712	protein_coding	335,957621410757	1,40383027431435	0,327994041662599	4,28004809842992	1,86852926901751e-05	0,000981957337221984
65	ENSRNOG00000070149	Fut9	ENSRNOG00000070149	protein_coding	586,139650719158	1,47272719365056	0,345556520470979	4,26189959212257	2,02696518194931e-05	0,00104912373335976
66	ENSRNOG00000014160	Tcp1	ENSRNOG00000014160	protein_coding	577,383893405995	1,52385873759199	0,358166559423269	4,25460919647483	2,0941444458922e-05	0,00107877409341158
67	ENSRNOG00000003206	Actr3	ENSRNOG00000003206	protein_coding	869,40838517973	1,35530589212216	0,31940608118634	4,24320628802144	2,2034870871533e-05	0,00112263199451922
68	ENSRNOG00000010239	Cnbp	ENSRNOG00000010239	protein_coding	1519,07932740455	1,31968522649936	0,311023537977642	4,24303972323221	2,20512384406445e-05	0,00112263199451922
69	ENSRNOG00000008734	Zmym2	ENSRNOG00000008734	protein_coding	409,479409594625	1,48553675285913	0,351236980746147	4,22944289551558	2,34270733446021e-05	0,00117886118494285
70	ENSRNOG00000012354	Trim23	ENSRNOG00000012354	protein_coding	280,914263608074	1,67620769091389	0,397980885121538	4,21177939337966	2,53366923664976e-05	0,00125556316202495
71	ENSRNOG00000063205	ENSRNOG00000063205	ENSRNOG00000063205	protein_coding	211,029015226265	1,57169108169553	0,373160355671087	4,21183830975029	2,53300834744707e-05	0,00125556316202495
72	ENSRNOG00000005021	Orc4	ENSRNOG00000005021	protein_coding	128,999027340085	1,78492966165184	0,425355342554987	4,19632594933517	2,71279756732249e-05	0,00133923828389826
73	ENSRNOG00000059043	Itch	ENSRNOG00000059043	protein_coding	580,463969681202	1,48144309290297	0,354719045765673	4,17638441066853	2,96179136566004e-05	0,00144573134339503
74	ENSRNOG00000003967	Vmp1	ENSRNOG00000003967	protein_coding	1288,03612204664	1,24732308275349	0,299095182135829	4,17032154729608	3,04170159767041e-05	0,00147777325904296
75	ENSRNOG00000011158	Ppp2r2a	ENSRNOG00000011158	protein_coding	1389,90827463367	1,14648076731818	0,275449362269686	4,16221971933878	3,15168869534676e-05	0,00151571803566252
76	ENSRNOG00000018091	Gdi2	ENSRNOG00000018091	protein_coding	772,616741309036	1,57021628786516	0,37744621460383	4,16010606839248	3,18099830958665e-05	0,00152418937385451
77	ENSRNOG00000063978	ENSRNOG00000063978	ENSRNOG00000063978	lncRNA	151,642134690509	1,80046046007299	0,43317262172338	4,15645026897093	3,23230490500757e-05	0,00154309999366167
78	ENSRNOG00000011148	Ssr3	ENSRNOG00000011148	protein_coding	1239,58351593091	1,23050707198204	0,296936640818133	4,1440054975758	3,41291555881218e-05	0,00161747376283633
79	ENSRNOG00000011562	Slitrk2	ENSRNOG00000011562	protein_coding	176,195664421752	1,88885454496466	0,456476092195063	4,1379046510009	3,50491957544536e-05	0,00163726225185589
80	ENSRNOG00000014779	Pdcd4	ENSRNOG00000014779	protein_coding	2765,12614436894	1,30188262338336	0,314801540304474	4,13556624317718	3,54080452533169e-05	0,00164025267337383
81	ENSRNOG00000015145	Ppp6c	ENSRNOG00000015145	protein_coding	255,931265506858	1,33097433387763	0,321877767048941	4,13503034422152	3,54907737198973e-05	0,00164025267337383
82	ENSRNOG00000054751	Lmbrd2	ENSRNOG00000054751	protein_coding	223,035993486792	1,73098210820641	0,418495278372605	4,13620463040264	3,53097343379472e-05	0,00164025267337383
83	ENSRNOG00000045740	Tmx3	ENSRNOG00000045740	protein_coding	350,492390118162	1,91087050739249	0,462942490430852	4,12766282398075	3,6646893233844e-05	0,00168769950359254
84	ENSRNOG00000006797	Zfp280c	ENSRNOG00000006797	protein_coding	55,6783147242827	2,35092592552629	0,570618640421982	4,11995991541346	3,78938317797739e-05	0,0017328782792484
85	ENSRNOG00000005828	Skp1	ENSRNOG00000005828	protein_coding	3051,00193964831	1,457609977657	0,354531955010347	4,11136417199533	3,93328241058811e-05	0,00179239404395786
86	ENSRNOG00000008672	Chmp5	ENSRNOG00000008672	protein_coding	723,506662339973	1,3289381683372	0,323678827291342	4,10573091684194	4,03038432608479e-05	0,00183024386487328
87	ENSRNOG00000001069	Elavl1	ENSRNOG00000001069	protein_coding	256,096319958187	1,62397077492908	0,396761804063423	4,09306228144252	4,25713313780274e-05	0,00191983447006862
88	ENSRNOG00000008744	Cops2	ENSRNOG00000008744	protein_coding	537,400533039223	1,28145389778978	0,313306338793025	4,09009885572831	4,31189368716545e-05	0,00193782449740784
89	ENSRNOG00000010682	Clcn3	ENSRNOG00000010682	protein_coding	971,537643288901	1,17834292603863	0,288221652297446	4,08832201413716	4,34504732970485e-05	0,00193945258764751
90	ENSRNOG00000011216	Tbl1xr1	ENSRNOG00000011216	protein_coding	1723,2408725549	1,42971932557157	0,349777029595729	4,08751634498136	4,36015965764383e-05	0,00193945258764751
91	ENSRNOG00000020155	Mapk8	ENSRNOG00000020155	protein_coding	330,623197101517	1,51476330338313	0,370842791336265	4,08465079751169	4,41431515167424e-05	0,00195524838682568
92	ENSRNOG00000029885	Stag2	ENSRNOG00000029885	protein_coding	536,817951800558	1,60105445556114	0,392192997297766	4,08231270469513	4,45897440996185e-05	0,00196330450962949
93	ENSRNOG00000017707	Abi2	ENSRNOG00000017707	protein_coding	928,744266017014	1,08180414108827	0,265359607809998	4,0767475879858	4,56700226890807e-05	0,00200045476217641
94	ENSRNOG00000018322	Picalm	ENSRNOG00000018322	protein_coding	1142,74041927994	1,42769349404897	0,350301828035477	4,07560960231237	4,5893959479072e-05	0,00200045476217641
95	ENSRNOG00000009630	Hsd17b12	ENSRNOG00000009630	protein_coding	558,130785692365	1,33101007357022	0,326653361756433	4,07468659258029	4,60763569570566e-05	0,00200171053407106
96	ENSRNOG00000005814	NEWGENE_1582771	ENSRNOG00000005814	protein_coding	250,10876416305	1,77116916724717	0,434984582643011	4,07179757150327	4,66517145884431e-05	0,00201328409348072
97	ENSRNOG00000065676	ENSRNOG00000065676	ENSRNOG00000065676	lncRNA	536,162825059155	1,21745394014461	0,29906061104058	4,07092708032826	4,68264069416162e-05	0,00201415366887817
98	ENSRNOG00000025528	Efr3a	ENSRNOG00000025528	protein_coding	462,744052088439	1,59045399093061	0,391809633083423	4,05925188315107	4,92301870526838e-05	0,00209678767273735
99	ENSRNOG00000059744	Atxn7l3b	ENSRNOG00000059744	protein_coding	2983,76612932819	1,0527674008217	0,259498337305307	4,05693312625385	4,97213109851027e-05	0,00210395404567806
100	ENSRNOG00000029220	Zmym5	ENSRNOG00000029220	protein_coding	136,882274729184	1,6138472659185	0,398364717121466	4,05118022896194	5,09599349325411e-05	0,00214938780574695
101	ENSRNOG00000051480	Fxr1	ENSRNOG00000051480	protein_coding	747,03139533086	1,47929144588998	0,36529194292458	4,04961421827858	5,13021342492095e-05	0,00215684101829015
102	ENSRNOG00000006515	Klhl15	ENSRNOG00000006515	protein_coding	37,3206457912611	2,62373088242457	0,648176560577869	4,04786448939999	5,16870547573405e-05	0,00216603660659942
103	ENSRNOG00000007851	Psma3	ENSRNOG00000007851	protein_coding	661,5106398127	1,27720029725534	0,315962873894115	4,04224800690777	5,29411942444037e-05	0,00218978449001296
104	ENSRNOG00000004909	Cnot2	ENSRNOG00000004909	protein_coding	251,682952260716	1,46189464587708	0,361998711767611	4,0383973709154	5,38176298946353e-05	0,00219189115755244
105	ENSRNOG00000029068	Wdr44	ENSRNOG00000029068	protein_coding	50,8226498119531	2,50368529566948	0,619958643676864	4,03847147096872	5,38006351544451e-05	0,00219189115755244
106	ENSRNOG00000050552	AABR07053516.1	ENSRNOG00000050552	protein_coding	453,532775567185	1,6609161792057	0,411212475331069	4,03907050210112	5,36634348155799e-05	0,00219189115755244
107	ENSRNOG00000004613	Gpm6b	ENSRNOG00000004613	protein_coding	1747,30776353911	1,14296184365324	0,283375249469849	4,03338628123503	5,49787926739959e-05	0,0022322074919632
108	ENSRNOG00000067758	Slc10a5	ENSRNOG00000067758	protein_coding	174,762447267353	1,76860839091289	0,438746468420508	4,03104872223793	5,55285301841039e-05	0,00224752588164418
109	ENSRNOG00000016935	Mapk1ip1	ENSRNOG00000016935	protein_coding	326,189511092998	1,24966067131892	0,310250549009582	4,02790800953692	5,62753524797043e-05	0,00227070176120119
110	ENSRNOG00000012488	Rab2b	ENSRNOG00000012488	protein_coding	287,711968140045	1,25278615014613	0,311090972702462	4,02707330033756	5,64754304776705e-05	0,00227174162165271
111	ENSRNOG00000052343	Eif4e	ENSRNOG00000052343	protein_coding	757,399501767657	1,61820922447344	0,40258557423516	4,01954100702129	5,83116321949893e-05	0,00233838616122245
112	ENSRNOG00000057814	Nsdhl	ENSRNOG00000057814	protein_coding	392,670772263737	1,6683987461267	0,415317402053257	4,01716551697189	5,8902353919057e-05	0,00235482938229163
113	ENSRNOG00000003359	Ogt	ENSRNOG00000003359	protein_coding	370,851173384059	1,65980034926736	0,41462551561651	4,00313122746291	6,25096060216403e-05	0,0024838039490245
114	ENSRNOG00000029360	Serinc1	ENSRNOG00000029360	protein_coding	613,871965547119	1,5123386288819	0,378135720136577	3,9994598456228	6,34872179250834e-05	0,00251498149306265
115	ENSRNOG00000068254	ENSRNOG00000068254	ENSRNOG00000068254	protein_coding	83,207699504423	2,32043025426407	0,58031264103265	3,99858643460693	6,37219107706061e-05	0,00251662928204033
116	ENSRNOG00000063817	ENSRNOG00000063817	ENSRNOG00000063817	lncRNA	29,2340008432984	3,79628241102724	0,950501043904082	3,99398026480267	6,49732739761972e-05	0,00255829812607788
117	ENSRNOG00000017714	Usp3	ENSRNOG00000017714	protein_coding	160,033346685744	1,59922251534636	0,400852238443972	3,98955615554054	6,61970465305816e-05	0,00259082915145066
118	ENSRNOG00000011020	Eif3l	ENSRNOG00000011020	protein_coding	691,309413920492	1,26342917606629	0,316880590766742	3,98708287247642	6,68906657783783e-05	0,00259460133062382
119	ENSRNOG00000011627	Zfr	ENSRNOG00000011627	protein_coding	1232,02349089907	1,24093847880702	0,311910322224308	3,97851045761353	6,9348361642759e-05	0,00268195014032664
120	ENSRNOG00000007114	Psma6	ENSRNOG00000007114	protein_coding	449,685308763838	1,85464391732189	0,467388440545129	3,96809967135423	7,24480344052263e-05	0,00277710362471563
121	ENSRNOG00000006364	Dld	ENSRNOG00000006364	protein_coding	270,333265385766	1,60359483483017	0,404256632418764	3,96677433647898	7,28519101457409e-05	0,00278439573293091
122	ENSRNOG00000023322	Ostc	ENSRNOG00000023322	protein_coding	408,412594833756	2,0655709484821	0,521852099275763	3,9581539508009	7,55312708579195e-05	0,00285333058867033
123	ENSRNOG00000063484	ENSRNOG00000063484	ENSRNOG00000063484	protein_coding	64,9018382798896	1,90924096672907	0,48264695742558	3,95577126791162	7,62881270343093e-05	0,00287359294693108
124	ENSRNOG00000004947	Zfp871	ENSRNOG00000004947	protein_coding	469,417987616395	1,51355100254213	0,382867795170939	3,9531948668244	7,71145846104901e-05	0,00289635268365567
125	ENSRNOG00000065497	ENSRNOG00000065497	ENSRNOG00000065497	lncRNA	57,7369621897671	2,08037751466192	0,526551623738537	3,95094691740034	7,78425900709565e-05	0,00290694119310824
126	ENSRNOG00000014529	Ube2q2	ENSRNOG00000014529	protein_coding	505,492609804553	1,45976746791057	0,369644940842723	3,94910712042364	7,84432444943796e-05	0,002921002301415
127	ENSRNOG00000013656	Lpar1	ENSRNOG00000013656	protein_coding	752,196861656209	1,19484141335844	0,302731759327937	3,94686509275071	7,91811426237957e-05	0,00294007929292288
128	ENSRNOG00000018345	Abce1	ENSRNOG00000018345	protein_coding	421,444017517718	1,53498742442808	0,389974690654204	3,93612062837476	8,28093603290787e-05	0,00305737788433111
129	ENSRNOG00000002721	Ndufb4	ENSRNOG00000002721	protein_coding	683,914437637215	2,10576104511319	0,53545187106204	3,93268033770529	8,40039149946988e-05	0,00308400851866453
130	ENSRNOG00000056826	Arap2	ENSRNOG00000056826	protein_coding	1163,53569164911	1,42268213532328	0,362296829579779	3,92684125051113	8,6068747221671e-05	0,00313333514675988
131	ENSRNOG00000004099	R3hdm1	ENSRNOG00000004099	protein_coding	549,91400503765	1,1315764494837	0,28834018508518	3,92444934149367	8,69283487517651e-05	0,00315581384201046
132	ENSRNOG00000025937	Zfp26	ENSRNOG00000025937	protein_coding	258,067103293839	1,34581862005078	0,343258537650399	3,92071419188257	8,82869236827183e-05	0,00319623187876908
133	ENSRNOG00000031203	Scfd1	ENSRNOG00000031203	protein_coding	126,053955165829	1,85732556588303	0,474210647114538	3,91666778716258	8,97813358765428e-05	0,00324133005672848
134	ENSRNOG00000039091	Pnpla8	ENSRNOG00000039091	protein_coding	244,18930483812	1,61481895924444	0,41324265200951	3,90767736919682	9,31876278491448e-05	0,0033274365856381
135	ENSRNOG00000033792	RGD1561413	ENSRNOG00000033792	protein_coding	36,6672922322542	2,42549647061298	0,621009862400399	3,90572938928484	9,39415949292235e-05	0,00333607849240482
136	ENSRNOG00000012263	Cnot7	ENSRNOG00000012263	protein_coding	618,178759869046	1,50675197788194	0,386054317397623	3,90295331506431	9,50260369431109e-05	0,00336363751989809
137	ENSRNOG00000022730	Zfp57	ENSRNOG00000022730	protein_coding	54,8824740982717	2,11618567004957	0,542274547323771	3,90242485193773	9,52338099318956e-05	0,00336363751989809
138	ENSRNOG00000006534	Crbn	ENSRNOG00000006534	protein_coding	170,80430587226	1,48124133623687	0,379891757961674	3,89911416921634	9,6545246901904e-05	0,00340074108884464
139	ENSRNOG00000065630	ENSRNOG00000065630	ENSRNOG00000065630	protein_coding	108,555000806913	1,89815755723643	0,487415410382348	3,8943322611557	9,84696025351688e-05	0,00344474404909969
140	ENSRNOG00000000618	Mdga2	ENSRNOG00000000618	protein_coding	112,482860367901	1,47776688835952	0,380464786722845	3,88410948904983	0,000102705620712671	0,00356949961266197
141	ENSRNOG00000004629	Fkbp3	ENSRNOG00000004629	protein_coding	307,257160927345	1,59637284053239	0,411608286306042	3,87837877332101	0,000105154904377816	0,00364490390626617
142	ENSRNOG00000067988	Slc5a3	ENSRNOG00000067988	protein_coding	216,376980053107	1,89309853554489	0,488663599925408	3,87403222960307	0,000107049246102688	0,00370072367229798
143	ENSRNOG00000005890	Serbp1	ENSRNOG00000005890	protein_coding	1659,24963316277	0,991062350995405	0,256031879633455	3,8708552716726	0,000108454170686799	0,00372950714132204
144	ENSRNOG00000001766	Tfrc	ENSRNOG00000001766	protein_coding	502,482768352142	1,57481377333453	0,406916564980113	3,87011468410361	0,000108784166889392	0,00373101065018275
145	ENSRNOG00000004992	Rab1a	ENSRNOG00000004992	protein_coding	891,330849803435	1,50214888248364	0,388242896554367	3,86909559921153	0,000109239806830052	0,00373177626227009
146	ENSRNOG00000070268	Pnrc2	ENSRNOG00000070268	protein_coding	89,1242890542793	2,35604993840805	0,609073536043123	3,86825202374453	0,000109618336772346	0,00373177626227009
147	ENSRNOG00000021264	Pcna	ENSRNOG00000021264	protein_coding	278,490938464153	1,45397892364521	0,376021532448933	3,86674378505883	0,000110298200953537	0,00373380896890245
148	ENSRNOG00000037514	Qser1	ENSRNOG00000037514	protein_coding	334,63589726531	1,23598967047334	0,31959666949849	3,86734214850502	0,000110028003819154	0,00373380896890245
149	ENSRNOG00000063649	ENSRNOG00000063649	ENSRNOG00000063649	protein_coding	42,8879794659527	2,25634493573243	0,58468996927743	3,85904505685442	0,000113830951647405	0,00383348525276649
150	ENSRNOG00000000805	Gja1	ENSRNOG00000000805	protein_coding	100,856316488834	1,85294266025058	0,480814596481159	3,85375709017849	0,000116319001642664	0,00390717924847638
151	ENSRNOG00000060048	Eif2s3y	ENSRNOG00000060048	protein_coding	49,1438891049721	2,39546413550007	0,622574856334394	3,8476724704305	0,000119245326533309	0,00396259571958929
152	ENSRNOG00000016686	ENSRNOG00000016686	ENSRNOG00000016686	protein_coding	79,4995087851735	2,52117226078698	0,655760046643581	3,84465670589609	0,000120721320308077	0,00398898421256512
153	ENSRNOG00000027250	Rbm27	ENSRNOG00000027250	protein_coding	326,877631621341	1,59943398845931	0,41622535375349	3,84271158408716	0,000121682433392069	0,0040047655414112
154	ENSRNOG00000018818	Txnl1	ENSRNOG00000018818	protein_coding	252,895413233533	1,31542423118498	0,342723532220523	3,83814972570537	0,000123964889539754	0,00405938292806939
155	ENSRNOG00000063275	Uprt	ENSRNOG00000063275	protein_coding	179,248022660177	1,24633917498709	0,325312122207782	3,83121036661226	0,000127514419951497	0,00415473858806966
156	ENSRNOG00000005642	Frs2	ENSRNOG00000005642	protein_coding	436,372459146945	1,46768557625941	0,383264288094716	3,82943473172407	0,000128437941034147	0,00417439323066843
157	ENSRNOG00000012502	Stk17b	ENSRNOG00000012502	protein_coding	107,688397381504	1,76771928013871	0,462077243998305	3,82559258889883	0,000130457889805925	0,00422719512226143
158	ENSRNOG00000020456	Nucb2	ENSRNOG00000020456	protein_coding	58,6057759921344	2,69443042276444	0,704761910248542	3,82317827280737	0,000131742456333591	0,00424453050978306
159	ENSRNOG00000014605	Lig4	ENSRNOG00000014605	protein_coding	193,53394074417	1,60948787951432	0,421163178500646	3,82153037510103	0,000132626074308857	0,00425036239534411
160	ENSRNOG00000036852	Pcbp2	ENSRNOG00000036852	protein_coding	2072,69849302584	1,34195133891513	0,351173588309416	3,82133333368097	0,000132732102731915	0,00425036239534411
161	ENSRNOG00000069921	Zfp748	ENSRNOG00000069921	protein_coding	67,7287445515077	1,99486676177591	0,522482540495961	3,81805439830067	0,000134508270652416	0,0042966820867964
162	ENSRNOG00000045695	NEWGENE_1559832	ENSRNOG00000045695	protein_coding	262,329206685948	1,63089575863109	0,427314146674882	3,81662009395618	0,00013529223888327	0,00430064329113575
163	ENSRNOG00000009439	Eef1a1	ENSRNOG00000009439	protein_coding	15029,5401172621	1,14246855881002	0,300161602600853	3,80617823502642	0,000141130693883153	0,00447531954593462
164	ENSRNOG00000013271	Ireb2	ENSRNOG00000013271	protein_coding	297,821737221556	1,56235606827674	0,410823324075393	3,80298774854862	0,000142961428244684	0,00450052245003131
165	ENSRNOG00000032297	Msmo1	ENSRNOG00000032297	protein_coding	1032,65711270045	1,163212671324	0,305809165036003	3,80372076548804	0,000142538847205573	0,00450052245003131
166	ENSRNOG00000002100	Srp72	ENSRNOG00000002100	protein_coding	571,104241319623	1,34596539030881	0,35408188316765	3,80128285092612	0,000143948862067582	0,00450982095992019
167	ENSRNOG00000005624	Zfx	ENSRNOG00000005624	protein_coding	287,991881676271	1,3357555959153	0,352155294326945	3,79308679276924	0,000148786122454692	0,00461697508083809
168	ENSRNOG00000012089	Cstf3	ENSRNOG00000012089	protein_coding	146,09115786182	1,95127548403232	0,514424386560643	3,79312399452566	0,000148763824484779	0,00461697508083809
169	ENSRNOG00000017447	Eif2s2	ENSRNOG00000017447	protein_coding	1094,78983696433	1,21991656335167	0,321467416651174	3,79483736193212	0,00014774026980505	0,00461697508083809
170	ENSRNOG00000045892	Cfl2	ENSRNOG00000045892	protein_coding	828,966986318785	2,0439841270547	0,538703127791316	3,79426816293985	0,000148079567836352	0,00461697508083809
171	ENSRNOG00000012799	Prkaa1	ENSRNOG00000012799	protein_coding	153,825940379169	1,57296436109521	0,415255855605078	3,78794022977283	0,000151901378830753	0,0047019728189657
172	ENSRNOG00000033979	Gm5471	ENSRNOG00000033979	protein_coding	691,61049304267	1,68988033627358	0,446245518181954	3,7868847247101	0,000152547826708792	0,0047019728189657
173	ENSRNOG00000001829	Ube2v2	ENSRNOG00000001829	protein_coding	210,72096291592	1,32750804421692	0,350677769853579	3,78554946545714	0,00015336932160148	0,00470363094130366
174	ENSRNOG00000010034	Asah1	ENSRNOG00000010034	protein_coding	716,603783527067	1,2361257771169	0,326539946629868	3,78552697724926	0,000153383192668922	0,00470363094130366
175	ENSRNOG00000004426	Rps27a	ENSRNOG00000004426	protein_coding	3160,34767218003	1,81314831227698	0,479105048043244	3,78444835779172	0,000154049889871075	0,00471298641945942
176	ENSRNOG00000008713	Slc41a2	ENSRNOG00000008713	protein_coding	386,52280669259	1,32622959225142	0,35075038669325	3,78112082713477	0,000156123872874372	0,00472102653172087
177	ENSRNOG00000059160	ENSRNOG00000059160	ENSRNOG00000059160	protein_coding	45,1920336926879	2,0730904777573	0,548063975118129	3,78257023244497	0,000155217277799908	0,00472102653172087
178	ENSRNOG00000008767	Atg4c	ENSRNOG00000008767	protein_coding	132,126529919872	1,39677890310776	0,370403097159251	3,77096982671079	0,000162614336462163	0,00488330103021052
179	ENSRNOG00000052469	Bmpr1a	ENSRNOG00000052469	protein_coding	835,679341761758	1,19009722869205	0,315568260148808	3,77128304389944	0,000162410327580958	0,00488330103021052
180	ENSRNOG00000048315	Eif2ak2	ENSRNOG00000048315	protein_coding	100,414245606498	1,61028689044554	0,428323218595307	3,75951342476016	0,000170244142563398	0,00506573495440358
181	ENSRNOG00000052445	Kdm7a	ENSRNOG00000052445	protein_coding	295,609867240821	1,44028707336714	0,383056708024287	3,75998394805769	0,000169924259843154	0,00506573495440358
182	ENSRNOG00000060329	Emb	ENSRNOG00000060329	protein_coding	89,7336650526663	1,89374366388341	0,503931971946194	3,75793513670058	0,000171321274541129	0,00508617351046591
183	ENSRNOG00000069455	ENSRNOG00000069455	ENSRNOG00000069455	lncRNA	36,6210222472983	2,3302364083491	0,620464633634854	3,75563131567699	0,000172905072574628	0,00512152684287528
184	ENSRNOG00000008193	Cr1l	ENSRNOG00000008193	protein_coding	42,6570600162367	2,56613775806761	0,683441973835625	3,75472659904964	0,000173530791736953	0,00512840546192223
185	ENSRNOG00000066286	ENSRNOG00000066286	ENSRNOG00000066286	lncRNA	150,284990355296	1,49322518985772	0,398336890052559	3,74864901330303	0,000177789691638791	0,0052423824686162
186	ENSRNOG00000007234	Cyp51	ENSRNOG00000007234	protein_coding	3927,46612145698	0,995980179690724	0,2664726080777	3,73764563223064	0,000185751500509509	0,00545247591473071
187	ENSRNOG00000026143	Ckap2l	ENSRNOG00000026143	protein_coding	114,139733697094	1,52011459240251	0,408695692176834	3,71942895778013	0,000199673697683754	0,0058479714649716
188	ENSRNOG00000031328	Zfp110	ENSRNOG00000031328	protein_coding	197,055029326534	1,45061821783677	0,390602517035017	3,71379639037689	0,000204173085468485	0,00596634041011383
189	ENSRNOG00000010427	Ipo7	ENSRNOG00000010427	protein_coding	466,871191599742	1,56583080713653	0,421954474869649	3,7108998728364	0,000206523785657646	0,00602153131650135
190	ENSRNOG00000022707	Pmp2	ENSRNOG00000022707	protein_coding	483,318579354549	1,76730682728325	0,476912114660209	3,70572852514436	0,000210783978238199	0,00610477241861877
191	ENSRNOG00000007029	Dnaja1	ENSRNOG00000007029	protein_coding	527,087400199513	1,32630756009276	0,358021204960207	3,70455029399773	0,000211766090090978	0,00611961741054482
192	ENSRNOG00000012514	Abhd17b	ENSRNOG00000012514	protein_coding	490,03787177396	1,38636905319004	0,374363706162341	3,70326778576352	0,000212840005712864	0,00612586676657383
193	ENSRNOG00000066813	ENSRNOG00000066813	ENSRNOG00000066813	lncRNA	1324,62749529003	1,0750743182932	0,290571000286443	3,69986790572148	0,000215711716469859	0,00617883692472895
194	ENSRNOG00000006652	Ddx1	ENSRNOG00000006652	protein_coding	332,382852928569	1,67089472728227	0,452052981583033	3,69623649296815	0,00021881915143983	0,00624041575648863
195	ENSRNOG00000025383	Pdha1	ENSRNOG00000025383	protein_coding	351,604792085222	1,53722819235983	0,416143620851309	3,69398475751017	0,000220767041111331	0,00626853343530278
196	ENSRNOG00000068444	Kcnj10	ENSRNOG00000068444	protein_coding	3710,47370951732	0,969472216394166	0,262409864484797	3,69449608267426	0,000220323290090983	0,00626853343530278
197	ENSRNOG00000018920	Slc25a17	ENSRNOG00000018920	protein_coding	912,369188849281	1,13303032224767	0,306769925734113	3,69342046661283	0,000221257732058866	0,00626880874331131
198	ENSRNOG00000022391	Zfp711	ENSRNOG00000022391	protein_coding	49,5273388540976	2,20880847127656	0,598721277691221	3,68920991048477	0,000224951562864615	0,00635963930328532
199	ENSRNOG00000010731	Gpm6a	ENSRNOG00000010731	protein_coding	229,022384441701	1,7870071127603	0,484476284325872	3,68853372306312	0,000225550134862401	0,00636275954039323
200	ENSRNOG00000006751	Psmd6	ENSRNOG00000006751	protein_coding	526,288623447056	1,37490501405971	0,372829474135909	3,68775837062311	0,000226238329222296	0,00636838908154251
201	ENSRNOG00000032922	Dclk1	ENSRNOG00000032922	protein_coding	1118,45321076418	1,18468825593041	0,321671780994181	3,6829101149903	0,000230586481473848	0,00647679657984626
202	ENSRNOG00000031889	Rpl6-ps1	ENSRNOG00000031889	pseudogene	642,726527603984	1,49098125952071	0,404998767061599	3,68144641609226	0,000231914533705619	0,0064861418836595
203	ENSRNOG00000000866	ENSRNOG00000000866	ENSRNOG00000000866	protein_coding	309,608429382829	1,30642433294647	0,355420871832771	3,67571078819805	0,000237188106419698	0,00656906610027256
204	ENSRNOG00000011461	Ap3m1	ENSRNOG00000011461	protein_coding	400,20893490609	1,45755315897069	0,396532105606041	3,67575068541557	0,000237151037744172	0,00656906610027256
205	ENSRNOG00000069233	ENSRNOG00000069233	ENSRNOG00000069233	protein_coding	87,0413464874215	3,05000045217399	0,831279630121363	3,66904269232329	0,000243460424153699	0,00668004149051613
206	ENSRNOG00000011661	Hnrnph2	ENSRNOG00000011661	protein_coding	356,645779572069	1,52515724036654	0,416858840738186	3,65868992406577	0,000253507837217027	0,00691206619759312
207	ENSRNOG00000063088	ENSRNOG00000063088	ENSRNOG00000063088	protein_coding	30,4357892854585	2,1696133460881	0,593287557503485	3,65693384034159	0,00025525022734466	0,00693057544371448
208	ENSRNOG00000068306	ENSRNOG00000068306	ENSRNOG00000068306	protein_coding	45,0860968924906	2,65716856098737	0,726524569022811	3,65736917137063	0,000254817247064916	0,00693057544371448
209	ENSRNOG00000014165	Ssr1	ENSRNOG00000014165	protein_coding	1254,64159768439	1,05956256938094	0,290225641977707	3,65082341505279	0,000261400921854219	0,00706812907578016
210	ENSRNOG00000006803	Dnajc10	ENSRNOG00000006803	protein_coding	545,999684751416	1,11041359612411	0,305729580268238	3,63201230037951	0,000281219713720393	0,00747987046717935
211	ENSRNOG00000023529	Rpl5	ENSRNOG00000023529	protein_coding	2903,59867235738	1,3289133147197	0,36608833759982	3,6300345524046	0,000283383282695857	0,00750432101579308
212	ENSRNOG00000046327	Rbpj	ENSRNOG00000046327	protein_coding	705,752527370888	1,21040945739527	0,333876839866465	3,62531722140231	0,000288606963065529	0,00761315587654151
213	ENSRNOG00000000304	Cd164	ENSRNOG00000000304	protein_coding	1044,50632592262	1,44119306280236	0,397925135998355	3,62176935414384	0,000292594939566821	0,00768828598260963
214	ENSRNOG00000016462	Zfp87	ENSRNOG00000016462	protein_coding	67,9538835720005	1,64980402690463	0,455625546022761	3,62096471830009	0,000293506542445024	0,00769672186657143
215	ENSRNOG00000005290	Ywhae	ENSRNOG00000005290	protein_coding	7593,09075322993	0,848652307667589	0,234790141765759	3,61451422655666	0,000300911293326876	0,00785927231649133
216	ENSRNOG00000009345	Ugt8	ENSRNOG00000009345	protein_coding	1627,97414726055	1,3933095329104	0,385892336786594	3,61061726312779	0,000305469154912421	0,00796235899194717
217	ENSRNOG00000014084	Sp1	ENSRNOG00000014084	protein_coding	583,572756640325	1,32964143472471	0,368820887595357	3,60511424229177	0,000312015642296351	0,0081167661996973
218	ENSRNOG00000068528	ENSRNOG00000068528	ENSRNOG00000068528	protein_coding	47,3895903329065	2,14278162555687	0,594530782816189	3,6041558948502	0,000313169051986593	0,00813054233972365
219	ENSRNOG00000047198	Tatdn1	ENSRNOG00000047198	protein_coding	71,4273873550772	1,90031210161823	0,52768612016515	3,60121676314603	0,00031673135783204	0,00820667949627231
220	ENSRNOG00000002473	Odr4	ENSRNOG00000002473	protein_coding	131,99031772415	1,70368112131858	0,473588077876528	3,59739022349874	0,000321426081761643	0,00827894490829939
221	ENSRNOG00000014031	Esco1	ENSRNOG00000014031	protein_coding	396,953218867428	1,29238152866429	0,359222498454496	3,59771877937652	0,000321020439473357	0,00827894490829939
222	ENSRNOG00000016251	Dnaja2	ENSRNOG00000016251	protein_coding	707,3500535385	1,10409433881875	0,307124085920297	3,59494546157243	0,000324459539293622	0,00833373413419093
223	ENSRNOG00000011652	Sppl2a	ENSRNOG00000011652	protein_coding	129,511461293322	1,5042656353041	0,418630965673633	3,59329757865268	0,000326519324913237	0,00834416933645925
224	ENSRNOG00000070978	ENSRNOG00000070978	ENSRNOG00000070978	protein_coding	113,741619031066	1,30423991986838	0,363456947037175	3,58843029552818	0,000332674909060567	0,00848483774909269
225	ENSRNOG00000053943	Cops3	ENSRNOG00000053943	protein_coding	200,392205860322	1,51519650783311	0,422463679272782	3,58657224791803	0,000335053264390567	0,00852880702109815
226	ENSRNOG00000005884	Emc7	ENSRNOG00000005884	protein_coding	916,566078291334	1,64010688714835	0,457498248448081	3,58494681173512	0,000337146907637674	0,00854870748490624
227	ENSRNOG00000005258	Myef2	ENSRNOG00000005258	protein_coding	881,406520519311	1,14208057461153	0,319331841542065	3,57646944663074	0,000348265999892432	0,00876245323667579
228	ENSRNOG00000017075	Slc35e2b	ENSRNOG00000017075	protein_coding	157,201462695933	1,44589890346615	0,404714493013191	3,57263930110609	0,000353401382949486	0,00882352533329627
229	ENSRNOG00000018046	Lgals8	ENSRNOG00000018046	protein_coding	194,786623315054	1,25064382737831	0,350449465620819	3,56868521731886	0,000358777175481404	0,00894061745324884
230	ENSRNOG00000066426	ENSRNOG00000066426	ENSRNOG00000066426	lncRNA	188,03276700601	1,4639181542356	0,411054373191417	3,56137350606386	0,000368919834341157	0,00914093574328573
231	ENSRNOG00000064480	Gmfb	ENSRNOG00000064480	protein_coding	2129,45065832012	1,32037432805402	0,371609662399417	3,55312162640928	0,000380688409756005	0,00939680311429926
232	ENSRNOG00000005123	Emc2	ENSRNOG00000005123	protein_coding	130,867038598802	1,78683911475316	0,50351922453171	3,54870087912727	0,00038713658231844	0,00950197943004939
233	ENSRNOG00000006523	Atl2	ENSRNOG00000006523	protein_coding	106,038219075432	1,66727539213149	0,469767380020786	3,54915105441701	0,000386475311606478	0,00950197943004939
234	ENSRNOG00000002860	Ccdc181	ENSRNOG00000002860	protein_coding	229,425355069219	1,35335740919381	0,381683698093427	3,54575638402701	0,000391487949053343	0,00957272502816552
235	ENSRNOG00000005904	Cdc27	ENSRNOG00000005904	protein_coding	278,610048997975	1,44402011755003	0,407342809076195	3,54497510542754	0,000392650168644366	0,00958316413472288
236	ENSRNOG00000014188	Tma16	ENSRNOG00000014188	protein_coding	95,4100106543068	1,5970829002669	0,450670096464458	3,54379603349799	0,000394410245880481	0,00960812847581367
237	ENSRNOG00000051885	ENSRNOG00000051885	ENSRNOG00000051885	protein_coding	307,420419965983	1,56879186593225	0,442833149728573	3,54262517811463	0,000396165350498169	0,00963287875567655
238	ENSRNOG00000010218	NEWGENE_619861	ENSRNOG00000010218	protein_coding	1271,67957885989	1,23293156389706	0,348333084812003	3,53951897667854	0,000400856949266538	0,00972880562344654
239	ENSRNOG00000031325	Abi1	ENSRNOG00000031325	protein_coding	325,617305496985	1,12703124868944	0,318807253816817	3,53514932673716	0,000407544779796916	0,00983616873165409
240	ENSRNOG00000066703	Lhfpl3	ENSRNOG00000066703	protein_coding	1612,34915928351	0,969158245699822	0,274193028183765	3,53458383723122	0,000408417849103383	0,00983902001361256
241	ENSRNOG00000069530	Zfp81	ENSRNOG00000069530	protein_coding	119,114549750121	1,47962598134791	0,41896324480433	3,53163672397789	0,000412996297155825	0,00991267171423917
242	ENSRNOG00000057231	Ddx3	ENSRNOG00000057231	protein_coding	94,184521256563	1,92114288964915	0,544237767268307	3,52996981317917	0,000415607083573615	0,00995699838274803
243	ENSRNOG00000018849	Tcerg1	ENSRNOG00000018849	protein_coding	470,99315960261	1,33370959155929	0,378091228625828	3,5274809109078	0,00041953401102147	0,0100326362672345
244	ENSRNOG00000014866	Pign	ENSRNOG00000014866	protein_coding	68,5929993275213	1,69173405328866	0,479674915290358	3,52683452763964	0,000420559511413101	0,0100387401323204
245	ENSRNOG00000002024	Epha5	ENSRNOG00000002024	protein_coding	44,8232113292099	2,37909240627036	0,676013000090002	3,5192997855864	0,000432687482255082	0,0102345117172967
246	ENSRNOG00000015939	Ccdc25	ENSRNOG00000015939	protein_coding	694,916931543944	1,17814918295903	0,334742217636422	3,51957154158148	0,000432244444561686	0,0102345117172967
247	ENSRNOG00000014482	Slf2	ENSRNOG00000014482	protein_coding	932,451633956629	0,94727844301211	0,269219928526669	3,51860446660164	0,000433822975978492	0,0102427805179849
248	ENSRNOG00000008626	Manea	ENSRNOG00000008626	protein_coding	137,749992874044	1,39269823304056	0,396061710178738	3,51636676115965	0,00043749618165371	0,0103108277314517
249	ENSRNOG00000026466	Lrrtm3	ENSRNOG00000026466	protein_coding	86,166577296447	1,5004621402603	0,426792267537898	3,51567320775572	0,000438640534013921	0,010319137328165
250	ENSRNOG00000033064	Edil3	ENSRNOG00000033064	protein_coding	281,969009226684	1,32035771627879	0,37584767176459	3,51301289184462	0,000443055978992825	0,0104042316652495
251	ENSRNOG00000003350	Mospd2	ENSRNOG00000003350	protein_coding	92,493027282156	2,00963366618504	0,57236559341685	3,51110145211233	0,00044625405572158	0,0104446297751172
252	ENSRNOG00000001964	Cd47	ENSRNOG00000001964	protein_coding	244,548844813561	1,22226692735496	0,348315162174848	3,50908332477757	0,000449654008623664	0,0104836148379109
253	ENSRNOG00000006976	Med6	ENSRNOG00000006976	protein_coding	82,9009575715633	1,5835178155381	0,451218093175645	3,50942889810425	0,000449070108697414	0,0104836148379109
254	ENSRNOG00000019464	Ttc9c	ENSRNOG00000019464	protein_coding	352,683687060819	1,8340278565262	0,522776331339642	3,50824577659514	0,000451072117641612	0,0104978980521841
255	ENSRNOG00000024964	Nufip2	ENSRNOG00000024964	protein_coding	1178,94517838268	1,03809714526658	0,296574240505116	3,50029437316784	0,000464744633928507	0,0107028752956088
256	ENSRNOG00000046172	Sf3b6	ENSRNOG00000046172	protein_coding	426,133282310673	1,44583378510762	0,413064835357846	3,50025870358842	0,000464806830147669	0,0107028752956088
257	ENSRNOG00000065506	ENSRNOG00000065506	ENSRNOG00000065506	protein_coding	63,4149204741239	1,85520918771044	0,53067736212621	3,49592675345594	0,000472418359831018	0,0108398388797142
258	ENSRNOG00000043037	Zfp770	ENSRNOG00000043037	protein_coding	56,4260559335611	1,57106404134356	0,449978825848641	3,49141770922354	0,000480464446123625	0,0110050845805434
259	ENSRNOG00000036911	Bicd1	ENSRNOG00000036911	protein_coding	251,288083400423	1,12208919229265	0,321431226649397	3,49091531644053	0,000481368803385827	0,0110064554640833
260	ENSRNOG00000002276	Phf6	ENSRNOG00000002276	protein_coding	144,525462914246	1,425111597417	0,409177115811605	3,48287218993244	0,000496065134187565	0,0113226215304143
261	ENSRNOG00000003470	Fundc1	ENSRNOG00000003470	protein_coding	197,880558913839	1,31533045302287	0,378235944582462	3,47753954076173	0,000506038407085661	0,0114507592127902
262	ENSRNOG00000021472	Ermn	ENSRNOG00000021472	protein_coding	89,4728411048981	1,4228268409722	0,409535772718054	3,47424312051917	0,000512296626945834	0,0115514912439188
263	ENSRNOG00000050792	Tnfaip6	ENSRNOG00000050792	protein_coding	148,89108457941	1,42552913176436	0,410275756786982	3,47456340810433	0,000511685414715547	0,0115514912439188
264	ENSRNOG00000003834	Map2k4	ENSRNOG00000003834	protein_coding	361,415585450641	1,01767536737067	0,293225395470846	3,47062492911481	0,000519248737001431	0,0116678772229994
265	ENSRNOG00000003787	Lcorl	ENSRNOG00000003787	protein_coding	1369,00064342452	0,92982891925472	0,268574423272631	3,46209035069153	0,000535997186308245	0,0119822492781396
266	ENSRNOG00000014076	Mbnl1	ENSRNOG00000014076	protein_coding	619,983040519726	1,08986939726761	0,315016914199768	3,45971707594236	0,000540743223518665	0,0120676480002034
267	ENSRNOG00000005479	Slc1a2	ENSRNOG00000005479	protein_coding	204,187066452277	1,59154280337071	0,4602070018154	3,45831940212225	0,000543556558279885	0,0121096967932679
268	ENSRNOG00000047756	Mef2a	ENSRNOG00000047756	protein_coding	246,455518898308	1,34000897620715	0,388078019356147	3,45293706257917	0,000554518364094783	0,0123328290772138
269	ENSRNOG00000013505	Vdac2	ENSRNOG00000013505	protein_coding	1300,7049148414	1,15060357139641	0,334051996942385	3,44438465247331	0,000572360795309683	0,0126219598058733
270	ENSRNOG00000057290	Tmem168	ENSRNOG00000057290	protein_coding	82,7217291630284	1,51401244161268	0,439794139155158	3,44254801694513	0,000576261552297644	0,0126865148836067
271	ENSRNOG00000051756	Zfp62	ENSRNOG00000051756	protein_coding	293,559442998458	1,33440353239964	0,387862503556558	3,44040354549266	0,000580847429194003	0,0127659098561306
272	ENSRNOG00000069276	ENSRNOG00000069276	ENSRNOG00000069276	protein_coding	246,102563925966	1,17417559862957	0,341467955527546	3,4386113824811	0,000584705945971072	0,0128241503600889
273	ENSRNOG00000007753	Plaa	ENSRNOG00000007753	protein_coding	486,765272758089	1,48056582770949	0,430768252936198	3,43703561629176	0,000588118262731797	0,012839104385567
274	ENSRNOG00000031995	Smim15	ENSRNOG00000031995	protein_coding	331,358149869649	1,3240878204524	0,385406000796824	3,43556617622677	0,000591317026440016	0,012887349173232
275	ENSRNOG00000000236	Zfp207	ENSRNOG00000000236	pseudogene	258,401960273575	1,4067714464038	0,409534752915564	3,43504778627136	0,000592449347440927	0,0128904713609309
276	ENSRNOG00000010475	Casp3	ENSRNOG00000010475	protein_coding	201,177475160088	1,20464178306179	0,350759379511384	3,43438223872981	0,000593906064494976	0,0129006295642717
277	ENSRNOG00000004415	Togaram1	ENSRNOG00000004415	protein_coding	222,101409112383	1,27082103964251	0,370525964620358	3,42977594281307	0,000604079846897617	0,0130780276488649
278	ENSRNOG00000014354	Cep95	ENSRNOG00000014354	protein_coding	107,601703882551	1,58542488715912	0,462547352078202	3,42759477496929	0,000608953700190666	0,0131616808865422
279	ENSRNOG00000059997	Brip1	ENSRNOG00000059997	protein_coding	26,2055662452888	2,43161152568714	0,710025200167491	3,42468341280498	0,00061551621735105	0,0132814948025434
280	ENSRNOG00000003951	Psmc1	ENSRNOG00000003951	protein_coding	890,829595567876	0,968405525423793	0,282856657909058	3,42366176770408	0,000617834669071268	0,0133094863504229
281	ENSRNOG00000058694	Alg5	ENSRNOG00000058694	protein_coding	82,6948150610158	1,70962536933152	0,4996269383198	3,42180382643265	0,000622071792484992	0,0133137458551778
282	ENSRNOG00000066480	Lsm6	ENSRNOG00000066480	lncRNA	1155,20462786551	1,95307303720831	0,570776351995411	3,42178338394793	0,000622118562556841	0,0133137458551778
283	ENSRNOG00000017791	Arhgap12	ENSRNOG00000017791	protein_coding	276,5672893069	1,45063118594058	0,424176616905267	3,41987542011197	0,000626498197040471	0,0133635859280335
284	ENSRNOG00000053172	Ssr4	ENSRNOG00000053172	protein_coding	353,147653769134	1,65787071418557	0,484713804520665	3,42030843504663	0,00062550172425229	0,0133635859280335
285	ENSRNOG00000030628	Eif4a1	ENSRNOG00000030628	protein_coding	3446,02642633403	0,899409987693848	0,263191563839356	3,41732073237279	0,000632407278687129	0,0134675883384466
286	ENSRNOG00000070241	ENSRNOG00000070241	ENSRNOG00000070241	lncRNA	63,3940242835363	1,77228310825111	0,519559291670881	3,41112773202751	0,000646947767360079	0,0137323619739477
287	ENSRNOG00000004107	Rpl23	ENSRNOG00000004107	protein_coding	2259,37459524565	1,48482477830764	0,435545817864254	3,40911269815112	0,000651745492091459	0,0138117056885008
288	ENSRNOG00000054204	Gria2	ENSRNOG00000054204	protein_coding	378,596867435701	1,55745193376444	0,457110200705309	3,40716949952404	0,000656403501139315	0,0138653271156381
289	ENSRNOG00000005730	Pcmtd1	ENSRNOG00000005730	protein_coding	608,875538636096	1,18979649319923	0,349781600033501	3,40154111332692	0,000670070487027085	0,0141082853916381
290	ENSRNOG00000013977	Bzw1	ENSRNOG00000013977	protein_coding	1727,91487207562	0,876348288178705	0,257676446566481	3,40096388263646	0,000671486990530156	0,0141153063670638
291	ENSRNOG00000007901	Tmed10	ENSRNOG00000007901	protein_coding	1327,46363883383	1,05891511970114	0,311824763622546	3,39586602231156	0,000684118370130181	0,014334589578628
292	ENSRNOG00000007548	Polr3f	ENSRNOG00000007548	protein_coding	116,758298396373	1,34272435212066	0,3954722991498	3,39524248602822	0,000685678425677472	0,0143442165679847
293	ENSRNOG00000007326	Prepl	ENSRNOG00000007326	protein_coding	113,992811087402	1,74826201555098	0,515242347232964	3,39308681621333	0,000691097313621807	0,0144018995011363
294	ENSRNOG00000010750	Polr1f	ENSRNOG00000010750	protein_coding	211,49595561541	1,49116083299415	0,439428175142429	3,39341197798895	0,000690277386002826	0,0144018995011363
295	ENSRNOG00000017427	Pfn2	ENSRNOG00000017427	protein_coding	2341,6944519273	1,12816123805354	0,332513547621707	3,39282788963843	0,000691750869923372	0,0144018995011363
296	ENSRNOG00000008908	Slc35a1	ENSRNOG00000008908	protein_coding	471,978757554888	1,67681027176582	0,494784943920975	3,38896785839472	0,000701562334194431	0,0145828738461818
297	ENSRNOG00000003213	Helz	ENSRNOG00000003213	protein_coding	262,195335501747	1,57044250787121	0,463792131401068	3,38609131450132	0,000708957886094642	0,0147120538574891
298	ENSRNOG00000001593	Lnpk	ENSRNOG00000001593	protein_coding	182,678356316002	1,32254464974793	0,390721743610177	3,38487599263846	0,000712104175321739	0,0147315138364575
299	ENSRNOG00000049507	Septin10	ENSRNOG00000049507	protein_coding	374,759902563911	1,14473919238932	0,338496210503128	3,38183754166059	0,000720027130596326	0,0148482810016803
300	ENSRNOG00000010147	Pdcd10	ENSRNOG00000010147	protein_coding	455,336787979839	0,963286705316621	0,285037091427782	3,37951352398178	0,000726142347200112	0,0148568496248965
301	ENSRNOG00000012124	Trappc13	ENSRNOG00000012124	protein_coding	257,003471486731	1,09976693128461	0,325358890301607	3,38016560809245	0,00072442165845541	0,0148568496248965
302	ENSRNOG00000014107	Omg	ENSRNOG00000014107	protein_coding	292,177231369681	1,29913503271289	0,385602601606325	3,36910339116234	0,00075413135014019	0,0153144935963843
303	ENSRNOG00000018164	Spcs2	ENSRNOG00000018164	protein_coding	854,097689666968	1,48756749703638	0,44157607931301	3,36876829775447	0,000755048718355571	0,0153144935963843
304	ENSRNOG00000046969	AABR07034438.1	ENSRNOG00000046969	protein_coding	262,01324939247	1,06263064023387	0,315493564786932	3,36815313793014	0,000756735508023593	0,0153144935963843
305	ENSRNOG00000058249	ENSRNOG00000058249	ENSRNOG00000058249	protein_coding	742,700999851145	1,10896267680355	0,329209531873565	3,36856187149966	0,00075561435672321	0,0153144935963843
306	ENSRNOG00000064545	ENSRNOG00000064545	ENSRNOG00000064545	protein_coding	1986,98971894113	1,32796002823573	0,394381502517309	3,36719653371026	0,000759365502863867	0,0153438924012787
307	ENSRNOG00000051889	Usp34	ENSRNOG00000051889	protein_coding	803,359099654685	1,23247347686879	0,366196546059549	3,3656065032038	0,000763755763630914	0,0154087134170305
308	ENSRNOG00000001039	Eif2b1	ENSRNOG00000001039	protein_coding	466,182809547438	1,2202944705509	0,363104540206584	3,36072490268679	0,000777382115185802	0,0156593834732868
309	ENSRNOG00000004083	Zc3h14	ENSRNOG00000004083	protein_coding	326,001448783335	1,03884294976918	0,309231604596227	3,35943329959958	0,000781025025899608	0,0157084863619592
310	ENSRNOG00000059876	Fsd1l	ENSRNOG00000059876	protein_coding	72,9205903972717	1,73940937876843	0,518081625333228	3,35740411107931	0,000786780282100281	0,01579985734455
311	ENSRNOG00000004232	G2e3	ENSRNOG00000004232	protein_coding	91,9794691148046	1,39390893370282	0,415392046050051	3,3556466642957	0,000791796598969751	0,0158761308836504
312	ENSRNOG00000004967	Snrpb2	ENSRNOG00000004967	protein_coding	118,922508992485	2,01864655339815	0,60193375705208	3,35360250151827	0,000797668632322805	0,015896047836488
313	ENSRNOG00000014673	Eri2	ENSRNOG00000014673	protein_coding	78,4011446425122	1,39001778719077	0,41445870281248	3,35381493441501	0,000797056524148947	0,015896047836488
314	ENSRNOG00000053859	Ranbp6	ENSRNOG00000053859	protein_coding	138,847480951797	1,74108082455565	0,519148580184723	3,35372356009553	0,000797319758398486	0,015896047836488
315	ENSRNOG00000007283	Erlec1	ENSRNOG00000007283	protein_coding	440,515956018057	1,26505433390445	0,377276186628682	3,35312531969987	0,000799045183982956	0,0158991692867937
316	ENSRNOG00000015956	Usp29	ENSRNOG00000015956	protein_coding	134,312333830204	1,25706305798684	0,375299612458862	3,34949202252275	0,000809598870150066	0,0160846068211369
317	ENSRNOG00000019556	Cd9	ENSRNOG00000019556	protein_coding	2526,34728242548	1,0133439693833	0,302641920899016	3,34832651859036	0,000813011630350392	0,0161278243201776
318	ENSRNOG00000050877	Cetn3	ENSRNOG00000050877	protein_coding	203,249221601166	1,61875034289935	0,484582035052311	3,34050836763812	0,000836251606931823	0,0165384934645561
319	ENSRNOG00000011814	Cbx3	ENSRNOG00000011814	protein_coding	838,586011936515	1,00274059888675	0,300384916883172	3,33818558298899	0,000843274068752972	0,0166269151861687
320	ENSRNOG00000008075	Ift74	ENSRNOG00000008075	protein_coding	148,820672935169	1,60033943859156	0,479545932920441	3,33719739597305	0,000846278201093464	0,0166609422882947
321	ENSRNOG00000034233	Fyttd1	ENSRNOG00000034233	protein_coding	543,108571871148	1,23040143869858	0,368854658066852	3,33573512436321	0,00085074178674211	0,016723556118567
322	ENSRNOG00000015692	Taok1	ENSRNOG00000015692	protein_coding	1825,7368262004	0,981537774513479	0,29445001050983	3,33346150273175	0,00085772540489253	0,0167597229414758
323	ENSRNOG00000009125	Dis3	ENSRNOG00000009125	protein_coding	96,5000742088296	1,87850760139705	0,564240280789011	3,3292688688766	0,000870743020191331	0,0168149252741433
324	ENSRNOG00000011008	Bet1	ENSRNOG00000011008	protein_coding	311,552564941966	1,58551941379978	0,476001561483248	3,33091221142051	0,000865618966496634	0,0168149252741433
325	ENSRNOG00000019047	Ola1	ENSRNOG00000019047	protein_coding	160,488331348622	1,27547342647795	0,383113914177165	3,32922762468012	0,000870871983430272	0,0168149252741433
326	ENSRNOG00000048258	ENSRNOG00000048258	ENSRNOG00000048258	protein_coding	788,681273078112	1,42579735551294	0,42810717623193	3,33046824410275	0,000867000523304128	0,0168149252741433
327	ENSRNOG00000063535	ENSRNOG00000063535	ENSRNOG00000063535	lncRNA	721,409465978679	1,03200772808846	0,309734458904783	3,33191124984163	0,000862517576970497	0,0168149252741433
328	ENSRNOG00000016580	Rps23	ENSRNOG00000016580	protein_coding	4435,40633206059	1,35767114102569	0,40804660422821	3,32724528756617	0,000877091319324316	0,0168948676706302
329	ENSRNOG00000069840	Pcdh11x	ENSRNOG00000069840	protein_coding	208,074811112252	1,33519197185762	0,402057708718979	3,32089633627907	0,000897288581736523	0,0171706344678001
330	ENSRNOG00000025025	Dnttip2	ENSRNOG00000025025	protein_coding	212,460269475867	1,53377192925057	0,462219453162839	3,31827645668177	0,000905747896993928	0,0172582051776635
331	ENSRNOG00000068679	Rpl30	ENSRNOG00000068679	lncRNA	419,003992083646	1,32547397928741	0,399766546290559	3,31562005772244	0,000914400545221804	0,0173469902560055
332	ENSRNOG00000009811	Cnih1	ENSRNOG00000009811	protein_coding	573,176072519034	1,57605434482773	0,475711212422543	3,31304855481907	0,000922849571875646	0,0174564564154649
333	ENSRNOG00000026497	Pigc	ENSRNOG00000026497	protein_coding	218,385640278159	1,43248499429618	0,432456002933521	3,31244099880464	0,000924856317260871	0,0174690614244361
334	ENSRNOG00000007446	Apip	ENSRNOG00000007446	protein_coding	69,5352776796155	1,82133264236589	0,550326852366092	3,30954710738753	0,000934470397354877	0,0175489231826025
335	ENSRNOG00000007739	Rars1	ENSRNOG00000007739	protein_coding	175,578652586584	1,51102174873312	0,456511272835608	3,30993304797808	0,000933182897210944	0,0175489231826025
336	ENSRNOG00000008079	Ugp2	ENSRNOG00000008079	protein_coding	140,199656039655	1,2379462677076	0,373946613933868	3,31048930938181	0,000931330097066507	0,0175489231826025
337	ENSRNOG00000051867	Zfp758	ENSRNOG00000051867	protein_coding	29,0933911145142	2,05342794856798	0,620405681877206	3,30981486558081	0,000933576979718672	0,0175489231826025
338	ENSRNOG00000062931	ENSRNOG00000062931	ENSRNOG00000062931	protein_coding	80,1526900880692	1,48639682388077	0,449446282418176	3,30717347551177	0,00094242510230478	0,0176728436810621
339	ENSRNOG00000016705	Prpf4b	ENSRNOG00000016705	protein_coding	754,800242345793	1,33973633674057	0,405243276080103	3,30600509822091	0,000946363657642764	0,0177212033765203
340	ENSRNOG00000004908	Smc6	ENSRNOG00000004908	protein_coding	722,12524642157	1,22961936748966	0,372077487943007	3,30474002683549	0,000950645353893711	0,0177503737783621
341	ENSRNOG00000007253	Cbll1	ENSRNOG00000007253	protein_coding	122,702584852206	1,29503096591791	0,391947329564764	3,30409437246574	0,000952837512304646	0,0177658530727703
342	ENSRNOG00000068608	ENSRNOG00000068608	ENSRNOG00000068608	protein_coding	55,7657986873803	1,78320745562184	0,540062220954264	3,30185557595752	0,00096047510609083	0,017807349330145
343	ENSRNOG00000024967	Uqcrb	ENSRNOG00000024967	protein_coding	535,550226911142	1,48100486380711	0,449089136830591	3,2977971238832	0,000974465142365738	0,0179635137205837
344	ENSRNOG00000004812	Sema6d	ENSRNOG00000004812	protein_coding	2321,94025412186	1,0531822247726	0,319600762310663	3,29530573443647	0,000983146529997411	0,0180618486255587
345	ENSRNOG00000006221	Uba3	ENSRNOG00000006221	protein_coding	223,732806016363	1,08526648473158	0,329360260272577	3,29507416539389	0,000983957072366046	0,0180618486255587
346	ENSRNOG00000015020	Idh1	ENSRNOG00000015020	protein_coding	1014,53795967109	1,17946157988822	0,358199936776006	3,29274647702067	0,000992138929910645	0,0181545067853507
347	ENSRNOG00000022141	Ctdspl2	ENSRNOG00000022141	protein_coding	162,080802748941	1,16389190843865	0,353616443692647	3,29139645284785	0,000996913098810407	0,0181971546453726
348	ENSRNOG00000002585	Cul4b	ENSRNOG00000002585	protein_coding	109,8094352197	1,76443779743652	0,536267161530485	3,29022159850491	0,00100108510343812	0,0182222655769679
349	ENSRNOG00000009310	Nmd3	ENSRNOG00000009310	protein_coding	98,2516241004431	1,61595437319797	0,491102875301977	3,29046001248584	0,00100023717078023	0,0182222655769679
350	ENSRNOG00000013536	Cdc42	ENSRNOG00000013536	protein_coding	1095,52068702027	1,0020946159586	0,304935183519413	3,28625448986539	0,00101529236441347	0,0184293946871878
351	ENSRNOG00000003853	Scoc	ENSRNOG00000003853	protein_coding	1804,83009229015	1,27292269429267	0,387466243458206	3,28524798168637	0,00101892649840308	0,0184696370704971
352	ENSRNOG00000064742	Atp5pb	ENSRNOG00000064742	protein_coding	732,904775179064	1,17080239224228	0,356512153854825	3,2840462227805	0,00102328138016864	0,0185228142051915
353	ENSRNOG00000018510	Cdk7	ENSRNOG00000018510	protein_coding	112,810220836251	1,45239246101046	0,442824397910847	3,27983839161199	0,00103866565440363	0,0187232772805567
354	ENSRNOG00000055598	Mir568	ENSRNOG00000055598	miRNA	17,0703642293692	2,81314215155081	0,857632575612183	3,28012511598311	0,0010376106025637	0,0187232772805567
355	ENSRNOG00000013002	Gpbp1	ENSRNOG00000013002	protein_coding	283,462428637774	1,28543202407858	0,392075767507074	3,27852963791082	0,00104349405866437	0,0187843343460949
356	ENSRNOG00000002454	Rnf2	ENSRNOG00000002454	protein_coding	327,230849795487	1,08379406844527	0,330927029667006	3,27502431438083	0,00105652879809654	0,0189144777824069
357	ENSRNOG00000016213	Ssbp2	ENSRNOG00000016213	protein_coding	100,823398603869	1,69435388581418	0,517545761279957	3,27382429260714	0,00106102564719594	0,0189429414519242
358	ENSRNOG00000034066	Hspa8	ENSRNOG00000034066	protein_coding	3739,78346153545	0,942997493081751	0,288218696594708	3,27181235715527	0,00106860473492904	0,0190261277463527
359	ENSRNOG00000008671	Dct	ENSRNOG00000008671	protein_coding	266,863580990998	1,21738143609821	0,372429451274547	3,26875716174439	0,00108020966539281	0,0192065110082735
360	ENSRNOG00000027360	Srsf7	ENSRNOG00000027360	protein_coding	269,2756603428	1,33256471207658	0,408088941220559	3,26537815038798	0,00109318027712582	0,0193579056410065
361	ENSRNOG00000062710	ENSRNOG00000062710	ENSRNOG00000062710	protein_coding	60,7418166067579	2,12515808229259	0,651175353620962	3,26357266207224	0,00110016968952229	0,019455239570616
362	ENSRNOG00000011857	Mtpn	ENSRNOG00000011857	protein_coding	2937,50909363809	1,15161682775	0,353322160749386	3,25939597252393	0,00111649717501039	0,0197172190811794
363	ENSRNOG00000003942	Asnsd1	ENSRNOG00000003942	protein_coding	863,94388961937	1,31690543060188	0,404213473883765	3,2579454067891	0,00112221993428721	0,019771913969522
364	ENSRNOG00000048933	ENSRNOG00000048933	ENSRNOG00000048933	protein_coding	104,494436537016	1,65689908296127	0,508587899313551	3,25784212561411	0,00112262843071022	0,019771913969522
365	ENSRNOG00000012067	Fam111a	ENSRNOG00000012067	protein_coding	21,2587535798592	2,78270915792197	0,854574776669052	3,25625004843738	0,00112894281277278	0,0198562910645988
366	ENSRNOG00000021525	Nbeal1	ENSRNOG00000021525	protein_coding	148,237569903738	1,42666167495825	0,438689806503861	3,25209670661836	0,001145570378453	0,0200945070556903
367	ENSRNOG00000001597	Atf2	ENSRNOG00000001597	protein_coding	638,069269060726	0,986501472966517	0,303405016077164	3,25143428978651	0,00114824314583393	0,0201143184403946
368	ENSRNOG00000030225	Clpx	ENSRNOG00000030225	protein_coding	173,036013781669	1,57091722486964	0,483417101016456	3,24961037076793	0,00115563223913999	0,0202165838559885
369	ENSRNOG00000009894	Vps50	ENSRNOG00000009894	protein_coding	207,05591002348	1,21963982396168	0,375886520883446	3,2447022071852	0,0011757350847913	0,0204039352331358
370	ENSRNOG00000039848	Taf9	ENSRNOG00000039848	protein_coding	309,948257822809	1,61504746751188	0,497581438739744	3,24579524429692	0,00117123045857178	0,0204039352331358
371	ENSRNOG00000061533	AABR07001926.3	ENSRNOG00000061533	protein_coding	98,6185098137627	1,36406258380992	0,420338478989357	3,24515278042022	0,00117387624572371	0,0204039352331358
372	ENSRNOG00000064521	Hist2h3c2	ENSRNOG00000064521	protein_coding	1045,53458313208	1,86313769846475	0,574603064135961	3,24247783340031	0,00118495165718114	0,0205092628792056
373	ENSRNOG00000002126	Ncam2	ENSRNOG00000002126	protein_coding	329,429018594203	1,28111750991824	0,395256746082299	3,24122870163863	0,00119015659085831	0,0205447825810018
374	ENSRNOG00000069034	BC024063	ENSRNOG00000069034	protein_coding	32,4688102220409	1,842164740273	0,570156838485784	3,23097894461004	0,00123367027270405	0,0210322509170947
375	ENSRNOG00000037227	Yes1	ENSRNOG00000037227	protein_coding	191,055308628455	1,08458649158196	0,335749772766073	3,23034169955381	0,00123642351720277	0,0210369552215454
376	ENSRNOG00000003611	Dynlt3	ENSRNOG00000003611	protein_coding	374,056121190681	1,77384172881503	0,549824888846018	3,22619394792767	0,00125448317355608	0,0213164005227594
377	ENSRNOG00000015602	Cdh2	ENSRNOG00000015602	protein_coding	917,611953929182	1,1485297850601	0,356105550065122	3,22525101012906	0,0012586226385842	0,0213588917300363
378	ENSRNOG00000063339	ENSRNOG00000063339	ENSRNOG00000063339	lncRNA	241,197078901555	1,39428855960626	0,43279613983111	3,22158270669963	0,0012748466177657	0,0215221191312699
379	ENSRNOG00000011841	Map2	ENSRNOG00000011841	protein_coding	621,208548358826	1,05996955969624	0,329328678334074	3,21857654504353	0,00128828580854406	0,0217208653851937
380	ENSRNOG00000004006	Dnajb9	ENSRNOG00000004006	protein_coding	156,482193365814	1,23760542303042	0,384704628464658	3,21702764006157	0,00129526119635304	0,0217675087697424
381	ENSRNOG00000008980	Rbm48	ENSRNOG00000008980	protein_coding	39,8124021474929	1,68132216940288	0,52266101985408	3,2168501295013	0,00129606282554439	0,0217675087697424
382	ENSRNOG00000060107	Dnajb14	ENSRNOG00000060107	protein_coding	202,525808587331	1,0954230160634	0,340634062414342	3,21583522299347	0,00130065489470317	0,0218165189738306
383	ENSRNOG00000016227	Glrx3	ENSRNOG00000016227	protein_coding	410,103474992672	1,34831288713611	0,41954920902656	3,21371810058817	0,00131028244670179	0,0219497572337589
384	ENSRNOG00000002419	Plp1	ENSRNOG00000002419	protein_coding	36026,8262343343	0,800162887317257	0,250607222217487	3,19289635884014	0,00140853491051689	0,0231609693863222
385	ENSRNOG00000003743	Dars1	ENSRNOG00000003743	protein_coding	227,384709199192	1,40461900073481	0,439837821614528	3,19349299152771	0,0014056274956418	0,0231609693863222
386	ENSRNOG00000006048	Ezh2	ENSRNOG00000006048	protein_coding	243,462588766824	1,22336792683603	0,383169435706848	3,1927596849661	0,00140920170784999	0,0231609693863222
387	ENSRNOG00000070643	ENSRNOG00000070643	ENSRNOG00000070643	lncRNA	249,225155125289	1,12243228856208	0,351435936812921	3,19384607829557	0,00140390949710124	0,0231609693863222
388	ENSRNOG00000032656	Ptprt	ENSRNOG00000032656	protein_coding	930,127582954795	0,837988386342981	0,262589653409108	3,19124678167504	0,00141660224803863	0,0232233674197327
389	ENSRNOG00000050490	Mir3064	ENSRNOG00000050490	miRNA	12,9548280146482	3,32474194616832	1,0417812108673	3,19140133406745	0,00141584459733779	0,0232233674197327
390	ENSRNOG00000000645	Reep3	ENSRNOG00000000645	protein_coding	2655,40205735743	0,713571470369694	0,223719882313814	3,18957556650579	0,00142481882975257	0,023299452707861
391	ENSRNOG00000006432	Trnt1	ENSRNOG00000006432	protein_coding	118,926444048495	1,25475503523721	0,393480141850403	3,18886495602173	0,00142832586260993	0,0233275325405955
392	ENSRNOG00000008314	Orc3	ENSRNOG00000008314	protein_coding	80,5754932707397	1,55565783362513	0,488518238689504	3,18444166547053	0,00145033539424805	0,0235102253647199
393	ENSRNOG00000002101	Paics	ENSRNOG00000002101	protein_coding	159,621768704233	1,48269858605334	0,465705656118075	3,18376761496197	0,00145371666867238	0,0235357631587667
394	ENSRNOG00000001852	Ergic2	ENSRNOG00000001852	protein_coding	477,930537577153	1,26828435303418	0,398572246703513	3,18206890601095	0,00146227024277829	0,0236068400196018
395	ENSRNOG00000016298	Lysmd3	ENSRNOG00000016298	protein_coding	182,409404247805	1,38513717242445	0,435286158725099	3,18213006469434	0,00146196148495881	0,0236068400196018
396	ENSRNOG00000033765	Eif1	ENSRNOG00000033765	protein_coding	1496,17129799231	1,41642375389995	0,445392510672277	3,18016967048233	0,00147188843940039	0,0236828667045744
397	ENSRNOG00000007333	Wdr20	ENSRNOG00000007333	protein_coding	203,97670246674	1,11892386766281	0,351985174278116	3,17889487805162	0,00147837696398094	0,0237286785364083
398	ENSRNOG00000069303	Sh3bgrl	ENSRNOG00000069303	protein_coding	354,219323711392	1,25081601267376	0,393733019938849	3,17681258449703	0,00148903227396726	0,0238409798852768
399	ENSRNOG00000022778	Pphln1	ENSRNOG00000022778	protein_coding	666,40796388289	1,0962145540348	0,345251209723324	3,17512154385579	0,00149773751895486	0,0239509363000474
400	ENSRNOG00000023202	Usp15	ENSRNOG00000023202	protein_coding	266,017245822939	1,25283915995989	0,394929631056132	3,17230985330098	0,00151231557183696	0,0241248578307847
401	ENSRNOG00000026044	Prrg1	ENSRNOG00000026044	protein_coding	437,758079809092	1,02748026296442	0,324038452043962	3,17085906466749	0,00151988863798118	0,0241275379035429
402	ENSRNOG00000052968	Hnrnpa3	ENSRNOG00000052968	protein_coding	1020,00580685681	1,00061459428196	0,315560661538576	3,17091043415638	0,00151961989558787	0,0241275379035429
403	ENSRNOG00000006331	Elovl5	ENSRNOG00000006331	protein_coding	678,13817633732	1,04092134578171	0,328389232439233	3,16977916130159	0,00152554835722926	0,0241879218245364
404	ENSRNOG00000011910	Hnrnpr	ENSRNOG00000011910	protein_coding	218,540583747126	1,17118807658357	0,369676685001651	3,1681415791162	0,00153416789016598	0,0242950305134062
405	ENSRNOG00000047085	Lrrtm2	ENSRNOG00000047085	protein_coding	654,488174733631	1,02852118851078	0,325350422152619	3,16127202696025	0,00157081725120804	0,0248151045272658
406	ENSRNOG00000004624	Rnd3	ENSRNOG00000004624	protein_coding	158,43600087213	1,26608085294364	0,400549657381061	3,1608586591279	0,00157304809409815	0,024820261271648
407	ENSRNOG00000004060	Calm1	ENSRNOG00000004060	protein_coding	4023,83459367403	1,1040284186947	0,349505841590928	3,1588267986287	0,00158405600636953	0,0249335772113697
408	ENSRNOG00000014750	Tasor	ENSRNOG00000014750	protein_coding	311,156143863118	1,17721597185411	0,372981942795089	3,15622778687937	0,00159823991922762	0,0250358904654971
409	ENSRNOG00000015633	Cul3	ENSRNOG00000015633	protein_coding	618,107089768799	1,00924150694457	0,319720859778633	3,1566332820553	0,00159601928947903	0,0250358904654971
410	ENSRNOG00000005386	Kitlg	ENSRNOG00000005386	protein_coding	73,8431503156295	1,67219937969995	0,530038719322121	3,15486268972683	0,0016057365774169	0,0251231270269802
411	ENSRNOG00000006503	Frmd3	ENSRNOG00000006503	protein_coding	28,7724304928194	1,97662779261435	0,627195541677557	3,15153355096797	0,00162415502047137	0,0253201105045495
412	ENSRNOG00000029447	Epc2	ENSRNOG00000029447	protein_coding	196,911743318688	1,49791435013141	0,475653211949504	3,14917320539492	0,00163733120281619	0,025495026960936
413	ENSRNOG00000013411	Nup155	ENSRNOG00000013411	protein_coding	252,754696245324	1,38635977687178	0,440424215125783	3,14778281769961	0,00164513874626686	0,0255555343028557
414	ENSRNOG00000022710	Prrg4	ENSRNOG00000022710	protein_coding	157,35207932615	1,19220102925656	0,378858280730696	3,14682584463295	0,00165053239423092	0,0255783456528081
415	ENSRNOG00000001108	N4bp2l2	ENSRNOG00000001108	protein_coding	286,455554342063	1,01476622360375	0,322598534272351	3,14560084996247	0,00165746039832867	0,0256526047354651
416	ENSRNOG00000057806	Trpm7	ENSRNOG00000057806	protein_coding	605,239418464843	0,925159670862049	0,294141922426496	3,14528328104349	0,00165926078354923	0,0256526047354651
417	ENSRNOG00000019848	Rbm39	ENSRNOG00000019848	protein_coding	1118,48545229689	1,04093696829397	0,331001743662439	3,14480811120903	0,00166195801215085	0,0256638611046943
418	ENSRNOG00000001813	Dnm1l	ENSRNOG00000001813	protein_coding	219,297796110461	1,14951649860262	0,365773124765553	3,14270355248057	0,00167395278567862	0,0257879747703894
419	ENSRNOG00000019995	Dnajc18	ENSRNOG00000019995	protein_coding	352,560439124537	1,3890731328608	0,441965780855923	3,14294271871157	0,00167258567588046	0,0257879747703894
420	ENSRNOG00000013176	Far1	ENSRNOG00000013176	protein_coding	323,250872161958	1,43047760271962	0,455675198569192	3,13924832251412	0,00169381844208403	0,0260632063231183
421	ENSRNOG00000048949	Elovl6	ENSRNOG00000048949	protein_coding	692,581546901878	1,04745870201664	0,333966503573622	3,13641844558741	0,00171024995362905	0,0262540490525883
422	ENSRNOG00000017036	Sec11c	ENSRNOG00000017036	protein_coding	1224,15036522543	1,40178919200173	0,447035269518988	3,13574629919037	0,00171417421701009	0,0262676405657229
423	ENSRNOG00000025892	Pkn3	ENSRNOG00000025892	protein_coding	2105,12139759106	0,888975152603204	0,283626440418087	3,13431692508211	0,00172254702855319	0,0263188223014463
424	ENSRNOG00000011913	Cp	ENSRNOG00000011913	protein_coding	167,490548803858	1,5083823607285	0,481362875338364	3,13356604343079	0,00172696050325057	0,0263553585935183
425	ENSRNOG00000002112	Zfp644	ENSRNOG00000002112	protein_coding	706,743542137088	0,991566347597144	0,317260366248146	3,12540251820042	0,00177561910012557	0,0268464544454021
426	ENSRNOG00000052787	Rsl24d1	ENSRNOG00000052787	protein_coding	434,996579263088	1,39179360016054	0,445307202748349	3,12546842173372	0,00177522128692669	0,0268464544454021
427	ENSRNOG00000013510	Tmem60	ENSRNOG00000013510	protein_coding	97,3227319425378	1,50581168867454	0,481854787229838	3,12503212291693	0,00177785644047464	0,0268491344017451
428	ENSRNOG00000023376	Riok3	ENSRNOG00000023376	protein_coding	1042,27095877613	0,939786916581124	0,300895062251499	3,12330454859913	0,00178832597343875	0,026975986587763
429	ENSRNOG00000003256	Ccng1	ENSRNOG00000003256	protein_coding	3924,95779711413	1,22636690988305	0,392804110606614	3,12208267879161	0,0017957649931639	0,0270568845733007
430	ENSRNOG00000005135	Bclaf3	ENSRNOG00000005135	protein_coding	67,9363728276454	1,62213949440166	0,520193159877658	3,11834068480093	0,00181872438711889	0,0273396020038299
431	ENSRNOG00000039567	Trmt10c	ENSRNOG00000039567	protein_coding	110,052795244348	1,41429644055871	0,453597894912081	3,11795194912189	0,00182112491844716	0,0273441486890805
432	ENSRNOG00000045771	Chl1	ENSRNOG00000045771	protein_coding	806,786131568416	1,25878489429229	0,403778430259813	3,11751396299777	0,00182383307063868	0,0273532985151139
433	ENSRNOG00000046905	Sgce	ENSRNOG00000046905	protein_coding	98,2879221836076	1,59427309429064	0,511591495763965	3,11630100869815	0,00183135232723857	0,027390187166086
434	ENSRNOG00000010967	Cdc37l1	ENSRNOG00000010967	protein_coding	881,011783889407	0,881009463289784	0,282787800069307	3,11544367569557	0,00183668421364801	0,0274198228596501
435	ENSRNOG00000000823	Gcc2	ENSRNOG00000000823	protein_coding	143,695340136322	1,26660501537326	0,407795716954187	3,1059792016294	0,00189650054357548	0,0281484222882985
436	ENSRNOG00000022325	Smc2	ENSRNOG00000022325	protein_coding	104,376315434204	1,90913162775372	0,614903084590872	3,10476833763806	0,00190428108149432	0,0281602098692188
437	ENSRNOG00000047211	Fzd3	ENSRNOG00000047211	protein_coding	1067,40386160287	0,844694888371413	0,272083380333124	3,10454422955645	0,00190572432322957	0,0281602098692188
438	ENSRNOG00000061129	Psmd14	ENSRNOG00000061129	protein_coding	277,958340054335	1,08727938833671	0,350305878434202	3,10380000814327	0,00191052427161036	0,0281672656469432
439	ENSRNOG00000067470	ENSRNOG00000067470	ENSRNOG00000067470	protein_coding	52,5006449576345	1,40279959199615	0,451928254748774	3,10403161841687	0,00190902928375599	0,0281672656469432
440	ENSRNOG00000069749	Rnf170	ENSRNOG00000069749	protein_coding	475,003688957035	1,25780327238976	0,405422787152479	3,10244838782756	0,0019192701171815	0,0282323334505943
441	ENSRNOG00000002642	Ptges3	ENSRNOG00000002642	protein_coding	1416,39296119047	0,795269445520898	0,256459836654714	3,10095122844367	0,00192900059935379	0,0283095663356342
442	ENSRNOG00000067620	ENSRNOG00000067620	ENSRNOG00000067620	lncRNA	190,397142141895	1,42717425256627	0,460568168720001	3,09872533425971	0,00194355110483	0,0284290702011777
443	ENSRNOG00000004861	Itga4	ENSRNOG00000004861	protein_coding	127,86817731717	1,32927351474487	0,429067611131446	3,09805140322662	0,00194797637507633	0,0284299844304253
444	ENSRNOG00000009856	Sypl1	ENSRNOG00000009856	protein_coding	164,733329356299	1,17664319723626	0,379949536529058	3,09684072254757	0,00195594937752841	0,0284825566897517
445	ENSRNOG00000032776	Srp54a	ENSRNOG00000032776	protein_coding	178,926934900478	1,41654871566395	0,457406958844607	3,09691116034198	0,00195548468609497	0,0284825566897517
446	ENSRNOG00000008140	Rpl15	ENSRNOG00000008140	protein_coding	1502,78570159805	1,16837326419619	0,377706806269743	3,09333388967788	0,00197921318720259	0,0287570629529669
447	ENSRNOG00000061415	Taf1b	ENSRNOG00000061415	protein_coding	50,7295632494889	1,54902013240212	0,501129485579542	3,09105765471118	0,00199444903677663	0,0289461629134853
448	ENSRNOG00000015440	Wrn	ENSRNOG00000015440	protein_coding	137,703956867914	1,47045273970412	0,476291142272564	3,08729810234983	0,00201984928311704	0,0292496618965159
449	ENSRNOG00000001489	Tbp	ENSRNOG00000001489	protein_coding	182,754965626826	1,4308470406614	0,463529230192831	3,08685396186592	0,00202286950536601	0,0292570306209837
450	ENSRNOG00000001592	Cct8	ENSRNOG00000001592	protein_coding	460,772779068543	1,22605120557491	0,397695586501018	3,08288863942866	0,00205001853236618	0,029522532079921
451	ENSRNOG00000009290	Nup35	ENSRNOG00000009290	protein_coding	166,517149599674	1,30312709460972	0,422652481995709	3,08321174042685	0,00204779393840459	0,029522532079921
452	ENSRNOG00000007924	Mios	ENSRNOG00000007924	protein_coding	100,682606224664	1,45686737542996	0,472980339819523	3,08018590368018	0,00206871426010145	0,0297588884678833
453	ENSRNOG00000068816	ENSRNOG00000068816	ENSRNOG00000068816	protein_coding	50,7765807774602	1,83241333999748	0,595213043272389	3,07858398049068	0,00207986899345035	0,0298863644891272
454	ENSRNOG00000007829	Lactb2	ENSRNOG00000007829	protein_coding	81,5287868776829	1,30881238081505	0,425358593788326	3,07696235582903	0,00209121708451476	0,0299108621318398
455	ENSRNOG00000025936	Rpl6	ENSRNOG00000025936	protein_coding	3504,62271248798	1,21632991673407	0,395235835978622	3,07747882659066	0,00208759668589288	0,0299108621318398
456	ENSRNOG00000068265	ENSRNOG00000068265	ENSRNOG00000068265	protein_coding	46,1029458888722	1,50936852855048	0,490580123645149	3,07670134969073	0,00209304889620486	0,0299108621318398
457	ENSRNOG00000038933	Spcs3	ENSRNOG00000038933	protein_coding	469,614769012801	0,991337840559652	0,322300015885015	3,07582312038522	0,00209922335958992	0,0299662410137299
458	ENSRNOG00000031367	Hprt1	ENSRNOG00000031367	protein_coding	60,3117479926426	1,78800810741508	0,581799399921389	3,07323814300371	0,00211749433459038	0,0301280607671577
459	ENSRNOG00000021317	Cct2	ENSRNOG00000021317	protein_coding	652,82471445365	1,00595672520505	0,327375633491271	3,07279046542684	0,00212067335639144	0,0301403880630857
460	ENSRNOG00000006632	Rps6ka3	ENSRNOG00000006632	protein_coding	229,697015723437	1,09676459811956	0,357108598008717	3,07123548476644	0,00213174952718468	0,0302597042614767
461	ENSRNOG00000021931	Uba6	ENSRNOG00000021931	protein_coding	94,6320810648016	1,53690549645809	0,500464063778253	3,0709607496195	0,00213371197853887	0,0302597042614767
462	ENSRNOG00000068675	ENSRNOG00000068675	ENSRNOG00000068675	lncRNA	170,921088431172	1,39622680407138	0,454772924496998	3,07016255555599	0,0021394229331679	0,0303077163999752
463	ENSRNOG00000010018	Clec4a3	ENSRNOG00000010018	protein_coding	30,7645768128967	2,20130125833328	0,717294982116546	3,06889259400341	0,0021485382061157	0,0303849810558939
464	ENSRNOG00000012153	Rbl2	ENSRNOG00000012153	protein_coding	364,912204265637	0,920624966533617	0,30022181041675	3,06648262914563	0,00216593393111191	0,0305195332858177
465	ENSRNOG00000037251	Zfp248	ENSRNOG00000037251	protein_coding	45,2195828554405	1,43941162797893	0,46942305583772	3,0663419916821	0,00216695306366175	0,0305195332858177
466	ENSRNOG00000000368	Grik2	ENSRNOG00000000368	protein_coding	470,746787607077	0,904105773454821	0,294993130417305	3,06483670374238	0,00217788873337049	0,0305866636444155
467	ENSRNOG00000028899	Zbtb33	ENSRNOG00000028899	protein_coding	151,603972095299	1,45301030658892	0,474413803650027	3,06274879737859	0,0021931407886227	0,0307346278474404
468	ENSRNOG00000002755	Pafah1b1	ENSRNOG00000002755	protein_coding	1165,83980825922	0,977447306546534	0,319471398245085	3,05957688830935	0,00221649884839627	0,0309125788616999
469	ENSRNOG00000011771	Ptp4a1	ENSRNOG00000011771	protein_coding	905,742624121704	1,19409188588157	0,390239848130259	3,05989224730068	0,00221416636738163	0,0309125788616999
470	ENSRNOG00000031421	Eif1a	ENSRNOG00000031421	protein_coding	188,159204596793	1,32931435901072	0,434499545391219	3,05941484429822	0,0022176982456602	0,0309125788616999
471	ENSRNOG00000017251	ENSRNOG00000017251	ENSRNOG00000017251	protein_coding	784,864869674957	1,00120541808388	0,327495527103446	3,05715753414741	0,00223446809174644	0,0309848397735836
472	ENSRNOG00000028783	Wdr35	ENSRNOG00000028783	protein_coding	89,380359207921	1,54703566953081	0,506149449691078	3,05647999908926	0,00223952421289924	0,0309848397735836
473	ENSRNOG00000000415	Asf1a	ENSRNOG00000000415	protein_coding	190,086150828031	1,21009273618305	0,396041730363202	3,05546775354531	0,00224709765214339	0,0310237539198992
474	ENSRNOG00000006392	Xrcc6	ENSRNOG00000006392	protein_coding	263,449644111032	1,09565489024542	0,358872895884375	3,0530444143612	0,00226532407357354	0,0311763132533094
475	ENSRNOG00000016183	Ipp	ENSRNOG00000016183	protein_coding	76,9600554953471	1,47446741776507	0,483736461210972	3,04807996915084	0,00230308629478378	0,0315295416805851
476	ENSRNOG00000016357	Golm2	ENSRNOG00000016357	protein_coding	1514,1906426005	1,006034195422	0,330054952180014	3,04808089918705	0,00230307916675302	0,0315295416805851
477	ENSRNOG00000027430	Ikzf2	ENSRNOG00000027430	protein_coding	73,8640259282712	1,43093215375187	0,469368418223636	3,04863322327342	0,00229884958397838	0,0315295416805851
478	ENSRNOG00000009034	Tdrd3	ENSRNOG00000009034	protein_coding	179,91271435412	1,13368818806915	0,372154103047116	3,04628695152561	0,0023168660643114	0,0316579523892387
479	ENSRNOG00000011732	Psmb7	ENSRNOG00000011732	protein_coding	666,765372751204	1,26786219654404	0,416207323576862	3,0462275042354	0,00231732422154022	0,0316579523892387
480	ENSRNOG00000004517	Igf1	ENSRNOG00000004517	protein_coding	261,146801359924	1,06313613210493	0,349260088678934	3,04396685039567	0,00233480866183331	0,0318300850310393
481	ENSRNOG00000049259	Zfp748	ENSRNOG00000049259	protein_coding	85,3749914602424	1,28925940297318	0,423771423591375	3,04234625366424	0,00234741700012666	0,0319685326673466
482	ENSRNOG00000009549	Fbxo3	ENSRNOG00000009549	protein_coding	281,504833626928	1,14863938368554	0,377595885416109	3,04198066782361	0,00235026988449644	0,0319739743263488
483	ENSRNOG00000020271	Tial1	ENSRNOG00000020271	protein_coding	262,116157349595	1,07731408238473	0,354369902166264	3,04008347153387	0,00236512589154127	0,0321090476504764
484	ENSRNOG00000069279	ENSRNOG00000069279	ENSRNOG00000069279	lncRNA	15,8802781479751	3,62311424428228	1,19254628351918	3,03813302204972	0,00238048848586445	0,0321835129006964
485	ENSRNOG00000000164	Lamp2	ENSRNOG00000000164	protein_coding	377,643299732228	1,21320617892544	0,399646981309567	3,03569458963508	0,00239982313177112	0,0323442553013165
486	ENSRNOG00000004996	Zcrb1	ENSRNOG00000004996	protein_coding	1498,4303479079	1,26268610821833	0,416188129313353	3,03393109818285	0,00241389554137944	0,0325003105276842
487	ENSRNOG00000014148	Ap5m1	ENSRNOG00000014148	protein_coding	83,958937412628	1,32348580445401	0,4369039002267	3,02923778837242	0,00245171627176717	0,0329075367352642
488	ENSRNOG00000060479	Sp3	ENSRNOG00000060479	protein_coding	404,372646800055	0,929649357023917	0,30710370227395	3,02715125262355	0,00246870397147732	0,0330334895895933
489	ENSRNOG00000000808	Hsf2	ENSRNOG00000000808	protein_coding	151,677139856723	1,30578342397684	0,431495630001948	3,02617994988952	0,00247664859038443	0,0331058062343388
490	ENSRNOG00000019450	Etf1	ENSRNOG00000019450	protein_coding	681,907253965547	0,858387714427565	0,28369068299598	3,0257874716306	0,0024798654356085	0,0331148424408663
491	ENSRNOG00000030247	Eif4ebp3	ENSRNOG00000030247	protein_coding	324,794687432425	1,36948655363427	0,453001421775728	3,02313963666163	0,00250166780658907	0,0333004185795706
492	ENSRNOG00000048577	Zfp955a	ENSRNOG00000048577	protein_coding	61,5151465456031	1,33268804000694	0,440823892957251	3,0231756066275	0,00250137045738091	0,0333004185795706
493	ENSRNOG00000025823	Rbm46	ENSRNOG00000025823	protein_coding	23,9907402730754	2,30812374804631	0,764038049694986	3,02095392888842	0,00251979696975584	0,0334765687123627
494	ENSRNOG00000048606	ENSRNOG00000048606	ENSRNOG00000048606	protein_coding	265,410818224266	0,975993718050558	0,323240109335649	3,01940783294655	0,00253269341182686	0,0336136387335433
495	ENSRNOG00000004820	Sar1b	ENSRNOG00000004820	protein_coding	312,533510501789	1,09641542580566	0,363315821111425	3,01780258963565	0,0025461470750444	0,0336505438441722
496	ENSRNOG00000012513	Pdk3	ENSRNOG00000012513	protein_coding	106,590660233299	1,55339146082232	0,514698347060492	3,01806187972807	0,00254396952880115	0,0336505438441722
497	ENSRNOG00000045539	Dusp11	ENSRNOG00000045539	protein_coding	139,385736244205	1,26217988604231	0,418232711450966	3,01788896823363	0,0025454214689538	0,0336505438441722
498	ENSRNOG00000005981	Nt5c3a	ENSRNOG00000005981	protein_coding	254,205591738641	1,15210512141195	0,381992672660001	3,01603984544856	0,0025609960368515	0,0337486970154556
499	ENSRNOG00000032192	Cfap97	ENSRNOG00000032192	protein_coding	108,012991818747	1,25288690739709	0,415520656839148	3,01522171467421	0,00256791465850606	0,0337500157861914
500	ENSRNOG00000001329	Gjc3	ENSRNOG00000001329	protein_coding	4180,56906931708	0,780341976564324	0,259021844318874	3,01264929456556	0,00258978015024852	0,033888157327499
501	ENSRNOG00000010350	Rcan2	ENSRNOG00000010350	protein_coding	652,017707259885	1,2496230029827	0,414787706950207	3,01268090168522	0,00258951046087427	0,033888157327499
502	ENSRNOG00000058053	Ube2n	ENSRNOG00000058053	protein_coding	454,211088885586	1,24353875560131	0,412939848502482	3,01142832330417	0,00260021782875445	0,0339565520662893
503	ENSRNOG00000021289	Rbbp5	ENSRNOG00000021289	protein_coding	429,51386605662	1,0645486311193	0,353905591978017	3,00800172489341	0,00262971645392094	0,0342730945439516
504	ENSRNOG00000002135	Sgcb	ENSRNOG00000002135	protein_coding	416,919351928413	0,900333070902879	0,299388815516741	3,00723682462525	0,00263634289221599	0,0343124945515054
505	ENSRNOG00000002203	Lin54	ENSRNOG00000002203	protein_coding	217,981890511987	0,930253344802947	0,309389147888157	3,00674199839494	0,00264063776836952	0,0343124945515054
506	ENSRNOG00000013507	Selenot	ENSRNOG00000013507	protein_coding	10767,746935501	1,0308537831779	0,343134289554716	3,00422841598149	0,00266255349231704	0,034391535842783
507	ENSRNOG00000016087	Hars2	ENSRNOG00000016087	protein_coding	960,273054790764	1,2218378115223	0,406570265567825	3,00523160447028	0,00265378691496793	0,034391535842783
508	ENSRNOG00000024671	Dmxl1	ENSRNOG00000024671	protein_coding	349,976080582704	1,25777122554997	0,41854863084284	3,00507786399198	0,00265512869503672	0,034391535842783
509	ENSRNOG00000011302	Rab11a	ENSRNOG00000011302	protein_coding	700,366181022472	1,22038807580277	0,406409555174429	3,00285281255011	0,00267461753008675	0,0344109479463185
510	ENSRNOG00000011829	Rpgrip1l	ENSRNOG00000011829	protein_coding	62,1603892408531	1,53580171376962	0,511426331376029	3,00297739781493	0,00267352286394046	0,0344109479463185
511	ENSRNOG00000027066	Stk32a	ENSRNOG00000027066	protein_coding	260,693558453359	0,990568529521759	0,329866459092925	3,00293801390311	0,00267386886569245	0,0344109479463185
512	ENSRNOG00000066036	Mis12	ENSRNOG00000066036	protein_coding	250,286078576557	0,961842094619504	0,320251686716185	3,00339431302328	0,00266986262317492	0,0344109479463185
513	ENSRNOG00000062415	Ube2w	ENSRNOG00000062415	protein_coding	297,271564595862	1,15222154283833	0,384517239221907	2,99654066270193	0,00273061817846985	0,0349588867583473
514	ENSRNOG00000070513	ENSRNOG00000070513	ENSRNOG00000070513	protein_coding	500,534966076123	1,66147815947984	0,554307482073796	2,99739443036896	0,0027229815152503	0,0349588867583473
515	ENSRNOG00000017491	Carf	ENSRNOG00000017491	protein_coding	100,011594229664	1,28136200768612	0,428045586283559	2,99351762696902	0,00275781577776233	0,0351767657422973
516	ENSRNOG00000066838	ENSRNOG00000066838	ENSRNOG00000066838	protein_coding	38,8237742770659	1,63448708736355	0,546021291784129	2,99344936169587	0,00275843279280502	0,0351767657422973
517	ENSRNOG00000007237	Id2	ENSRNOG00000007237	protein_coding	733,693348910403	1,25226694709256	0,418781717563823	2,99026173916419	0,002787384895299	0,0354108404819371
518	ENSRNOG00000017222	Abraxas2	ENSRNOG00000017222	protein_coding	119,461229518693	1,25338292590452	0,419284147405375	2,98934012568979	0,00279580717071382	0,0354108404819371
519	ENSRNOG00000025278	Scai	ENSRNOG00000025278	protein_coding	45,8677240998978	1,46953067999606	0,491543487035064	2,98962496453795	0,00279320165844102	0,0354108404819371
520	ENSRNOG00000033445	AABR07049060.1	ENSRNOG00000033445	protein_coding	71,2249771282554	1,35048662456952	0,451723920995687	2,98962831455282	0,00279317102797951	0,0354108404819371
521	ENSRNOG00000003822	Slu7	ENSRNOG00000003822	protein_coding	508,288137269056	1,02232094644379	0,34231303838452	2,98650893132331	0,00282182595475509	0,0356499549622063
522	ENSRNOG00000063621	ENSRNOG00000063621	ENSRNOG00000063621	protein_coding	43,0493333663612	1,58412178726413	0,530446449237951	2,9863934230117	0,00282289215997828	0,0356499549622063
523	ENSRNOG00000005923	Mtmr2	ENSRNOG00000005923	protein_coding	2654,1952068722	0,819151384641263	0,274428030167411	2,98494065690575	0,00283633343480794	0,035785027740418
524	ENSRNOG00000009808	Ift80	ENSRNOG00000009808	protein_coding	108,932711788204	1,55658373048217	0,521722217709284	2,98354886498151	0,00284926534918515	0,035809522946895
525	ENSRNOG00000046918	Apoo	ENSRNOG00000046918	protein_coding	69,7766918057307	1,57873327965408	0,529329207799596	2,98251684658933	0,00285888914013111	0,0358958595022435
526	ENSRNOG00000063524	Etfrf1	ENSRNOG00000063524	protein_coding	151,185548940338	1,58210048523682	0,530786541278024	2,98067181851945	0,00287616840387188	0,0360780585251802
527	ENSRNOG00000006298	Cpne3	ENSRNOG00000006298	protein_coding	115,938294891849	1,46537385598876	0,491923006590563	2,97886831141528	0,00289315090272541	0,0362213599569839
528	ENSRNOG00000029813	AABR07035218.1	ENSRNOG00000029813	protein_coding	1003,74772843786	0,861830222088408	0,289399083866813	2,97799913729181	0,00290136801339611	0,0362600254549497
529	ENSRNOG00000068956	Rpl8	ENSRNOG00000068956	protein_coding	3235,82215709009	1,1005616715323	0,369569844081488	2,97795312349575	0,00290180361770218	0,0362600254549497
530	ENSRNOG00000010737	Mbnl2	ENSRNOG00000010737	protein_coding	660,936768731638	0,875122220623617	0,293947114194517	2,97714173184403	0,00290949472975334	0,0362865500601678
531	ENSRNOG00000018230	Gtf2h2	ENSRNOG00000018230	protein_coding	56,2246821396845	1,41025524894925	0,473813182132136	2,97639513236667	0,00291658811395594	0,0363055328454516
532	ENSRNOG00000025189	Mettl18	ENSRNOG00000025189	protein_coding	19,4087933162952	2,49420271914193	0,839915385583668	2,96958808226697	0,00298199309157724	0,0370489189347247
533	ENSRNOG00000053270	AABR07053741.1	ENSRNOG00000053270	protein_coding	45,8484645415197	1,81330669277967	0,6109984466204	2,96777627309785	0,00299962577065144	0,0372012118963086
534	ENSRNOG00000064941	ENSRNOG00000064941	ENSRNOG00000064941	protein_coding	34,9296402795942	1,74782056803303	0,589118700937538	2,96683939119826	0,00300878084483117	0,0372044029892644
535	ENSRNOG00000018021	Brix1	ENSRNOG00000018021	protein_coding	200,842954914481	1,12329691622559	0,37894773800558	2,96425286013728	0,00303418853286263	0,0374418697840605
536	ENSRNOG00000062461	Rex2	ENSRNOG00000062461	protein_coding	44,7248607842163	1,68655560306466	0,569087924471808	2,96361165039659	0,00304051738058865	0,037454690946325
537	ENSRNOG00000003809	Sat1	ENSRNOG00000003809	protein_coding	8173,99755291304	1,43046198399544	0,482901393621072	2,96222376429485	0,00305425730354963	0,0374822367581567
538	ENSRNOG00000043094	Oxct1	ENSRNOG00000043094	protein_coding	391,586425183051	1,08351872742241	0,365743360717732	2,96251099485749	0,00305140911363258	0,0374822367581567
539	ENSRNOG00000032414	Tmem161b	ENSRNOG00000032414	protein_coding	62,4346851260747	1,40587618822674	0,4748864980255	2,96044674690088	0,00307193224745491	0,0376636810734524
540	ENSRNOG00000055661	ENSRNOG00000055661	ENSRNOG00000055661	protein_coding	66,4495782024274	1,6572853860693	0,560000010096185	2,95943813605404	0,0030820057514689	0,0377516738335471
541	ENSRNOG00000004742	Chp1	ENSRNOG00000004742	protein_coding	587,477156807638	1,33574748335951	0,45173048674676	2,95695668667217	0,00310691758095213	0,0378457805618329
542	ENSRNOG00000007407	Ndufa12	ENSRNOG00000007407	protein_coding	358,302030324098	1,44028417069167	0,487130180371209	2,95667201238513	0,00310978719860508	0,0378457805618329
543	ENSRNOG00000008618	Tex10	ENSRNOG00000008618	protein_coding	70,6669326052108	1,30198023118681	0,440356654717752	2,95664938235421	0,00311001542098696	0,0378457805618329
544	ENSRNOG00000069245	H2ac10	ENSRNOG00000069245	protein_coding	1699,59763560467	1,36000021675353	0,459962077905869	2,95676596415381	0,00310883986444491	0,0378457805618329
545	ENSRNOG00000070594	ENSRNOG00000070594	ENSRNOG00000070594	lncRNA	66,8054403340617	1,45084172754851	0,490571122184947	2,95745440760277	0,00310190617781625	0,0378457805618329
546	ENSRNOG00000013552	Scd	ENSRNOG00000013552	protein_coding	2456,87705784256	0,895674407154579	0,303110558557482	2,95494294694694	0,00312726876566743	0,0380202367751339
547	ENSRNOG00000062629	ENSRNOG00000062629	ENSRNOG00000062629	protein_coding	22,359324074886	2,10287343715631	0,711809820651316	2,9542630294594	0,00313416751981002	0,0380331520350875
548	ENSRNOG00000028149	Kansl1l	ENSRNOG00000028149	protein_coding	192,0529977226	0,992896660508976	0,336284597060987	2,95254873159983	0,00315162320352356	0,0381738896017868
549	ENSRNOG00000015211	Sass6	ENSRNOG00000015211	protein_coding	42,5112100295799	1,73809416765555	0,588939561042488	2,95122671769398	0,00316514496270027	0,0383020745579133
550	ENSRNOG00000004783	Fam171b	ENSRNOG00000004783	protein_coding	363,270103983334	0,854083928366771	0,289526653810275	2,94993195661511	0,00317843921036449	0,0383916573018354
551	ENSRNOG00000004524	Desi2	ENSRNOG00000004524	protein_coding	1240,3263898172	0,990570990338787	0,335862606133717	2,94933396051959	0,00318459643230202	0,0384304123168447
552	ENSRNOG00000014089	Map3k2	ENSRNOG00000014089	protein_coding	260,210547711957	0,968328660758219	0,328455941819896	2,9481234390005	0,00319709376450841	0,0385455347204793
553	ENSRNOG00000009184	Foxp1	ENSRNOG00000009184	protein_coding	100,76497816682	1,27076897221731	0,431205294601016	2,9470161617406	0,00320856433351375	0,0386480766716125
554	ENSRNOG00000002141	Cd200	ENSRNOG00000002141	protein_coding	78,7183931634472	1,32709055527669	0,450439741566576	2,94621107511791	0,00321692796586189	0,0387130398698782
555	ENSRNOG00000059492	Zfp160	ENSRNOG00000059492	protein_coding	78,8204357257046	1,30147932910028	0,441903512237509	2,94516629322643	0,00322781128769988	0,0388081775946426
556	ENSRNOG00000000277	Tet1	ENSRNOG00000000277	protein_coding	330,814147314911	1,1439827957998	0,388865472395936	2,94184718625525	0,00326260884678464	0,0390823355699855
557	ENSRNOG00000009192	Rnaseh2b	ENSRNOG00000009192	protein_coding	128,38235023252	1,30667131845433	0,444374073930779	2,94047604284375	0,0032770834223753	0,0391836956365296
558	ENSRNOG00000067785	ENSRNOG00000067785	ENSRNOG00000067785	lncRNA	269,597103658161	1,1537235324502	0,392344971049812	2,94058447942672	0,00327593657695986	0,0391836956365296
559	ENSRNOG00000019376	Zfp329	ENSRNOG00000019376	protein_coding	220,310329152731	1,12602715556198	0,383013318619619	2,93991644891144	0,00328300760761212	0,0392185500916671
560	ENSRNOG00000003220	H3f3a	ENSRNOG00000003220	protein_coding	1443,33824754837	1,18489101240951	0,403465737865267	2,93678223751726	0,00331636889651972	0,0394301319650035
561	ENSRNOG00000030667	Ppm1b	ENSRNOG00000030667	protein_coding	513,360722279434	1,04243851308616	0,354987699436846	2,93654826558746	0,00331887169228949	0,0394301319650035
562	ENSRNOG00000042848	Jam2	ENSRNOG00000042848	protein_coding	254,926086202921	0,914752717541118	0,311462385653377	2,93696047958464	0,00331446339636103	0,0394301319650035
563	ENSRNOG00000053813	Nkap	ENSRNOG00000053813	protein_coding	256,669338253698	1,17330171752586	0,399543819502446	2,93660334675425	0,00331828233473565	0,0394301319650035
564	ENSRNOG00000014209	Utp6	ENSRNOG00000014209	protein_coding	184,942071868135	1,39362175830358	0,47481199361747	2,93510226581669	0,00333437774678025	0,0395782742930664
565	ENSRNOG00000034269	2003-08-01	ENSRNOG00000034269	protein_coding	284,039370158536	1,11042749608789	0,378828574803535	2,93121366745836	0,00337640463721013	0,0399731733722538
566	ENSRNOG00000011513	Gla	ENSRNOG00000011513	protein_coding	81,8459040642871	1,40687109558703	0,48009647198969	2,93039248915215	0,00338534115305151	0,0399784887697472
567	ENSRNOG00000043370	Fubp1	ENSRNOG00000043370	protein_coding	426,719806987411	1,25076289568811	0,426955091586615	2,92949521000002	0,00339513045783396	0,0400441043049322
568	ENSRNOG00000010523	Naa20	ENSRNOG00000010523	protein_coding	202,609740564535	1,41497405919927	0,483090460384045	2,92900434853216	0,00340049664984315	0,0400711327643814
569	ENSRNOG00000008469	Mettl5	ENSRNOG00000008469	protein_coding	74,3108230391547	1,35354892347266	0,462507613124339	2,92654409368343	0,0034275091528382	0,0403165404232313
570	ENSRNOG00000021628	Wdr89	ENSRNOG00000021628	protein_coding	23,1384666455114	1,89988443937824	0,649145142662428	2,92674829482046	0,00342525970414431	0,0403165404232313
571	ENSRNOG00000027161	RGD1359158	ENSRNOG00000027161	protein_coding	99,0891331576293	1,15942320093288	0,39625516568631	2,92595100665697	0,00343405013636315	0,0403570562914526
572	ENSRNOG00000003723	Wdr26	ENSRNOG00000003723	protein_coding	3311,95430016518	0,67529645328368	0,230871985302724	2,92498222509854	0,00344475898782802	0,0404412707489829
573	ENSRNOG00000042702	Nipa1	ENSRNOG00000042702	protein_coding	565,929365192461	0,918823233835779	0,314155339997358	2,92474173395717	0,0034474220672232	0,0404412707489829
574	ENSRNOG00000049330	Mrpl30	ENSRNOG00000049330	protein_coding	170,212057162419	1,49905018966289	0,512701688801821	2,92382534016254	0,0034575869405787	0,0405240383062609
575	ENSRNOG00000024934	Npat	ENSRNOG00000024934	protein_coding	119,321640805893	1,60304091945847	0,548376484546307	2,92324883475763	0,0034639956564325	0,040562673306635
576	ENSRNOG00000012264	Alkbh1	ENSRNOG00000012264	protein_coding	213,544947137022	0,908169533880524	0,310726341205741	2,92273107698713	0,00346976051775825	0,0405873245151222
577	ENSRNOG00000016266	Mphosph10	ENSRNOG00000016266	protein_coding	244,709201940338	1,26382574855098	0,432446698967814	2,92250062624492	0,00347232922844788	0,0405873245151222
578	ENSRNOG00000016201	Mrps9	ENSRNOG00000016201	protein_coding	251,761851044886	1,0634035413717	0,364032626004247	2,92117646993347	0,00348712245982814	0,0407237159667922
579	ENSRNOG00000056226	Cenpq	ENSRNOG00000056226	protein_coding	34,1744158386967	1,63000270393684	0,558051779239387	2,92088075798002	0,0034904339240124	0,0407258955520623
580	ENSRNOG00000004252	Eif3h	ENSRNOG00000004252	protein_coding	686,931213196984	1,03599763943954	0,354873474268136	2,91934369447055	0,0035076925270253	0,0408541168049336
581	ENSRNOG00000038085	Rpe	ENSRNOG00000038085	protein_coding	167,549273316676	1,08767542034721	0,372701558884062	2,91835489930312	0,00351883601784113	0,0408804576395755
582	ENSRNOG00000057291	AABR07019088.1	ENSRNOG00000057291	lncRNA	22,3954930334099	1,86530797145847	0,639174448022112	2,91830810388394	0,00351936418872123	0,0408804576395755
583	ENSRNOG00000026542	Suco	ENSRNOG00000026542	protein_coding	265,089833307072	0,960602471643677	0,329198513319212	2,91800367492005	0,00352280198122426	0,0408839521115723
584	ENSRNOG00000016334	Ptbp3	ENSRNOG00000016334	protein_coding	370,62506230691	0,974246141859384	0,334005994872177	2,91685226258356	0,00353583206306901	0,0409622215804252
585	ENSRNOG00000003117	Psmd12	ENSRNOG00000003117	protein_coding	392,990966354723	1,09983410260429	0,377802604461921	2,91113425268921	0,00360119246522181	0,0415299044044657
586	ENSRNOG00000011294	Usp33	ENSRNOG00000011294	protein_coding	242,546056301297	1,24168771409138	0,426578642332555	2,91080609967196	0,00360497659146569	0,0415299044044657
587	ENSRNOG00000018928	AABR07002774.1	ENSRNOG00000018928	protein_coding	29,9317739127638	1,85000520827192	0,635491571487761	2,91114043250146	0,00360112123682974	0,0415299044044657
588	ENSRNOG00000055012	Yme1l1	ENSRNOG00000055012	protein_coding	293,991901980849	1,24301489834429	0,426862133885885	2,91198211241804	0,00359143201475133	0,0415299044044657
589	ENSRNOG00000069865	Zfp37	ENSRNOG00000069865	protein_coding	190,676726252206	1,10409587760284	0,379239129471531	2,91134482652515	0,00359876611736104	0,0415299044044657
590	ENSRNOG00000021133	Lsm14a	ENSRNOG00000021133	protein_coding	1190,50312031269	0,872606500466638	0,299976908740953	2,90891223637544	0,00362688660274613	0,0416836094299738
591	ENSRNOG00000061213	Mrps36	ENSRNOG00000061213	protein_coding	159,400992471122	1,74141813236153	0,598836302591806	2,90800361438434	0,00363744133493863	0,0417680818663041
592	ENSRNOG00000042983	Nudt21	ENSRNOG00000042983	protein_coding	471,774917781718	1,36324569124047	0,468936177260552	2,90710283690274	0,00364793250837194	0,0418516763922636
593	ENSRNOG00000000082	Hltf	ENSRNOG00000000082	protein_coding	55,3964838797283	1,72344588765651	0,592960706354048	2,90650943509142	0,00365485876543403	0,0418574466519347
594	ENSRNOG00000001598	Usp16	ENSRNOG00000001598	protein_coding	308,090847392877	1,13247489790265	0,389625849274951	2,90657023914111	0,00365414850379444	0,0418574466519347
595	ENSRNOG00000008055	Ccne2	ENSRNOG00000008055	protein_coding	124,61953233133	1,1800173927474	0,406365182406866	2,90383488506142	0,00368622508390722	0,0420727339172213
596	ENSRNOG00000070479	ENSRNOG00000070479	ENSRNOG00000070479	lncRNA	182,477232482104	1,24138299386993	0,42756817733012	2,90335684386417	0,00369185712075572	0,0420962150960711
597	ENSRNOG00000004268	Zfp386	ENSRNOG00000004268	protein_coding	238,414631106524	1,35995248424377	0,46852451087875	2,90262825672254	0,00370045601117977	0,0421573804140786
598	ENSRNOG00000011675	Zfp40	ENSRNOG00000011675	protein_coding	58,406124972196	1,6141304899228	0,556384764796223	2,90110476068478	0,00371849540199542	0,0423258956979968
599	ENSRNOG00000032463	Rap1a	ENSRNOG00000032463	protein_coding	1065,27454798663	1,22150396435962	0,42119315117811	2,90010405188922	0,00373038804315954	0,0423503025840577
600	ENSRNOG00000067648	ENSRNOG00000067648	ENSRNOG00000067648	protein_coding	342,200640661681	1,28687555968315	0,443716263902751	2,90022175063925	0,00372898749371646	0,0423503025840577
601	ENSRNOG00000010921	Taf1d	ENSRNOG00000010921	protein_coding	245,100567758533	1,31247284629911	0,452946352607137	2,89763420931548	0,0037598883039359	0,0426480628939918
602	ENSRNOG00000013844	Fam172a	ENSRNOG00000013844	protein_coding	342,002486173064	0,876305904585031	0,302663721018802	2,89531200381493	0,00378781839775633	0,0428707474826679
603	ENSRNOG00000017832	Snx2	ENSRNOG00000017832	protein_coding	288,436216001523	1,18831745276569	0,410558224155524	2,89439446794651	0,00379890583791473	0,0428707474826679
604	ENSRNOG00000050044	Ptp4a2	ENSRNOG00000050044	protein_coding	1942,05747211956	1,27231951786462	0,439487476942364	2,89500744530082	0,00379149539698957	0,0428707474826679
605	ENSRNOG00000012734	Dcun1d1	ENSRNOG00000012734	protein_coding	412,008104332442	1,21342094626794	0,419543109639806	2,89224377277869	0,00382501036379362	0,0430867416346778
606	ENSRNOG00000062406	Mosmo	ENSRNOG00000062406	protein_coding	636,856844847004	0,912005613048277	0,31532619853366	2,8922608311308	0,00382480267470801	0,0430867416346778
607	ENSRNOG00000006957	Gria4	ENSRNOG00000006957	protein_coding	141,426541746569	1,18703189390641	0,410918098466423	2,88873110806388	0,00386799676494842	0,0435333349201838
608	ENSRNOG00000002177	Gnpda2	ENSRNOG00000002177	protein_coding	51,1542210690881	1,54020249523107	0,533510726240878	2,88691945536569	0,00389033806582515	0,0436716416984489
609	ENSRNOG00000013314	Avl9	ENSRNOG00000013314	protein_coding	284,512613796216	1,06082892889996	0,367771368957796	2,88447937615746	0,00392061437969082	0,0439484169135142
610	ENSRNOG00000064562	ENSRNOG00000064562	ENSRNOG00000064562	lncRNA	34,5338929013813	1,69494113515465	0,587625676863921	2,88438916454488	0,00392173780943889	0,0439484169135142
611	ENSRNOG00000052775	RGD1305938	ENSRNOG00000052775	protein_coding	386,967410313392	0,871962888950475	0,302379329534262	2,88367227446899	0,00393067583514186	0,0439729597934797
612	ENSRNOG00000007775	Cmpk1	ENSRNOG00000007775	protein_coding	707,412419502775	1,07724494561481	0,373653780254281	2,88300293625216	0,00393903769103137	0,0440287120301988
613	ENSRNOG00000006545	Septin7	ENSRNOG00000006545	protein_coding	2630,7911412309	1,04364779262571	0,36257377393861	2,87844258918302	0,00399644015135712	0,0445556924659002
614	ENSRNOG00000005149	Sacm1l	ENSRNOG00000005149	protein_coding	162,036329642223	1,34354423889816	0,467455956627941	2,87416219613502	0,0040510086403068	0,0450484604173366
615	ENSRNOG00000019150	Polb	ENSRNOG00000019150	protein_coding	386,45924012654	0,901494158276738	0,313598772289895	2,87467374854192	0,00404445173051187	0,0450484604173366
616	ENSRNOG00000066239	Mospd1	ENSRNOG00000066239	protein_coding	56,3520830570505	1,46439441543876	0,509718756361049	2,87294590823628	0,00406663737898827	0,0451067957109397
617	ENSRNOG00000002178	Mrps18c	ENSRNOG00000002178	protein_coding	150,505894653917	1,58931836272265	0,553673812434311	2,87049581726644	0,00409828618858972	0,0452030291928494
618	ENSRNOG00000034272	Pias1	ENSRNOG00000034272	protein_coding	242,662985060693	0,976816223785308	0,340295023836654	2,87049811299678	0,0040982564293835	0,0452030291928494
619	ENSRNOG00000064849	ENSRNOG00000064849	ENSRNOG00000064849	lncRNA	51,7830880876428	1,33082757548767	0,463492983660743	2,87130037002195	0,00408786889312354	0,0452030291928494
620	ENSRNOG00000065080	ENSRNOG00000065080	ENSRNOG00000065080	lncRNA	11,568524460389	2,6607350380427	0,92682625199494	2,87080241017733	0,00409431360622416	0,0452030291928494
621	ENSRNOG00000066749	Thap2	ENSRNOG00000066749	protein_coding	89,0082827697277	1,39389863371099	0,485612112845306	2,87039510926496	0,00409959184423755	0,0452030291928494
622	ENSRNOG00000046256	Ralgapa1	ENSRNOG00000046256	protein_coding	248,09788284423	1,09496259175549	0,381594147658595	2,8694428320613	0,00411195656903838	0,0452627786860449
623	ENSRNOG00000069135	ENSRNOG00000069135	ENSRNOG00000069135	snoRNA	1115,55166815135	1,67341950941188	0,583508220521393	2,86785935580582	0,00413259196236501	0,045413213360458
624	ENSRNOG00000036913	Resf1	ENSRNOG00000036913	protein_coding	105,653366697118	1,40990388278806	0,491739281191485	2,86717766246344	0,00414150448654876	0,0454728121088375
625	ENSRNOG00000020497	Plekha1	ENSRNOG00000020497	protein_coding	8883,48750953682	0,863054556222071	0,301088093473211	2,86645196183707	0,00415101152859078	0,0455388327038077
626	ENSRNOG00000008859	Tank	ENSRNOG00000008859	protein_coding	277,991240304107	1,29721278568299	0,452659319605835	2,86575958893892	0,00416010041428009	0,0455618392431196
627	ENSRNOG00000055229	Lnpep	ENSRNOG00000055229	protein_coding	1149,58700910716	0,840159340331739	0,293150741145294	2,86596355530049	0,00415742104219484	0,0455618392431196
628	ENSRNOG00000011494	Rpl36a	ENSRNOG00000011494	protein_coding	825,40072469911	1,27756573695308	0,445962673138119	2,86473692509554	0,00417355811232233	0,0456708504432384
629	ENSRNOG00000011588	Rnf146	ENSRNOG00000011588	protein_coding	331,451095748252	1,1543024720593	0,403346289548377	2,86181502587209	0,0042122266254633	0,046024887389969
630	ENSRNOG00000056765	ENSRNOG00000056765	ENSRNOG00000056765	protein_coding	1124,69774613647	1,23447398756389	0,431523994463325	2,8607308131247	0,00422665760227491	0,0460970950045597
631	ENSRNOG00000009851	Slc38a9	ENSRNOG00000009851	protein_coding	41,9625763396245	1,78158169558165	0,622888559524991	2,86019331763015	0,00423382833252793	0,0460981492546671
632	ENSRNOG00000021507	Luzp2	ENSRNOG00000021507	protein_coding	225,189725740561	0,999513451361464	0,349436706918122	2,86035620063139	0,00423165414517101	0,0460981492546671
633	ENSRNOG00000004001	Osgepl1	ENSRNOG00000004001	protein_coding	40,7233576089709	1,73886748198692	0,608063393781475	2,85968124338666	0,00424067017951762	0,0461066155070561
634	ENSRNOG00000011561	Nln	ENSRNOG00000011561	protein_coding	188,22226237387	1,38660845269838	0,485075415210001	2,85854201062341	0,00425592750409067	0,0461460092852027
635	ENSRNOG00000071170	Pigg	ENSRNOG00000071170	protein_coding	58,3471694529517	1,80227567769018	0,630476786062839	2,85859165243009	0,00425526163365052	0,0461460092852027
636	ENSRNOG00000065229	ENSRNOG00000065229	ENSRNOG00000065229	lncRNA	189,77381016004	1,09247104040888	0,382409071918001	2,85681256181898	0,00427918454290524	0,0463596110953317
637	ENSRNOG00000006655	Plrg1	ENSRNOG00000006655	protein_coding	141,041991653599	1,21929578501271	0,427275358218569	2,85365341473539	0,00432196542286328	0,0464873910922066
638	ENSRNOG00000014562	Hnrnpf	ENSRNOG00000014562	protein_coding	1507,66195638873	0,785712901360183	0,275237160008132	2,8546759505038	0,00430807608050027	0,0464873910922066
639	ENSRNOG00000056374	AC097784.1	ENSRNOG00000056374	protein_coding	240,497480996512	1,06348663327657	0,372686183587157	2,85357139628938	0,00432308125556314	0,0464873910922066
640	ENSRNOG00000057622	Rbm41	ENSRNOG00000057622	protein_coding	37,3947331811022	1,56513480300493	0,548477727638006	2,85359773813444	0,00432272285536742	0,0464873910922066
641	ENSRNOG00000023591	Ppp2r3c	ENSRNOG00000023591	protein_coding	94,8120688746525	1,28905916948824	0,452134273634056	2,85105386753222	0,00435745867386496	0,0467798672952899
642	ENSRNOG00000009340	Zbtb6	ENSRNOG00000009340	protein_coding	289,525928145258	1,07497211593986	0,377206284562265	2,8498255727296	0,00437432110172471	0,0468836570055741
643	ENSRNOG00000014459	Phax	ENSRNOG00000014459	protein_coding	304,713177832139	1,1702846784241	0,410757438921889	2,8490894321859	0,00438445540299791	0,0469151126989095
644	ENSRNOG00000016217	Gtpbp4	ENSRNOG00000016217	protein_coding	67,0272623476824	1,4889372271672	0,522567339109185	2,84927341556665	0,00438192054733975	0,0469151126989095
645	ENSRNOG00000005736	Eif1ax	ENSRNOG00000005736	protein_coding	1117,18203670735	1,16505200776545	0,409240159363809	2,8468662742596	0,00441519049731075	0,0470124001237345
646	ENSRNOG00000013388	Pgap1	ENSRNOG00000013388	protein_coding	87,0657326081703	2,0500097283389	0,720061945100342	2,84699079334519	0,00441346387579918	0,0470124001237345
647	ENSRNOG00000010353	Dnajb6	ENSRNOG00000010353	protein_coding	556,464124764516	0,970825598970954	0,341347276572915	2,84409944241514	0,00445371454912329	0,0473002124057128
648	ENSRNOG00000012385	Naa15	ENSRNOG00000012385	protein_coding	292,700559096223	1,49804122855241	0,526759047285428	2,8438832446682	0,00445673757647627	0,0473002124057128
649	ENSRNOG00000020762	Zfp260	ENSRNOG00000020762	protein_coding	334,4948885888	0,968821125079403	0,340736670986628	2,84331334890991	0,0044647151681482	0,047346324480452
650	ENSRNOG00000001956	Dzip3	ENSRNOG00000001956	protein_coding	183,483224807116	1,31921415303249	0,464027526655602	2,84296529246981	0,00446959374103323	0,0473595245747041
651	ENSRNOG00000019934	ENSRNOG00000019934	ENSRNOG00000019934	protein_coding	803,4429275515	0,962699012027991	0,338661675302376	2,84265708887325	0,0044739177437793	0,0473668318072101
652	ENSRNOG00000003048	Tiprl	ENSRNOG00000003048	protein_coding	106,578687219363	1,56782929017806	0,552029440054616	2,84011897992785	0,00450967102824274	0,0477066091810776
653	ENSRNOG00000009523	Rab11fip2	ENSRNOG00000009523	protein_coding	910,044144961297	0,924187139307643	0,325533251793832	2,83899458569889	0,00452559247995915	0,0477974447255329
654	ENSRNOG00000000657	Nek7	ENSRNOG00000000657	protein_coding	1194,91568506071	0,780553092470779	0,275132304618187	2,8370099743612	0,00455381893636657	0,048051487308184
655	ENSRNOG00000006853	Elavl2	ENSRNOG00000006853	protein_coding	16,2591491416217	2,68487903644453	0,946451155651593	2,83678562851572	0,00455701974318387	0,048051487308184
656	ENSRNOG00000000412	Slc35f1	ENSRNOG00000000412	protein_coding	223,716941963726	1,00541038038434	0,354472472885961	2,83635671960286	0,0045631447830224	0,0480771753897583
657	ENSRNOG00000010299	Eps15	ENSRNOG00000010299	protein_coding	1316,49139817085	0,714689355284134	0,252081995772203	2,83514637011194	0,00458046942877077	0,0482207254161304
658	ENSRNOG00000000493	Snrpc	ENSRNOG00000000493	protein_coding	197,669581386862	1,24182928778101	0,438058827548254	2,83484593777355	0,0045847789621888	0,0482271381874146
659	ENSRNOG00000000847	Csnk2b	ENSRNOG00000000847	protein_coding	581,16620464327	1,11670671470679	0,394219978606879	2,83269944525155	0,00461567619315869	0,0484738983283136
660	ENSRNOG00000037207	Ubr1	ENSRNOG00000037207	protein_coding	244,956745475721	1,12018975730499	0,395436145708891	2,83279555867824	0,00461428868635922	0,0484738983283136
661	ENSRNOG00000010150	Strbp	ENSRNOG00000010150	protein_coding	247,526746493173	1,05997067368541	0,374300874626488	2,83186801191194	0,00462769466055599	0,0485609859187006
662	ENSRNOG00000003554	Piga	ENSRNOG00000003554	protein_coding	175,965076665336	1,01337836255344	0,358202679458273	2,82906416022912	0,00466843387644066	0,048794074070554
663	ENSRNOG00000022894	Bivm	ENSRNOG00000022894	protein_coding	96,6187406868417	1,35727004593288	0,479838309972683	2,82859875446408	0,00467522743329507	0,048794074070554
664	ENSRNOG00000067947	ENSRNOG00000067947	ENSRNOG00000067947	lncRNA	115,012672734157	1,12185582153992	0,396581049955078	2,82881852692406	0,00467201828647789	0,048794074070554
665	ENSRNOG00000003717	Cnih4	ENSRNOG00000003717	protein_coding	805,391225093986	1,19291945389498	0,421823978925919	2,82800294315293	0,00468393759128931	0,0488366069018189
666	ENSRNOG00000000814	Fabp7	ENSRNOG00000000814	protein_coding	1670,2956526273	1,2168781849106	0,430386003837373	2,82741114734395	0,00469260358710689	0,0488488039542845
667	ENSRNOG00000009080	Atp6v1d	ENSRNOG00000009080	protein_coding	1236,4369725664	1,01261392889271	0,358241667514145	2,82662241921572	0,00470417593634135	0,0489109802111871
668	ENSRNOG00000010768	Kpna4	ENSRNOG00000010768	protein_coding	514,734179014745	1,20704360862293	0,427046432400355	2,82649266459937	0,00470608219019632	0,0489109802111871
669	ENSRNOG00000007699	Golga5	ENSRNOG00000007699	protein_coding	260,944075299735	1,07434850068075	0,38027464056587	2,82519102268313	0,00472524362848259	0,0490319269188006
670	ENSRNOG00000018273	Ncl	ENSRNOG00000018273	protein_coding	2387,59112041841	1,13273825286956	0,400919151904881	2,82535330998183	0,00472285075374702	0,0490319269188006
671	ENSRNOG00000070591	H2bc18	ENSRNOG00000070591	protein_coding	805,299567129893	1,44326374603723	0,511083257870199	2,8239307858599	0,00474386280221141	0,049185969690709
672	ENSRNOG00000050482	Dbf4	ENSRNOG00000050482	protein_coding	132,749809343171	1,15144394125767	0,407819238817714	2,82341741550927	0,0047514665292449	0,0491927103778724
673	ENSRNOG00000006792	Cep57	ENSRNOG00000006792	protein_coding	116,185499230266	1,11839948968828	0,396277998197796	2,82225986498006	0,00476865195149293	0,049272206020573
674	ENSRNOG00000007663	Rps6	ENSRNOG00000007663	protein_coding	4937,72368484858	1,07834441615784	0,382101937113434	2,82213805118114	0,0047704637116091	0,049272206020573
675	ENSRNOG00000051606	ENSRNOG00000051606	ENSRNOG00000051606	protein_coding	25,5560225186177	1,81087033243824	0,641675569727964	2,82209642671288	0,0047710829431415	0,049272206020573
676	ENSRNOG00000012928	Prmt9	ENSRNOG00000012928	protein_coding	75,7027327420416	1,34497131974058	0,476647122418072	2,82173384980785	0,00477647994055996	0,0492888860374647
677	ENSRNOG00000011798	Mapre1	ENSRNOG00000011798	protein_coding	1085,89320667879	0,720001565365785	0,255272570647761	2,82052068320056	0,004794578254802	0,0494365018946475
678	ENSRNOG00000002781	Kdsr	ENSRNOG00000002781	protein_coding	122,776377535877	1,13927048912656	0,404025766941095	2,8197966128548	0,00480540966158624	0,0495090151141924
679	ENSRNOG00000036839	Hnrnpa1	ENSRNOG00000036839	protein_coding	3292,78236582772	0,751793022784832	0,266699349775557	2,81887834903801	0,00481917786326544	0,0496116469920525
680	ENSRNOG00000011622	Echdc1	ENSRNOG00000011622	protein_coding	134,148964659029	1,38052887602409	0,489946864808718	2,81771141971296	0,00483672598784884	0,0497137616716356
681	ENSRNOG00000002069	Slc35a5	ENSRNOG00000002069	protein_coding	110,496463036062	1,08661428302704	0,385879860431949	2,81593934912981	0,00486348472103679	0,0498227599915905
682	ENSRNOG00000029152	Tmem69	ENSRNOG00000029152	protein_coding	73,282217404751	1,247478691604	0,443036990818106	2,81574387118426	0,00486644467653608	0,0498227599915905
683	ENSRNOG00000021259	Prnp	ENSRNOG00000021259	protein_coding	1836,58633981599	0,849589675733474	0,301925108374995	2,81390865538176	0,00489431335799051	0,0498659202615348
684	ENSRNOG00000058539	Ccnb1	ENSRNOG00000058539	protein_coding	132,628108077811	1,13258000673822	0,402522921651585	2,8137031354417	0,00489744325441299	0,0498659202615348
